# Supplementary material for: Ppe.XapF: High throughput KASP assays to identify fruit response to Xanthomonas arboricola pv. pruni (Xap) in peach
Source: PLoS One. 2022 Feb 25;17(2):e0264543. doi: 10.1371/journal.pone.0264543 (PMC8880879; doi:10.1371/journal.pone.0264543)
Supplement: S5 Table — S = Susceptible, I = Intermediate, R1 = Resistant-1, R2 = Resistant-2,— = unknown Xap response allele. (XLSX) [file pone.0264543.s005.xlsx]

## Sheet: S5_Table. Peach material
Supplementary Table 5. Peach material used in development and validation of the Ppe.XapF DNA test including KASP and peach 9K SNP array. S = Susceptible, I = Intermediate, R1 = Resistant-1, R2 = Resistant-2, - = unknown Xap response haplotype
Sample	Genotyping Method	Genotype							Haplotype
		F1-1	F1-2	F1-3	F1-4	F6-2	F6-3	F6-4	F1	F6
ArcticBelle	KASP	BB	BB	AA	AA	AA	AA	BB	R1|R1	S|S
ArcticBlaze	KASP	AB	AB	AA	AA	AB	AB	BB	R1|S	R1|S
ArcticGold	KASP	BB	BB	AA	AA	AB	AB	BB	R1|R1	R1|S
ArcticPride	KASP	AB	AB	AA	AB	AA	AA	BB	R1|S	S|S
ArcticStar	KASP	BB	BB	AA	AA	AA	AA	BB	R1|R1	S|S
ArcticSweet	KASP	AB	AB	AA	AB	AB	AB	BB	R1|S	R1|S
Arrington	Array	AA	AA	AA	BB	BB	AA	AA	S|S	R2|R2
	KASP	AA	AA	AA	BB	BB	AA	AA	S|S	R2|R2
AutumnFlame	KASP	AB	AB	AA	AB	AA	AA	BB	R1|S	S|S
Autumnprince	KASP	AB	AB	AA	AB	AA	AA	BB	R1|S	S|S
AutumnRed	KASP	AA	AA	AA	BB	AA	AA	BB	S|S	S|S
Blazeprince	Array	AA	AA	AA	BB	AA	AA	BB	S|S	S|S
	KASP	AA	AA	AA	BB	AA	AA	BB	S|S	S|S
Blazingstar	Array	AB	AB	AA	AB	AB	AA	AB	R1|S	R2|S
	KASP	AB	AB	AA	AB	AB	AA	AB	R1|S	R2|S
Bounty	Array	BB	BB	AA	AA	AB	AA	AB	R1|R1	R2|S
	KASP	BB	BB	AA	AA	AB	AA	AB	R1|R1	R2|S
Bradley	Array	AA	AA	AA	BB	BB	AA	AA	S|S	R2|R2
	KASP	AA	AA	AA	BB	BB	AA	AA	S|S	R2|R2
BY00P4945	KASP	AA	AA	AA	BB	BB	BB	BB	S|S	R1|R1
BY00P6346u	Array	BB	BB	AA	AA	AB	AB	BB	R1|R1	R1|S
	KASP	BB	BB	AA	AA	AB	AB	BB	R1|R1	R1|S
BY01P9169c	KASP	BB	BB	AA	BB	BB	AB	AB	I|I	R1|R2
BY01P9239	KASP	AA	AA	AA	BB	AA	AA	BB	S|S	S|S
BY07n3500*	Array	AB	AB	AA	AB	AB	AA	AB	R1|S	R2|S
	KASP	AB	AB	AA	BB	AB	AA	AB	I|S	R2|S
BY99P4366	KASP	AA	AA	AA	BB	BB	BB	BB	S|S	R1|R1
Caroking	Array	BB	BB	AA	AA	AB	AA	AB	R1|R1	R2|S
	KASP	BB	BB	AA	AA	AB	AA	AB	R1|R1	R2|S
Carored	Array	AA	AA	AA	BB	AB	AA	AB	S|S	R2|S
	KASP	AA	AA	AA	BB	AB	AA	AB	S|S	R2|S
CaryMac	KASP	BB	BB	AA	AA	BB	AA	AA	R1|R1	R2|R2
Chinapearl	Array	AB	BB	AB	BB	AB	AA	AB	I|-	R2|S
	KASP	AB	BB	AB	BB	AB	AA	AB	I|-	R2|S
Chinesecling	Array	AB	AB	AA	BB	AB	AB	AB	R1|S	R2|1
	KASP	AB	AB	AA	BB	AB	AB	AB	R1|S	R2|I
Clayton	Array	AB	AB	AA	AB	BB	AB	AB	R1|S	R1|R2
	KASP	AB	AB	AA	AB	BB	AB	AB	R1|S	R1|R2
ClemsonLady	KASP	AB	AB	AA	AB	AA	AA	BB	R1|S	S|S
Contender	Array	AB	AB	AA	AB	AA	AA	BB	R1|S	S|S
	KASP	AB	AB	AA	AB	AA	AA	BB	R1|S	S|S
Coronet	KASP	AB	AB	AA	AB	AA	AA	BB	R1|S	S|S
CrimsonLady	Array	AB	AB	AA	AB	AA	AA	BB	R1|S	S|S
	KASP	AB	AB	AA	AB	AA	AA	BB	R1|S	S|S
CVN-1	KASP	AA	AA	AA	BB	AA	AA	BB	S|S	S|S
Dixired	KASP	AB	AB	AA	AB	AB	AA	AB	R1|S	R2|S
Elberta	Array	AB	AB	AA	AB	AB	AB	BB	R1|S	R1|S
	KASP	AB	AB	AA	AB	AB	AB	BB	R1|S	R1|S
Empress	KASP	AB	AA	NA	BB	AB	AA	AB	S|alm	R2|S
Fireprince	Array	AB	AB	AA	AB	AA	AA	BB	R1|S	S|S
	KASP	AB	AB	AA	AB	AA	AA	BB	R1|S	S|S
Flameprince	Array	AB	AB	AA	AB	AB	AA	AB	R1|S	R2|S
	KASP	AB	AB	AA	NA	AB	AA	AB	R1|S	R2|S
Flavorich	KASP	BB	AB	AA	AB	AA	AA	BB	R1|alm	S|S
FlavorTop	KASP	AB	AB	AA	AB	AB	AB	BB	R1|S	R1|S
GlacierWhite	KASP	AA	AA	AA	AB	AA	AA	BB	S|S	S|S
Glenglo	KASP	BB	BB	AA	AA	BB	AA	AA	R1|R1	R2|R2
Goldcrest	Array	AA	AA	AA	BB	AB	AA	AB	S|S	R2|S
	KASP	AA	AA	AA	BB	AB	AA	AB	S|S	R2|S
Hakuto	Array	AA	AA	AA	BB	AA	AA	BB	S|S	S|S
	KASP	AA	AA	AA	BB	AA	AA	BB	S|S	S|S
HarrowDiamond	KASP	AA	AA	AA	BB	BB	AA	AA	S|S	R2|R2
Harvester	Array	AA	AA	AA	BB	AA	AA	BB	S|S	S|S
	KASP	AA	AA	AA	BB	AA	AA	BB	S|S	S|S
HoneyBlaze	KASP	BB	BB	AA	AA	AB	AA	AB	R1|R1	R2|S
Intrepid	Array	AA	AA	AA	BB	BB	AB	AB	S|S	R1|R2
	KASP	AA	AA	AA	BB	BB	AB	AB	S|S	R1|R2
Jayhaven	KASP	BB	BB	AA	AA	BB	AA	AA	S|S	R2|R2
JoannaSweet	KASP	AB	AB	AA	AB	AA	AA	BB	R1|S	S|S
Julyprince	Array	AB	AB	AA	AB	AB	AB	BB	R1|S	R1|S
	KASP	AB	AB	AA	AB	AB	AB	BB	R1|S	R1|S
Loring	Array	BB	BB	AA	AA	BB	AA	AA	R1|R1	R2|R2
	KASP	BB	BB	AA	AA	BB	AA	AA	R1|R1	R2|R2
O'Henry	Array	AA	AA	AA	BB	AA	AA	BB	S|S	S|S
	KASP	AA	AA	AA	BB	AA	AA	BB	S|S	S|S
RaritanRose	Array	BB	BB	AA	AB	BB	BB	BB	R1|I	R1|R1
	KASP	BB	BB	AA	AB	BB	BB	BB	R1|I	R1|R1
Redhaven	Array	AB	AB	AA	AB	AB	AA	AB	R1|S	R2|S
	KASP	AB	AB	AA	AB	AB	AA	AB	R1|S	R2|S
Reliance*	Array	BB	BB	AA	BB	BB	AA	AA	I|I	R2|R2
	KASP	AA	BB	BB	BB	AB	AA	AB	-|-	R2|S
Rich Joy	Array	AB	AB	AA	AB	AB	AA	AB	R1|S	R2|S
	KASP	AB	AB	AA	AB	AB	AA	AB	R1|S	R2|S
SC08_02_012	KASP	AA	AA	AA	BB	AA	AA	BB	S|S	S|S
SC08_09_006	KASP	BB	BB	AA	AA	AA	AA	BB	R1|R1	S|S
SC08_13_001	KASP	AB	AB	AA	AB	AB	AA	AB	R1|S	R2|S
SC08_16_006	KASP	AA	AA	AB	BB	AA	AA	BB	S|S	S|S
SC08_16_070	KASP	AB	AB	AA	AB	AB	AB	BB	R1|S	R1|S
SC08_17_059	KASP	AB	AB	AA	AB	BB	AA	AA	R1|S	R2|R2
Scarletprince	KASP	AB	AB	AA	AB	AB	AA	AB	R1|S	R2|S
SeptemberSnow	KASP	AB	AB	AA	AB	AA	AA	BB	R1|S	S|S
Snowbrite	KASP	AB	AB	AA	AB	AA	AA	BB	R1|S	S|S
Snowprince	KASP	AA	AA	AA	BB	AA	AA	BB	S|S	S|S
StarkSaturn	KASP	AB	AB	AA	AA	BB	BB	BB	R1|S	R1|R1
SugarLady	KASP	AB	AB	AA	AB	AA	AA	BB	R1|S	S|S
Summergold	KASP	AB	AB	AA	AB	AB	AA	AB	R1|S	R2|S
Summerprince	Array	AB	AB	AA	AB	BB	AA	AA	R1|S	R2|R2
	KASP	AB	AB	AA	AB	BB	AA	AA	R1|S	R2|R2
SummerSweet	KASP	AA	AA	AA	BB	AA	AA	BB	S|S	S|S
Sunbrite	KASP	AA	AA	AA	BB	AA	AA	BB	S|S	S|S
Suncrest	KASP	AA	AA	AA	BB	AA	AA	BB	S|S	S|S
SuziQ	KASP	AB	AA	AA	BB	AB	AA	AB	S|alm	R2|S
SweetBlaze	KASP	AB	AB	AA	AB	AA	AA	BB	R1|S	S|S
SweetDream	KASP	BB	BB	AA	AA	AA	AA	BB	R1|R1	S|S
Topaz	KASP	BB	BB	AA	AA	BB	AA	AA	R1|R1	R2|R2
UFGold	Array	AB	AB	AA	AA	BB	AA	AA	R1|S	R2|R2
	KASP	AB	AB	AA	AA	BB	AA	AA	R1|S	R2|R2
Vulcan	KASP	AB	AB	AA	AB	BB	AA	AA	R1|S	R2|R2
Westbrook	Array	AB	AB	AA	AB	BB	AA	AA	R1|S	R2|R2
	KASP	AB	AB	AA	AB	BB	AA	AA	R1|S	R2|R2
WhiteLady	KASP	AA	AA	AA	BB	AB	AA	AB	S|S	R2|S
WildRose	KASP	BB	BB	AA	AB	AB	AA	AB	R1|I	R2|S
Winblo	Array	AA	AA	AA	BB	AA	AA	BB	S|S	S|S
	KASP	AA	AA	AA	BB	AA	AA	BB	S|S	S|S
YukonKing	KASP	BB	BB	AA	AA	AA	AA	BB	R1|R1	S|S
Zephyr	KASP	BB	BB	AA	AA	AA	AA	BB	R1|R1	S|S
Lovell
Spring Snow
