# Supplementary material for: Ppe.XapF: High throughput KASP assays to identify fruit response to Xanthomonas arboricola pv. pruni (Xap) in peach
Source: PLoS One. 2022 Feb 25;17(2):e0264543. doi: 10.1371/journal.pone.0264543 (PMC8880879; doi:10.1371/journal.pone.0264543)
Supplement: S6 Table — Parental Xap genotypes on chromosomes 1 and 6 are separate with |, respectively. Ppe.Xap F1-1 and F6-2 endpoint PCR results. (XLSX) [file pone.0264543.s006.xlsx]

## Sheet: S6_Table
Supplementary Table 6. Origin and number of seedlings per cross included in the study. Parental Xap genotypes on chromosome 1 and 6 are separate with |, respectively. Ppe.Xap F1-1 and F6-2 endpoint PCR results
Cross	Xap genotype		No. of Seedlings	No. Kept	Ppe.XapF1-1				Ppe.XapF6-1				Culled (%)
	Parent 1	Parent 2			AA	AB	BB	NA	AA	AB	BB	NA
SC16-02	SR1|R2	R1|R2	105	77	24	23	56	2	4	16	75	10	0.266667
SC16-03	SR1IR2	R1|SR2	95	87	5	37	45	8	3	41	47	4	0.0842105
SC16-04	SR1|SR2	-	6	6	0	4	2	0	0	6	0	0	0
SC16-05	SR1|SR2	R1|R2	4	4	0	2	2	0	0	0	2	2	0
SC16-06	R1|R1	SR1|SR2	22	21	2	9	11	0	0	11	9	2	0.0454545
SC16-07	SR1|SR2	-	188	64	105	44	34	5	44	86	44	14	0.659574
SC16-08	SR1|SR2	R1|R1	441	326	105	132	182	22	22	195	204	20	0.260771
SC16-09	SR1|SR2	S|SR2	204	91	87	68	37	12	46	92	44	22	0.553922
SC16-10	R1|R2	R1|S	11	10	1	3	4	3	0	6	1	4	0.0909091
SC16-11	R1|R2	IS|S	14	14	0	7	7	0	0	3	9	2	0
SC16-12	R1|R2	SR1|SR2	31	31	0	12	17	2	0	15	15	1	0
SC16-13	R1|R2	IS|S	24	22	3	7	13	1	0	14	8	2	0.0833333
SC16-14	-	-	6	2	0	4	1	1	5	1	0	0	0.666667
SC16-15	SI|R1R2	R1|SR2	35	31	2	13	18	2	2	12	17	4	0.114286
SC16-16	SI|R1R2	IR1|R1	19	17	2	9	8	0	0	0	19	0	0.105263
SC16-17	SI|R1R2	IR1|R1	19	19	0	11	8	0	0	0	16	3	0
SC16-18	SR1|SR2	IS|S	28	15	6	13	9	0	7	13	7	1	0.464286
SC16-19	SR1|SR2	IS|S	33	22	10	14	8	1	6	16	7	4	0.333333
SC16-20	SR1|SR2	R1|SR2	40	31	5	12	18	5	5	21	9	5	0.225
SC16-21	IS|SR2	-	30	19	7	13	6	4	7	12	8	3	0.366667
SC16-22	-	-	29	22	1	10	13	5	7	14	6	2	0.241379
SC16-23	R1|R1	R1|S	6	6	0	2	4	0	0	4	0	2	0
SC17-01	S|SR2	-	51	1	50	1	0	0	7	21	16	7	0.980392
SC17-02	IR1|SR1	-	139	32	1	8	112	18	107	11	0	21	0.769784
SC17-05	SR1|S	-	34	28	6	16	12	0	33	0	1	0	0.176471
SC17-06	-	-	35	5	30	4	0	1	12	17	6	0	0.857143
SC17-07	-	-	68	3	64	2	1	1	18	32	15	3	0.955882
SC17-08	-	-	57	37	11	27	15	4	14	22	20	1	0.350877
SC18-01	SR1|S	SR1|R1R2	5	0	5	0	0	0	4	0	1	0	1
SC18-02	S|SR2	R1|R1R2	66	17	43	0	20	3	25	0	25	16	0.742424
SC18-03	R1|SR2	-	22	21	0	2	19	1	1	13	7	1	0.0454545
SC18-04	R1|SR2	R1|R1R2	49	48	0	43	4	2	1	26	16	6	0.0204082
SC18-05	SR1|S		59	16	41	12	5	1	2	36	19	2	0.728814
SC18-06	S|R2	S|SR2	41	15	17	8	16	0	15	6	19	1	0.634146
SC18-09	SR1|S	R1|SR2	7	0	5	0	2	0	7	0	0	0	1
SC18-10	S|S	R1|SR1	13	0	13	0	0	0	13	0	0	0	1
SC18-13	IR1|SR1	S|R2	12	0	10	0	2	0	12	0	0	0	1
SC18-14	S|R2	R1|R1R2	26	20	5	18	2	1	2	2	20	2	0.230769
SC18-15	SR1|R1R2	SR1|SR2	11	0	4	0	7	0	10	0	1	0	1
SC18-16	S-|SR2	R1|SR1	31	4	21	0	9	1	25	0	6	0	0.870968
SC18-17	S|R2	R1|R1R2	35	34	1	34	0	0	0	14	21	0	0.0285714
SC18-18	R1|SR1	S|R2	3	0	2	0	1	0	3	0	0	0	1
SC18-21	-	-	31	2	29	1	0	1	6	13	9	3	0.935484
SC18-22	-	-	26	1	24	0	0	2	6	15	3	2	0.961538
SC18-23	-	-	34	24	7	13	9	5	4	16	11	3	0.294118
SC18-25	SR1|SR2	S|R2	8	0	8	0	0	0	6	0	2	0	1
SC19-15	S|S	R1|R1R2	96	54	1	66	23	6	41	47	1	7	0.4375
SC19-17	SR1|S	R1|R2	44	44	0	27	17	0	0	41	3	0	0
SC19-18	IS|S	R1|SR1	75	72	1	33	40	1	2	41	30	2	0.04
SC19-19	R1|S	S|SR2	18	13	0	15	0	3	5	10	0	3	0.277778
SC19-20	-	R1|SR2	26	16	3	2	17	4	8	13	1	4	0.384615
SC19-22	R1|S	R1|S	13	11	0	0	12	1	2	10	1	0	0.153846
SC19-23	R1|R2	R1|R1R2	4	4	0	0	3	1	0	0	3	1	0
SC19-26	S-|SR2	R1|R2	1	1	0	0	1	0	0	1	0	0	0
SC20-01	S-|SR2	SR1|SR2	266	109	117	135	1	13	69	130	56	11	0.590226
SC20-02	IR1|S	SR1|SR2	37	24	0	13	20	4	13	14	0	10	0.351351
SC20-03	R1|R2	SR1|SR2	6	5	0	4	2	0	1	2	3	0	0.166667
SC20-04	SR1|R1R2	R1|R2	20	15	0	0	20	0	5	10	5	0	0.25
SC20-05	Salm|S	SR1|SR2	9	4	1	6	2	0	5	4	0	0	0.555556
SC20-06	IR1|SR1	R1|R1R2	5	3	0	2	3	0	2	3	0	0	0.4
SC20-07	IS|S	SR1|SR2	2	1	1	0	1	0	1	1	0	0	0.5
SC20-08	IS|S	R1|S	3	0	2	0	1	0	3	0	0	0	1
SC20-09	S|SR2	SR1|SR2	4	1	2	2	0	0	1	2	1	0	0.75
SC20-10	-	SR1|SR2	145	49	25	72	43	5	80	49	3	13	0.662069
SC20-11	R1|R1	R1|SR2	15	9	1	5	5	4	6	2	2	5	0.4
SC20-12	S|S	SR1|SR2	51	9	31	20	0	0	37	14	0	0	0.823529
SC20-13	IS|S	SR1|SR2	1	0	0	1	0	0	1	0	0	0	1
SC20-14	R1|R1	R1|SR2	4	3	1	2	1	0	0	0	3	1	0.25
SC20-15	S|S	R1|R1R2	16	2	9	7	0	0	11	3	0	2	0.875
SC20-16	-	R1|SR2	200	91	6	93	101	0	108	84	1	7	0.545
SC20-17	SR1|S	R1|R2	4	4	0	2	2	0	0	4	0	0	0
SC20-18	S|SR1	SR1|SR2	25	11	12	13	0	0	6	12	7	0	0.56
SC20-20	R1|SR2	R1|R2	1	1	0	1	0	0	0	1	0	0	0
SC20-21	IS|S	R1|R2	18	16	1	5	12	0	0	12	6	0	0.111111
SC20-22	R1|R1R2	R1|S	78	35	34	24	20	0	19	46	12	1	0.551282
													0.439376
