# Supplementary material for: Ppe.XapF: High throughput KASP assays to identify fruit response to Xanthomonas arboricola pv. pruni (Xap) in peach
Source: PLoS One. 2022 Feb 25;17(2):e0264543. doi: 10.1371/journal.pone.0264543 (PMC8880879; doi:10.1371/journal.pone.0264543)
Supplement: S7 Table — (XLSX) [file pone.0264543.s007.xlsx]

## Sheet: S7_Table. KASP cross results F1
Supplementary Table 7. KASP results for Ppe.XapF1-1 assays on seedlings in the Clemson peach breeding program across four years, resulting from using the spreadsheets available as Supplemental Table 3. Values shown for "genotyping-delta" result from subtracting HEX from FAM fluorescence. Values shown for "scatterplot" for "No amp", "AA", "AB", "BB", and "Marginal" are %HEX values.
genotyping-delta									scatterplot
plate ID	cell ID	No amp	AA	AB	BB	Marginal		plate ID	cell ID	FAM%	No amp	AA	AB	BB	Marginal
SC16-plate 1	NTC	1.32916						SC16-plate 1	NTC	2.19528	3.52444
SC16-plate 1	NTC	1.89673						SC16-plate 1	NTC	4.4101	6.30682
SC16-plate 1	NTC	1.57195						SC16-plate 1	NTC	2.48324	4.05519
SC16-plate 1	AA	0.19408						SC16-plate 1	AA	2.37056	2.56464
SC16-plate 1	AA	0.504511						SC16-plate 1	AA	4.18709	4.6916
SC16-plate 1	AA	1.43354						SC16-plate 1	AA	2.81804	4.25158
SC16-plate 1	AB			8.02112				SC16-plate 1	AB	13.0722			21.0933
SC16-plate 1	AB			4.68743				SC16-plate 1	AB	16.1933			20.8807
SC16-plate 1	AB	4.59629						SC16-plate 1	AB	12.4587	17.055
SC16-plate 1	BB				42.5889			SC16-plate 1	BB	3.26842				45.8573
SC16-plate 1	BB				41.3894			SC16-plate 1	BB	1.0317				42.4211
SC16-plate 1	BB				39.2595			SC16-plate 1	BB	2.48684				41.7464
SC16-plate 1	B01			14.3848				SC16-plate 1	B01	42.6536			57.0384
SC16-plate 1	B02		-70.2057					SC16-plate 1	B02	83.215		13.0094
SC16-plate 1	B03				52.8607			SC16-plate 1	B03	4.15166				57.0124
SC16-plate 1	B04			10.4974				SC16-plate 1	B04	38.7323			49.2297
SC16-plate 1	B05			6.54735				SC16-plate 1	B05	38.0378			44.5851
SC16-plate 1	B06			11.0625				SC16-plate 1	B06	35.3633			46.4258
SC16-plate 1	B07				77.0011			SC16-plate 1	B07	6.90469				83.9058
SC16-plate 1	B08			8.57436				SC16-plate 1	B08	30.292			38.8664
SC16-plate 1	B09			7.33246				SC16-plate 1	B09	35.7392			43.0717
SC16-plate 1	B10			9.9052				SC16-plate 1	B10	39.4219			49.3271
SC16-plate 1	B11			4.62308				SC16-plate 1	B11	17.5906			22.2137
SC16-plate 1	B12			9.90048				SC16-plate 1	B12	46.7071			56.6075
SC16-plate 1	C01			11.6723				SC16-plate 1	C01	34.7489			46.4212
SC16-plate 1	C02				71.1309			SC16-plate 1	C02	11.4732				82.6042
SC16-plate 1	C03			15.6725				SC16-plate 1	C03	45.1103			60.7828
SC16-plate 1	C04				84.6799			SC16-plate 1	C04	10.4715				95.1514
SC16-plate 1	C05				29.6748			SC16-plate 1	C05	0				29.6748
SC16-plate 1	C06				63.2074			SC16-plate 1	C06	4.04423				67.2517
SC16-plate 1	C07		-59.2004					SC16-plate 1	C07	69.336		10.1356
SC16-plate 1	C08				81.8959			SC16-plate 1	C08	7.05523				88.9512
SC16-plate 1	C09			8.73947				SC16-plate 1	C09	30.4621			39.2015
SC16-plate 1	C10				74.025			SC16-plate 1	C10	6.65882				80.6838
SC16-plate 1	C11				67.1926			SC16-plate 1	C11	10.5944				77.787
SC16-plate 1	C12			10.5842				SC16-plate 1	C12	34.5055			45.0897
SC16-plate 1	D01				63.5801			SC16-plate 1	D01	13.9552				77.5353
SC16-plate 1	D02		-72.1184					SC16-plate 1	D02	81.0761		8.95763
SC16-plate 1	D03				66.9931			SC16-plate 1	D03	4.0488				71.0419
SC16-plate 1	D04		-65.8085					SC16-plate 1	D04	71.3183		5.5098
SC16-plate 1	D05	2.97111						SC16-plate 1	D05	10.2157	13.1868
SC16-plate 1	D06			12.1246				SC16-plate 1	D06	34.8776			47.0022
SC16-plate 1	D07			10.5676				SC16-plate 1	D07	36.9156			47.4832
SC16-plate 1	D08			8.0344				SC16-plate 1	D08	24.3358			32.3703
SC16-plate 1	D09			8.55902				SC16-plate 1	D09	38.2693			46.8283
SC16-plate 1	D10	-2.42286						SC16-plate 1	D10	6.20619	3.78334
SC16-plate 1	D11			7.77292				SC16-plate 1	D11	34.6625			42.4354
SC16-plate 1	D12			9.59277				SC16-plate 1	D12	30.7724			40.3651
SC16-plate 1	E01			11.6378				SC16-plate 1	E01	32.8707			44.5085
SC16-plate 1	E02				72.3887			SC16-plate 1	E02	5.75609				78.1448
SC16-plate 1	E03				78.8275			SC16-plate 1	E03	4.54231				83.3698
SC16-plate 1	E04			9.51382				SC16-plate 1	E04	31.1638			40.6776
SC16-plate 1	E05		-42.6945					SC16-plate 1	E05	44.3455		1.65097
SC16-plate 1	E06		-56.55					SC16-plate 1	E06	67.4688		10.9188
SC16-plate 1	E07			9.89191				SC16-plate 1	E07	31.0086			40.9005
SC16-plate 1	E08	6.50454						SC16-plate 1	E08	6.97594	13.4805
SC16-plate 1	E09				71.9325			SC16-plate 1	E09	4.47078				76.4033
SC16-plate 1	E10			11.5836				SC16-plate 1	E10	32.4078			43.9914
SC16-plate 1	E11			10.334				SC16-plate 1	E11	30.0677			40.4017
SC16-plate 1	E12				52.4382			SC16-plate 1	E12	15.6726				68.1108
SC16-plate 1	F01			11.4628				SC16-plate 1	F01	35.7803			47.2431
SC16-plate 1	F02			10.3949				SC16-plate 1	F02	28.543			38.9378
SC16-plate 1	F03			11.8078				SC16-plate 1	F03	31.5028			43.3106
SC16-plate 1	F04		-74.8282					SC16-plate 1	F04	82.5523		7.7241
SC16-plate 1	F05				71.9488			SC16-plate 1	F05	11.5226				83.4714
SC16-plate 1	F06				69.8144			SC16-plate 1	F06	3.90676				73.7212
SC16-plate 1	F07			11.1549				SC16-plate 1	F07	38.2557			49.4106
SC16-plate 1	F08				48.2978			SC16-plate 1	F08	2.85986				51.1576
SC16-plate 1	F09			8.49735				SC16-plate 1	F09	12.4611			20.9585
SC16-plate 1	F10				71.7506			SC16-plate 1	F10	5.12353				76.8742
SC16-plate 1	F11				58.7268			SC16-plate 1	F11	10.7333				69.4601
SC16-plate 1	F12			7.20615				SC16-plate 1	F12	27.6296			34.8357
SC16-plate 1	G01				62.3151			SC16-plate 1	G01	5.5979				67.913
SC16-plate 1	G02			12.7726				SC16-plate 1	G02	37.0889			49.8614
SC16-plate 1	G03				72.9516			SC16-plate 1	G03	4.57169				77.5233
SC16-plate 1	G04			10.9987				SC16-plate 1	G04	37.2547			48.2535
SC16-plate 1	G05				74.9938			SC16-plate 1	G05	6.29822				81.292
SC16-plate 1	G06				66.2303			SC16-plate 1	G06	5.22508				71.4554
SC16-plate 1	G07				79.1048			SC16-plate 1	G07	8.54036				87.6452
SC16-plate 1	G08			11.9023				SC16-plate 1	G08	27.646			39.5483
SC16-plate 1	G09			7.20516				SC16-plate 1	G09	21.8007			29.0058
SC16-plate 1	G10		-22.1352					SC16-plate 1	G10	31.6361		9.50084
SC16-plate 1	G11			17.6341				SC16-plate 1	G11	48.0537			65.6878
SC16-plate 1	G12		-55.0434					SC16-plate 1	G12	62.816		7.7726
SC16-plate 1	H01			11.9937				SC16-plate 1	H01	35.3649			47.3586
SC16-plate 1	H02				87.5067			SC16-plate 1	H02	12.4933				100
SC16-plate 1	H03				80.8836			SC16-plate 1	H03	6.77398				87.6576
SC16-plate 1	H04			12.4313				SC16-plate 1	H04	38.2518			50.6831
SC16-plate 1	H05			7.0275				SC16-plate 1	H05	35.8139			42.8414
SC16-plate 1	H06			11.8378				SC16-plate 1	H06	38.7398			50.5776
SC16-plate 1	H07				70.6804			SC16-plate 1	H07	4.62461				75.305
SC16-plate 1	H08		-87.1578					SC16-plate 1	H08	100		12.8422
SC16-plate 1	H09			15.7689				SC16-plate 1	H09	48.4424			64.2113
SC16-plate 1	H10	6.50821						SC16-plate 1	H10	11.448	17.9562
SC16-plate 1	H11			12.1438				SC16-plate 1	H11	32.3588			44.5026
SC16-plate 1	H12		-29.7623					SC16-plate 1	H12	29.7623		0
SC16-plate 2	NTC	-3.45397						SC16-plate 2	NTC	4.5499	1.09593
SC16-plate 2	NTC	-2.00849						SC16-plate 2	NTC	2.65282	0.644326
SC16-plate 2	NTC	-3.16029						SC16-plate 2	NTC	3.16029	0
SC16-plate 2	AA		-85.2189					SC16-plate 2	AA	98.7262		13.5074
SC16-plate 2	AA		-80.6835					SC16-plate 2	AA	94.1632		13.4797
SC16-plate 2	AA		-74.7925					SC16-plate 2	AA	91.724		16.9315
SC16-plate 2	AB			8.42112				SC16-plate 2	AB	35.5778			43.9989
SC16-plate 2	AB			6.16804				SC16-plate 2	AB	40.7751			46.9431
SC16-plate 2	AB			5.77324				SC16-plate 2	AB	28.0369			33.8102
SC16-plate 2	BB			25.8012				SC16-plate 2	BB	0			25.8012
SC16-plate 2	BB				55.047			SC16-plate 2	BB	2.18549				57.2325
SC16-plate 2	BB				91.5953			SC16-plate 2	BB	8.40469				100
SC16-plate 2	B01				57.0224			SC16-plate 2	B01	9.48963				66.5121
SC16-plate 2	B02				52.579			SC16-plate 2	B02	6.50945				59.0885
SC16-plate 2	B03		-61.7976					SC16-plate 2	B03	67.475		5.67734
SC16-plate 2	B04		-31.1852					SC16-plate 2	B04	40.4464		9.26121
SC16-plate 2	B05		-81.8311					SC16-plate 2	B05	90.1563		8.32515
SC16-plate 2	B06		-60.9738					SC16-plate 2	B06	72.3265		11.3527
SC16-plate 2	B07			3.43496				SC16-plate 2	B07	40.0293			43.4643
SC16-plate 2	B08				54.5406			SC16-plate 2	B08	8.61153				63.1521
SC16-plate 2	B09			2.03133				SC16-plate 2	B09	45.7624			47.7937
SC16-plate 2	B10			2.22919				SC16-plate 2	B10	32.4812			34.7104
SC16-plate 2	B11	-6.70198						SC16-plate 2	B11	10.6427	3.94076
SC16-plate 2	B12				53.8461			SC16-plate 2	B12	8.26702				62.1132
SC16-plate 2	C01				60.3801			SC16-plate 2	C01	9.36182				69.7419
SC16-plate 2	C02			4.16863				SC16-plate 2	C02	36.7621			40.9308
SC16-plate 2	C03			2.21834				SC16-plate 2	C03	34.2776			36.496
SC16-plate 2	C04		-85.5358					SC16-plate 2	C04	94.3063		8.77053
SC16-plate 2	C05	-1.14127						SC16-plate 2	C05	13.975	12.8337
SC16-plate 2	C06			4.43618				SC16-plate 2	C06	21.8969			26.3331
SC16-plate 2	C07		-17.6367					SC16-plate 2	C07	25.3383		7.70162
SC16-plate 2	C08			2.4155				SC16-plate 2	C08	38.6382			41.0537
SC16-plate 2	C09		-78.1574					SC16-plate 2	C09	86.986		8.82865
SC16-plate 2	C10		-64.1414					SC16-plate 2	C10	71.1679		7.02642
SC16-plate 2	C11			3.14979				SC16-plate 2	C11	38.3502			41.5
SC16-plate 2	C12				59.3681			SC16-plate 2	C12	7.3649				66.733
SC16-plate 2	D01				52.3336			SC16-plate 2	D01	9.41281				61.7464
SC16-plate 2	D02				63.951			SC16-plate 2	D02	10.1199				74.0709
SC16-plate 2	D03		-59.0019					SC16-plate 2	D03	62.6832		3.68135
SC16-plate 2	D04		-80.5658					SC16-plate 2	D04	89.2622		8.69634
SC16-plate 2	D05		-89.6914					SC16-plate 2	D05	100		10.3086
SC16-plate 2	D06		-60.7961					SC16-plate 2	D06	75.7692		14.9732
SC16-plate 2	D07				49.8367			SC16-plate 2	D07	13.8387				63.6754
SC16-plate 2	D08			1.55169				SC16-plate 2	D08	42.6259			44.1776
SC16-plate 2	D09			1.79433				SC16-plate 2	D09	34.0887			35.883
SC16-plate 2	D10				56.7722			SC16-plate 2	D10	7.30873				64.0809
SC16-plate 2	D11				46.8398			SC16-plate 2	D11	13.0987				59.9385
SC16-plate 2	D12			3.59519				SC16-plate 2	D12	40.9573			44.5525
SC16-plate 2	E01				55.4052			SC16-plate 2	E01	9.70231				65.1075
SC16-plate 2	E02	-7.60685						SC16-plate 2	E02	13.3356	5.72874
SC16-plate 2	E03	-7.12246						SC16-plate 2	E03	17.7155	10.5931
SC16-plate 2	E04			3.38293				SC16-plate 2	E04	39.3706			42.7535
SC16-plate 2	E05			3.5316				SC16-plate 2	E05	39.219			42.7506
SC16-plate 2	E06			1.93265				SC16-plate 2	E06	37.8725			39.8052
SC16-plate 2	E07		-25.4189					SC16-plate 2	E07	34.7631		9.34421
SC16-plate 2	E08				53.9101			SC16-plate 2	E08	6.62846				60.5386
SC16-plate 2	E09				52.1498			SC16-plate 2	E09	10.6062				62.756
SC16-plate 2	E10			3.54164				SC16-plate 2	E10	37.2492			40.7909
SC16-plate 2	E11			4.2199				SC16-plate 2	E11	26.2563			30.4762
SC16-plate 2	E12			4.22441				SC16-plate 2	E12	41.1221			45.3465
SC16-plate 2	F01			4.30904				SC16-plate 2	F01	38.0543			42.3633
SC16-plate 2	F02			3.80434				SC16-plate 2	F02	38.4849			42.2892
SC16-plate 2	F03			1.42885				SC16-plate 2	F03	29.2305			30.6593
SC16-plate 2	F04			3.65545				SC16-plate 2	F04	31.2574			34.9128
SC16-plate 2	F05			1.15733				SC16-plate 2	F05	50.977			52.1343
SC16-plate 2	F06			5.41035				SC16-plate 2	F06	36.8357			42.246
SC16-plate 2	F07			-9.24521		-9.24521		SC16-plate 2	F07	25.0608			15.8156		15.8156
SC16-plate 2	F08			3.50636				SC16-plate 2	F08	40.4559			43.9622
SC16-plate 2	F09			2.41811				SC16-plate 2	F09	41.1504			43.5685
SC16-plate 2	F10			4.18729				SC16-plate 2	F10	16.84			21.0273
SC16-plate 2	F11			3.37729				SC16-plate 2	F11	34.436			37.8133
SC16-plate 2	F12			2.53054				SC16-plate 2	F12	29.3654			31.8959
SC16-plate 2	G01				58.4905			SC16-plate 2	G01	6.526				65.0165
SC16-plate 2	G02			1.14				SC16-plate 2	G02	38.7758			39.9158
SC16-plate 2	G03		-74.0432					SC16-plate 2	G03	83.9444		9.90123
SC16-plate 2	G04			2.99064				SC16-plate 2	G04	43.6028			46.5934
SC16-plate 2	G05				52.9236			SC16-plate 2	G05	12.499				65.4226
SC16-plate 2	G06				50.9445			SC16-plate 2	G06	5.57638				56.5209
SC16-plate 2	G07			5.50672				SC16-plate 2	G07	35.6122			41.119
SC16-plate 2	G08	-5.296						SC16-plate 2	G08	18.0651	12.7691
SC16-plate 2	G09		-68.5993					SC16-plate 2	G09	74.5759		5.9766
SC16-plate 2	G10			3.13575				SC16-plate 2	G10	36.165			39.3008
SC16-plate 2	G11		-60.5203					SC16-plate 2	G11	66.7738		6.2535
SC16-plate 2	G12			-0.100175				SC16-plate 2	G12	32.507			32.4068
SC16-plate 2	H01				58.5297			SC16-plate 2	H01	7.24415				65.7738
SC16-plate 2	H02			2.49292				SC16-plate 2	H02	46.8516			49.3445
SC16-plate 2	H03		-57.9542					SC16-plate 2	H03	62.0658		4.11161
SC16-plate 2	H04			3.8211				SC16-plate 2	H04	39.2633			43.0844
SC16-plate 2	H05		-71.1355					SC16-plate 2	H05	80.1955		9.06001
SC16-plate 2	H06		-61.7647					SC16-plate 2	H06	72.8115		11.0468
SC16-plate 2	H07				60.2466			SC16-plate 2	H07	7.20646				67.453
SC16-plate 2	H08				51.3031			SC16-plate 2	H08	8.4115				59.7146
SC16-plate 2	H09				62.6618			SC16-plate 2	H09	7.09355				69.7553
SC16-plate 2	H10				60.8529			SC16-plate 2	H10	8.41495				69.2679
SC16-plate 2	H11				36.4284			SC16-plate 2	H11	5.77368				42.202
SC16-plate 2	H12				47.7288			SC16-plate 2	H12	6.37957				54.1084
SC16-plate 3	NTC	-1.32827						SC16-plate 3	NTC	3.64849	2.32022
SC16-plate 3	NTC	1.16846						SC16-plate 3	NTC	4.46168	5.63014
SC16-plate 3	NTC	5.49582						SC16-plate 3	NTC	2.74614	8.24196
SC16-plate 3	AA		-33.2383					SC16-plate 3	AA	33.7729		0.534587
SC16-plate 3	AA		-73.2779					SC16-plate 3	AA	88.8747		15.5968
SC16-plate 3	AA		-71.7013					SC16-plate 3	AA	97.285		25.5837
SC16-plate 3	AB			27.8265				SC16-plate 3	AB	37.6839			65.5104
SC16-plate 3	AB			25.4912				SC16-plate 3	AB	43.3357			68.8268
SC16-plate 3	AB			16.9133				SC16-plate 3	AB	41.0176			57.9309
SC16-plate 3	BB				94.5918			SC16-plate 3	BB	5.40823				100
SC16-plate 3	BB				89.8967			SC16-plate 3	BB	0				89.8967
SC16-plate 3	BB				93.5787			SC16-plate 3	BB	3.17767				96.7564
SC16-plate 3	B01		-11.4953					SC16-plate 3	B01	24.7315		13.2361
SC16-plate 3	B02		-12.5862					SC16-plate 3	B02	25.0817		12.4955
SC16-plate 3	B03		-13.3347					SC16-plate 3	B03	30.6567		17.322
SC16-plate 3	B04		-30.241					SC16-plate 3	B04	68.635		38.3941
SC16-plate 3	B05			6.72376				SC16-plate 3	B05	45.8726			52.5964
SC16-plate 3	B06			15.2316				SC16-plate 3	B06	40.0502			55.2819
SC16-plate 3	B07			5.49051				SC16-plate 3	B07	43.3383			48.8288
SC16-plate 3	B08			7.70323				SC16-plate 3	B08	38.5326			46.2358
SC16-plate 3	B09		-81.4915					SC16-plate 3	B09	100		18.5085
SC16-plate 3	B10			10.1133				SC16-plate 3	B10	48.495			58.6083
SC16-plate 3	B11				46.9004			SC16-plate 3	B11	15.6836				62.584
SC16-plate 3	B12	-2.77101						SC16-plate 3	B12	2.77101	0
SC16-plate 3	C01			5.34216				SC16-plate 3	C01	47.538			52.8801
SC16-plate 3	C02			12.6871				SC16-plate 3	C02	36.6026			49.2896
SC16-plate 3	C03				50.5511			SC16-plate 3	C03	20.2233				70.7744
SC16-plate 3	C04		-24.1628					SC16-plate 3	C04	60.2268		36.064
SC16-plate 3	C05				67.5228			SC16-plate 3	C05	9.07439				76.5972
SC16-plate 3	C06				62.9221			SC16-plate 3	C06	15.0297				77.9518
SC16-plate 3	C07		-18.6471					SC16-plate 3	C07	48.5367		29.8895
SC16-plate 3	C08	-7.88029				-7.88029		SC16-plate 3	C08	14.7468	6.86648				6.86648
SC16-plate 3	C09			10.4969				SC16-plate 3	C09	47.4055			57.9024
SC16-plate 3	C10			1.76194				SC16-plate 3	C10	35.8374			37.5993
SC16-plate 3	C11		-32.2494					SC16-plate 3	C11	44.6148		12.3654
SC16-plate 3	C12			11.0538				SC16-plate 3	C12	34.0972			45.1511
SC16-plate 3	D01		-42.9756					SC16-plate 3	D01	61.0635		18.0879
SC16-plate 3	D02			11.5393				SC16-plate 3	D02	44.3295			55.8688
SC16-plate 3	D03				54.7238			SC16-plate 3	D03	19.8458				74.5696
SC16-plate 3	D04		-75.5019					SC16-plate 3	D04	86.4158		10.9139
SC16-plate 3	D05			11.5231				SC16-plate 3	D05	42.1799			53.7029
SC16-plate 3	D06			17.826				SC16-plate 3	D06	37.8969			55.7229
SC16-plate 3	D07		-85.5154					SC16-plate 3	D07	98.4571		12.9417
SC16-plate 3	D08				52.8159			SC16-plate 3	D08	23.857				76.6729
SC16-plate 3	D09				68.0863			SC16-plate 3	D09	10.1927				78.2789
SC16-plate 3	D10			8.79477				SC16-plate 3	D10	39.3437			48.1385
SC16-plate 3	D11		-72.1432					SC16-plate 3	D11	82.1132		9.96999
SC16-plate 3	D12		-58.4184					SC16-plate 3	D12	71.0111		12.5927
SC16-plate 3	E01		-12.837					SC16-plate 3	E01	21.0828		8.2458
SC16-plate 3	E02				52.9386			SC16-plate 3	E02	14.6074				67.5459
SC16-plate 3	E03			7.82004				SC16-plate 3	E03	43.6771			51.4972
SC16-plate 3	E04			6.04842				SC16-plate 3	E04	45.6091			51.6576
SC16-plate 3	E05				77.671			SC16-plate 3	E05	10.0472				87.7182
SC16-plate 3	E06				72.2027			SC16-plate 3	E06	6.99368				79.1964
SC16-plate 3	E07			-0.481861				SC16-plate 3	E07	46.4725			45.9906
SC16-plate 3	E08	-6.3963						SC16-plate 3	E08	7.04407	0.647775
SC16-plate 3	E09			9.95299				SC16-plate 3	E09	43.6627			53.6157
SC16-plate 3	E10		-12.4006					SC16-plate 3	E10	21.8235		9.42292
SC16-plate 3	E11			9.88564				SC16-plate 3	E11	35.3593			45.2449
SC16-plate 3	E12			1.67636				SC16-plate 3	E12	28.1567			29.8331
SC16-plate 3	F01		-16.2088					SC16-plate 3	F01	25.6001		9.39121
SC16-plate 3	F02			-4.61717				SC16-plate 3	F02	42.5165			37.8993
SC16-plate 3	F03				56.3506			SC16-plate 3	F03	21.9073				78.2579
SC16-plate 3	F04				54.3212			SC16-plate 3	F04	22.015				76.3361
SC16-plate 3	F05				66.0461			SC16-plate 3	F05	17.5765				83.6226
SC16-plate 3	F06				69.5275			SC16-plate 3	F06	10.0933				79.6209
SC16-plate 3	F07			1.88742				SC16-plate 3	F07	39.6946			41.582
SC16-plate 3	F08		-12.3038					SC16-plate 3	F08	21.8763		9.57254
SC16-plate 3	F09		-77.5899					SC16-plate 3	F09	90.7282		13.1383
SC16-plate 3	F10				47.5684			SC16-plate 3	F10	21.869				69.4374
SC16-plate 3	F11				56.0456			SC16-plate 3	F11	12.8563				68.9019
SC16-plate 3	F12				69.2928			SC16-plate 3	F12	9.84418				79.137
SC16-plate 3	G01		-16.0225					SC16-plate 3	G01	29.9669		13.9444
SC16-plate 3	G02			10.3611				SC16-plate 3	G02	41.9566			52.3176
SC16-plate 3	G03			12.1214				SC16-plate 3	G03	41.1401			53.2616
SC16-plate 3	G04				63.0272			SC16-plate 3	G04	23.8849				86.9121
SC16-plate 3	G05				65.7976			SC16-plate 3	G05	7.89641				73.694
SC16-plate 3	G06				60.9643			SC16-plate 3	G06	10.2804				71.2446
SC16-plate 3	G07			11.8234				SC16-plate 3	G07	39.5946			51.418
SC16-plate 3	G08				58.9548			SC16-plate 3	G08	25.395				84.3497
SC16-plate 3	G09			10.6804				SC16-plate 3	G09	35.8151			46.4955
SC16-plate 3	G10			9.72697				SC16-plate 3	G10	39.4561			49.1831
SC16-plate 3	G11			11.9981				SC16-plate 3	G11	28.6683			40.6664
SC16-plate 3	G12				44.8543			SC16-plate 3	G12	22.6379				67.4922
SC16-plate 3	H01			6.66919				SC16-plate 3	H01	47.7382			54.4074
SC16-plate 3	H02				36.802			SC16-plate 3	H02	37.4188				74.2208
SC16-plate 3	H03			8.02477				SC16-plate 3	H03	52.4167			60.4415
SC16-plate 3	H04			5.60998				SC16-plate 3	H04	54.0075			59.6175
SC16-plate 3	H05			11.9307				SC16-plate 3	H05	30.6346			42.5653
SC16-plate 3	H06			14.1582				SC16-plate 3	H06	42.8439			57.0021
SC16-plate 3	H07		-19.7795					SC16-plate 3	H07	33.1089		13.3294
SC16-plate 3	H08			3.26621				SC16-plate 3	H08	45.6118			48.878
SC16-plate 3	H09		-83.3326					SC16-plate 3	H09	92.3352		9.00259
SC16-plate 3	H10	-3.44946						SC16-plate 3	H10	19.107	15.6575
SC16-plate 3	H11		-14.3472					SC16-plate 3	H11	22.575		8.22777
SC16-plate 3	H12			9.69643				SC16-plate 3	H12	38.7848			48.4813
SC16-plate 4	NTC	-0.94473				-0.94473		SC16-plate 4	NTC	3.49849	2.55376				2.55376
SC16-plate 4	NTC	3.79078						SC16-plate 4	NTC	0.953177	4.74396
SC16-plate 4	NTC	4.60708						SC16-plate 4	NTC	1.4877	6.09478
SC16-plate 4	AA		-43.6948					SC16-plate 4	AA	61.6835		17.9887
SC16-plate 4	AA		-49.7985					SC16-plate 4	AA	67.714		17.9154
SC16-plate 4	AA		-69.1638					SC16-plate 4	AA	100		30.8362
SC16-plate 4	AB				38.7349			SC16-plate 4	AB	25.8469				64.5818
SC16-plate 4	AB				36.2675	36.2675		SC16-plate 4	AB	25.8624				62.1299	62.1299
SC16-plate 4	AB			28.7298				SC16-plate 4	AB	25.9877			54.7175
SC16-plate 4	BB				91.6269			SC16-plate 4	BB	2.2941				93.921
SC16-plate 4	BB				98.816			SC16-plate 4	BB	1.18402				100
SC16-plate 4	BB				88.7795			SC16-plate 4	BB	0				88.7795
SC16-plate 4	B01	-2.9611						SC16-plate 4	B01	11.8165	8.85535
SC16-plate 4	B02	0.154284				0.154284		SC16-plate 4	B02	6.98096	7.13524				7.13524
SC16-plate 4	B03	-4.21871						SC16-plate 4	B03	8.48617	4.26746
SC16-plate 4	B04	-6.23318						SC16-plate 4	B04	12.9419	6.70871
SC16-plate 4	B05	-6.22946						SC16-plate 4	B05	18.8977	12.6683
SC16-plate 4	B06			29.9229				SC16-plate 4	B06	12.3586			42.2815
SC16-plate 4	B07	5.98409						SC16-plate 4	B07	10.2116	16.1957
SC16-plate 4	B08	-0.740965				-0.740965		SC16-plate 4	B08	8.14231	7.40135				7.40135
SC16-plate 4	B09		-2.76753					SC16-plate 4	B09	26.974		24.2065
SC16-plate 4	B10	-4.66746						SC16-plate 4	B10	8.88451	4.21705
SC16-plate 4	B11	-5.61913						SC16-plate 4	B11	8.79306	3.17393
SC16-plate 4	B12	-2.48484						SC16-plate 4	B12	2.5814	0.0965581
SC16-plate 4	C01	-4.81011						SC16-plate 4	C01	12.1661	7.35595
SC16-plate 4	C02	-5.76944						SC16-plate 4	C02	11.8023	6.03282
SC16-plate 4	C03	-5.44848						SC16-plate 4	C03	10.9772	5.52872
SC16-plate 4	C04	-3.94714						SC16-plate 4	C04	5.85831	1.91117
SC16-plate 4	C05	-4.88747						SC16-plate 4	C05	7.74816	2.86069
SC16-plate 4	C06	-1.91425				-1.91425		SC16-plate 4	C06	6.39327	4.47902				4.47902
SC16-plate 4	C07			23.896				SC16-plate 4	C07	24.7503			48.6463
SC16-plate 4	C08		-4.81761					SC16-plate 4	C08	24.5132		19.6956
SC16-plate 4	C09		-10.5648					SC16-plate 4	C09	20.6699		10.1052
SC16-plate 4	C10		-7.97054					SC16-plate 4	C10	32.0106		24.0401
SC16-plate 4	C11		-12.4998					SC16-plate 4	C11	25.35		12.8502
SC16-plate 4	C12	-1.99088				-1.99088		SC16-plate 4	C12	3.07806	1.08717				1.08717
SC16-plate 4	D01	-4.90353						SC16-plate 4	D01	17.8263	12.9228
SC16-plate 4	D02	-2.94875						SC16-plate 4	D02	7.28221	4.33346
SC16-plate 4	D03		-10.4918					SC16-plate 4	D03	26.4352		15.9434
SC16-plate 4	D04		-7.68274					SC16-plate 4	D04	21.706		14.0232
SC16-plate 4	D05	5.53287						SC16-plate 4	D05	10.2179	15.7508
SC16-plate 4	D06	-5.58242						SC16-plate 4	D06	10.0851	4.50267
SC16-plate 4	D07	3.37061						SC16-plate 4	D07	10.6922	14.0628
SC16-plate 4	D08	-5.68611						SC16-plate 4	D08	12.7184	7.03225
SC16-plate 4	D09	-5.25383						SC16-plate 4	D09	5.25383	0
SC16-plate 4	D10	-5.55827						SC16-plate 4	D10	9.52447	3.96621
SC16-plate 4	D11	-5.28321						SC16-plate 4	D11	15.5774	10.2942
SC16-plate 4	D12		-6.55796					SC16-plate 4	D12	24.6509		18.0929
SC16-plate 4	E01	-3.91641						SC16-plate 4	E01	6.88035	2.96394
SC16-plate 4	E02	-5.45347						SC16-plate 4	E02	7.80267	2.3492
SC16-plate 4	E03	-4.92913						SC16-plate 4	E03	7.78591	2.85677
SC16-plate 4	E04	-10.2912						SC16-plate 4	E04	18.7181	8.42699
SC16-plate 4	E05	-7.21314						SC16-plate 4	E05	14.3044	7.09129
SC16-plate 4	E06	-10.5514						SC16-plate 4	E06	19.5294	8.97797
SC16-plate 4	E07		-5.50489					SC16-plate 4	E07	26.7614		21.2565
SC16-plate 4	E08	-8.62434						SC16-plate 4	E08	18.4804	9.85609
SC16-plate 4	E09		-8.03097					SC16-plate 4	E09	27.6124		19.5814
SC16-plate 4	E10		-10.3644					SC16-plate 4	E10	21.9523		11.5879
SC16-plate 4	E11	-4.08045						SC16-plate 4	E11	7.30693	3.22647
SC16-plate 4	E12		-6.07755					SC16-plate 4	E12	20.0026		13.925
SC16-plate 4	F01	-4.10775						SC16-plate 4	F01	11.9361	7.82836
SC16-plate 4	F02	-5.77649						SC16-plate 4	F02	11.8097	6.03318
SC16-plate 4	F03		-7.12367					SC16-plate 4	F03	26.6456		19.5219
SC16-plate 4	F04		-12.7718					SC16-plate 4	F04	41.0392		28.2673
SC16-plate 4	F05	-5.4977						SC16-plate 4	F05	12.2616	6.76392
SC16-plate 4	F06	-4.08151						SC16-plate 4	F06	10.0009	5.9194
SC16-plate 4	F07	-6.02419						SC16-plate 4	F07	16.2074	10.1832
SC16-plate 4	F08		-9.24243					SC16-plate 4	F08	21.1844		11.9419
SC16-plate 4	F09		-8.66411					SC16-plate 4	F09	35.0029		26.3388
SC16-plate 4	F10		-14.8201					SC16-plate 4	F10	30.8636		16.0435
SC16-plate 4	F11	-6.97854						SC16-plate 4	F11	12.2818	5.30322
SC16-plate 4	F12	-2.13159						SC16-plate 4	F12	2.62483	0.493239
SC16-plate 4	G01	-3.91077						SC16-plate 4	G01	6.59384	2.68307
SC16-plate 4	G02	-5.88597						SC16-plate 4	G02	17.5849	11.699
SC16-plate 4	G03	-5.49873						SC16-plate 4	G03	9.55859	4.05985
SC16-plate 4	G04		-12.8575					SC16-plate 4	G04	34.4415		21.584
SC16-plate 4	G05		-12.6024					SC16-plate 4	G05	33.921		21.3186
SC16-plate 4	G06	-9.29589						SC16-plate 4	G06	15.6493	6.35345
SC16-plate 4	G07	-6.28963						SC16-plate 4	G07	9.61233	3.3227
SC16-plate 4	G08				71.2072			SC16-plate 4	G08	9.35354				80.5608
SC16-plate 4	G09	-4.40714						SC16-plate 4	G09	9.32463	4.91749
SC16-plate 4	G10	-6.22761						SC16-plate 4	G10	9.17122	2.94361
SC16-plate 4	G11	-5.08282						SC16-plate 4	G11	6.52519	1.44236
SC16-plate 4	G12	-3.73292						SC16-plate 4	G12	7.63139	3.89847
SC16-plate 4	H01	-1.09644				-1.09644		SC16-plate 4	H01	15.0805	13.9841				13.9841
SC16-plate 4	H02	-8.9939						SC16-plate 4	H02	19.4472	10.4533
SC16-plate 4	H03	-3.26911						SC16-plate 4	H03	6.2794	3.01029
SC16-plate 4	H04	-7.92384						SC16-plate 4	H04	16.9833	9.0595
SC16-plate 4	H05		-8.10585					SC16-plate 4	H05	24.126		16.0202
SC16-plate 4	H06		-6.98917					SC16-plate 4	H06	20.0943		13.1051
SC16-plate 4	H07	-4.36736						SC16-plate 4	H07	5.71175	1.34439
SC16-plate 4	H08	-6.0263						SC16-plate 4	H08	12.1462	6.11986
SC16-plate 4	H09	-5.99528						SC16-plate 4	H09	9.21561	3.22033
SC16-plate 4	H10	-5.84567						SC16-plate 4	H10	9.44898	3.60331
SC16-plate 4	H11				74.9886			SC16-plate 4	H11	2.6052				77.5938
SC16-plate 4	H12				71.8027			SC16-plate 4	H12	2.90556				74.7083
SC16- plate 5	NTC	6.07149						SC16- plate 5	NTC	0	6.07149
SC16- plate 5	NTC	7.72996						SC16- plate 5	NTC	2.20685	9.93681
SC16- plate 5	NTC	6.8626						SC16- plate 5	NTC	3.66555	10.5282
SC16- plate 5	AA		-71.0843					SC16- plate 5	AA	77.8029		6.71865
SC16- plate 5	AA		-87.4383					SC16- plate 5	AA	100		12.5617
SC16- plate 5	AA		-79.2088					SC16- plate 5	AA	89.4516		10.2428
SC16- plate 5	AB			14.7788				SC16- plate 5	AB	50.0541			64.8329
SC16- plate 5	AB			9.33777				SC16- plate 5	AB	40.9561			50.2939
SC16- plate 5	AB			10.5135				SC16- plate 5	AB	39.1824			49.6959
SC16- plate 5	BB				61.2795			SC16- plate 5	BB	13.0351				74.3146
SC16- plate 5	BB				58.8373			SC16- plate 5	BB	10.573				69.4103
SC16- plate 5	BB				79.2499			SC16- plate 5	BB	16.7355				95.9853
SC16- plate 5	B01		-72.9687					SC16- plate 5	B01	85.8947		12.926
SC16- plate 5	B02			8.32624				SC16- plate 5	B02	32.2334			40.5596
SC16- plate 5	B03		-50.2136					SC16- plate 5	B03	53.7066		3.49295
SC16- plate 5	B04				77.4297			SC16- plate 5	B04	7.66122				85.0909
SC16- plate 5	B05				55.1653			SC16- plate 5	B05	5.00862				60.174
SC16- plate 5	B06				66.4221			SC16- plate 5	B06	5.90519				72.3273
SC16- plate 5	B07				71.7804			SC16- plate 5	B07	7.33553				79.1159
SC16- plate 5	B08				67.5364			SC16- plate 5	B08	5.48173				73.0181
SC16- plate 5	B09			6.4929				SC16- plate 5	B09	38.3903			44.8832
SC16- plate 5	B10				64.9749			SC16- plate 5	B10	6.71104				71.6859
SC16- plate 5	B11			7.09394				SC16- plate 5	B11	40.6716			47.7656
SC16- plate 5	B12				94.0371			SC16- plate 5	B12	5.96291				100
SC16- plate 5	C01			6.19799				SC16- plate 5	C01	17.7276			23.9256
SC16- plate 5	C02			9.93482				SC16- plate 5	C02	34.6447			44.5796
SC16- plate 5	C03				66.2962			SC16- plate 5	C03	4.43241				70.7286
SC16- plate 5	C04			9.62889				SC16- plate 5	C04	39.4954			49.1243
SC16- plate 5	C05			17.8172				SC16- plate 5	C05	8.56727			26.3845
SC16- plate 5	C06			9.96823				SC16- plate 5	C06	44.311			54.2792
SC16- plate 5	C07				78.1873			SC16- plate 5	C07	4.06476				82.2521
SC16- plate 5	C08				70.5687			SC16- plate 5	C08	7.03827				77.607
SC16- plate 5	C09			6.13553				SC16- plate 5	C09	37.8677			44.0032
SC16- plate 5	C10			9.40371				SC16- plate 5	C10	40.4813			49.885
SC16- plate 5	C11			10.5235				SC16- plate 5	C11	44.704			55.2275
SC16- plate 5	C12				70.3262			SC16- plate 5	C12	5.55004				75.8763
SC16- plate 5	D01			8.77978				SC16- plate 5	D01	37.3602			46.14
SC16- plate 5	D02				63.5646			SC16- plate 5	D02	3.68921				67.2538
SC16- plate 5	D03				67.2593			SC16- plate 5	D03	4.90302				72.1624
SC16- plate 5	D04			7.97186				SC16- plate 5	D04	39.8191			47.7909
SC16- plate 5	D05				77.3505			SC16- plate 5	D05	4.19344				81.544
SC16- plate 5	D06				63.7017			SC16- plate 5	D06	2.16752				65.8692
SC16- plate 5	D07			8.50425				SC16- plate 5	D07	36.0171			44.5214
SC16- plate 5	D08				69.6594			SC16- plate 5	D08	7.0829				76.7423
SC16- plate 5	D09			8.45838				SC16- plate 5	D09	38.3272			46.7856
SC16- plate 5	D10			9.71989				SC16- plate 5	D10	42.2108			51.9307
SC16- plate 5	D11			3.13522				SC16- plate 5	D11	33.5421			36.6773
SC16- plate 5	D12			8.4458				SC16- plate 5	D12	40.0069			48.4527
SC16- plate 5	E01				72.0406			SC16- plate 5	E01	7.91181				79.9525
SC16- plate 5	E02				78.4923			SC16- plate 5	E02	6.86817				85.3605
SC16- plate 5	E03			20.0591				SC16- plate 5	E03	37.3956			57.4547
SC16- plate 5	E04			8.09588				SC16- plate 5	E04	42.6778			50.7737
SC16- plate 5	E05			7.73392				SC16- plate 5	E05	38.5396			46.2735
SC16- plate 5	E06			8.32241				SC16- plate 5	E06	40.1769			48.4993
SC16- plate 5	E07				73.1199			SC16- plate 5	E07	5.51429				78.6342
SC16- plate 5	E08				71.9401			SC16- plate 5	E08	7.37995				79.32
SC16- plate 5	E09				56.575			SC16- plate 5	E09	6.11352				62.6885
SC16- plate 5	E10				68.5273			SC16- plate 5	E10	4.10786				72.6352
SC16- plate 5	E11			8.06106				SC16- plate 5	E11	36.3151			44.3761
SC16- plate 5	E12			8.81146				SC16- plate 5	E12	39.9071			48.7185
SC16- plate 5	F01			8.25179				SC16- plate 5	F01	39.1668			47.4186
SC16- plate 5	F02		-76.5075					SC16- plate 5	F02	85.9016		9.39419
SC16- plate 5	F03				74.6003			SC16- plate 5	F03	4.89837				79.4987
SC16- plate 5	F04				69.0968			SC16- plate 5	F04	4.76885				73.8657
SC16- plate 5	F05				76.7246			SC16- plate 5	F05	3.684				80.4086
SC16- plate 5	F06				64.6852			SC16- plate 5	F06	3.57133				68.2565
SC16- plate 5	F07				72.9648			SC16- plate 5	F07	6.38842				79.3533
SC16- plate 5	F08			7.84255				SC16- plate 5	F08	41.4418			49.2843
SC16- plate 5	F09		-26.2212					SC16- plate 5	F09	46.1546		19.9334
SC16- plate 5	F10		-29.2178					SC16- plate 5	F10	41.211		11.9932
SC16- plate 5	F11	-15.3089						SC16- plate 5	F11	19.0186	3.7097
SC16- plate 5	F12	-7.48522				-7.48522		SC16- plate 5	F12	7.48522	0				0
SC16- plate 5	G01	-10.5365						SC16- plate 5	G01	12.2254	1.68891
SC16- plate 5	G02		-16.7098					SC16- plate 5	G02	25.3522		8.64242
SC16- plate 5	G03	-13.0155						SC16- plate 5	G03	15.7663	2.75076
SC16- plate 5	G04		-29.2179					SC16- plate 5	G04	45.4841		16.2662
SC16- plate 5	G05		-28.8009					SC16- plate 5	G05	44.8625		16.0616
SC16- plate 5	G06		-18.5208					SC16- plate 5	G06	23.0405		4.51969
SC16- plate 5	G07	-13.6482						SC16- plate 5	G07	15.8304	2.18222
SC16- plate 5	G08				46.2308			SC16- plate 5	G08	15.5214				61.7522
SC16- plate 5	G09	-12.0746						SC16- plate 5	G09	15.4868	3.41221
SC16- plate 5	G10	-13.4138						SC16- plate 5	G10	15.3036	1.88985
SC16- plate 5	G11	-11.4114						SC16- plate 5	G11	12.1434	0.732014
SC16- plate 5	G12	-10.8383						SC16- plate 5	G12	13.4646	2.62629
SC16- plate 5	H01		-11.9563					SC16- plate 5	H01	22.3612		10.4048
SC16- plate 5	H02		-19.8946					SC16- plate 5	H02	27.5763		7.68171
SC16- plate 5	H03	-9.90862				-9.90862		SC16- plate 5	H03	11.8499	1.94128				1.94128
SC16- plate 5	H04		-18.027					SC16- plate 5	H04	24.6337		6.60674
SC16- plate 5	H05		-21.1891					SC16- plate 5	H05	33.1642		11.9752
SC16- plate 5	H06		-18.6222					SC16- plate 5	H06	28.3491		9.72693
SC16- plate 5	H07	-10.5155						SC16- plate 5	H07	11.172	0.656453
SC16- plate 5	H08	-14.5171						SC16- plate 5	H08	18.8566	4.33954
SC16- plate 5	H09	-13.2534						SC16- plate 5	H09	15.3566	2.10328
SC16- plate 5	H10	-13.2367						SC16- plate 5	H10	15.6354	2.39864
SC16- plate 5	H11				52.0022			SC16- plate 5	H11	7.46177				59.4639
SC16- plate 5	H12				49.4179			SC16- plate 5	H12	7.8205				57.2384
SC16-plate 6	NTC	8.26019						SC16-plate 6	NTC	0	8.26019
SC16-plate 6	NTC	7.21597						SC16-plate 6	NTC	0.319711	7.53568
SC16-plate 6	NTC	6.42711						SC16-plate 6	NTC	2.62622	9.05333
SC16-plate 6	AA		-84.5844					SC16-plate 6	AA	94.3452		9.7608
SC16-plate 6	AA		-82.078					SC16-plate 6	AA	92.7384		10.6604
SC16-plate 6	AA		-82.7489					SC16-plate 6	AA	94.551		11.802
SC16-plate 6	AB			15.2195				SC16-plate 6	AB	46.5468			61.7663
SC16-plate 6	AB			10.9853				SC16-plate 6	AB	50.1911			61.1764
SC16-plate 6	AB			16.0711				SC16-plate 6	AB	50.4275			66.4986
SC16-plate 6	BB				69.5971			SC16-plate 6	BB	15.074				84.6711
SC16-plate 6	BB				66.34			SC16-plate 6	BB	12.3999				78.7399
SC16-plate 6	BB				64.0541			SC16-plate 6	BB	12.2441				76.2982
SC16-plate 6	B01		-73.8565					SC16-plate 6	B01	84.8468		10.9903
SC16-plate 6	B02				85.1512			SC16-plate 6	B02	3.41797				88.5692
SC16-plate 6	B03	1.25036						SC16-plate 6	B03	13.7211	14.9715
SC16-plate 6	B04				83.3471			SC16-plate 6	B04	9.32775				92.6749
SC16-plate 6	B05			10.8992				SC16-plate 6	B05	35.4137			46.3129
SC16-plate 6	B06			10.8299				SC16-plate 6	B06	34.9932			45.823
SC16-plate 6	B07			11.1877				SC16-plate 6	B07	45.0673			56.2549
SC16-plate 6	B08		-72.4441					SC16-plate 6	B08	82.3823		9.93812
SC16-plate 6	B09			12.3823				SC16-plate 6	B09	34.8801			47.2625
SC16-plate 6	B10				88.881			SC16-plate 6	B10	5.94988				94.8308
SC16-plate 6	B11			8.0072				SC16-plate 6	B11	38.2292			46.2364
SC16-plate 6	B12				84.2582			SC16-plate 6	B12	5.59483				89.8531
SC16-plate 6	C01				68.185			SC16-plate 6	C01	5.97066				74.1556
SC16-plate 6	C02			9.59138				SC16-plate 6	C02	46.1647			55.7561
SC16-plate 6	C03				65.2672			SC16-plate 6	C03	4.02532				69.2925
SC16-plate 6	C04				76.6731			SC16-plate 6	C04	6.76672				83.4399
SC16-plate 6	C05			15.1062				SC16-plate 6	C05	40.2319			55.3381
SC16-plate 6	C06		-85.0879					SC16-plate 6	C06	96.183		11.0951
SC16-plate 6	C07				82.1275			SC16-plate 6	C07	4.68658				86.8141
SC16-plate 6	C08				74.6129			SC16-plate 6	C08	4.17099				78.7839
SC16-plate 6	C09			9.10086				SC16-plate 6	C09	43.2455			52.3463
SC16-plate 6	C10		-87.0463					SC16-plate 6	C10	100		12.9537
SC16-plate 6	C11				78.3685			SC16-plate 6	C11	5.31075				83.6792
SC16-plate 6	C12				73.8643			SC16-plate 6	C12	4.64919				78.5135
SC16-plate 6	D01		-57.8751					SC16-plate 6	D01	67.8699		9.99483
SC16-plate 6	D02			11.6328				SC16-plate 6	D02	37.5088			49.1416
SC16-plate 6	D03				95.0554			SC16-plate 6	D03	4.94461				100
SC16-plate 6	D04				79.7953			SC16-plate 6	D04	4.12642				83.9217
SC16-plate 6	D05			25.8171				SC16-plate 6	D05	34.3426			60.1597
SC16-plate 6	D06				72.4916			SC16-plate 6	D06	4.31069				76.8023
SC16-plate 6	D07			12.0581				SC16-plate 6	D07	40.9239			52.982
SC16-plate 6	D08				72.5571			SC16-plate 6	D08	6.05519				78.6123
SC16-plate 6	D09				56.4299			SC16-plate 6	D09	1.59676				58.0267
SC16-plate 6	D10			14.3073				SC16-plate 6	D10	39.0876			53.3949
SC16-plate 6	D11			12.4522				SC16-plate 6	D11	46.8577			59.3099
SC16-plate 6	D12			9.63469				SC16-plate 6	D12	41.706			51.3407
SC16-plate 6	E01				57.0012			SC16-plate 6	E01	14.7043				71.7055
SC16-plate 6	E02			10.7576				SC16-plate 6	E02	42.9221			53.6796
SC16-plate 6	E03				79.6263			SC16-plate 6	E03	6.66729				86.2936
SC16-plate 6	E04			9.44853				SC16-plate 6	E04	43.1434			52.5919
SC16-plate 6	E05				72.1996			SC16-plate 6	E05	2.54655				74.7461
SC16-plate 6	E06			11.0769				SC16-plate 6	E06	44.4821			55.559
SC16-plate 6	E07				83.7761			SC16-plate 6	E07	4.78171				88.5578
SC16-plate 6	E08			9.51095				SC16-plate 6	E08	49.8146			59.3255
SC16-plate 6	E09				82.396			SC16-plate 6	E09	6.86458				89.2605
SC16-plate 6	E10			7.58452				SC16-plate 6	E10	40.9421			48.5266
SC16-plate 6	E11			13.8791				SC16-plate 6	E11	40.281			54.1601
SC16-plate 6	E12				74.6786			SC16-plate 6	E12	4.42				79.0986
SC16-plate 6	F01			11.6127				SC16-plate 6	F01	41.8785			53.4913
SC16-plate 6	F02			8.20225				SC16-plate 6	F02	39.6927			47.895
SC16-plate 6	F03			10.9048				SC16-plate 6	F03	37.8023			48.7071
SC16-plate 6	F04				76.1402			SC16-plate 6	F04	1.86823				78.0085
SC16-plate 6	F05			10.7102				SC16-plate 6	F05	37.2378			47.9479
SC16-plate 6	F06			7.16079				SC16-plate 6	F06	35.7599			42.9206
SC16-plate 6	F07				78.1498			SC16-plate 6	F07	2.7848				80.9346
SC16-plate 6	F08			12.9308				SC16-plate 6	F08	40.209			53.1398
SC16-plate 6	F09		-28.5088					SC16-plate 6	F09	51.6356		23.1268
SC16-plate 6	F10		-31.9819					SC16-plate 6	F10	45.8964		13.9145
SC16-plate 6	F11		-15.8281					SC16-plate 6	F11	20.1321		4.30402
SC16-plate 6	F12	-6.7425				-6.7425		SC16-plate 6	F12	6.7425	0				0
SC16-plate 6	G01	-10.2862						SC16-plate 6	G01	12.2456	1.95948
SC16-plate 6	G02		-17.4582					SC16-plate 6	G02	27.4851		10.027
SC16-plate 6	G03	-13.1649						SC16-plate 6	G03	16.3564	3.19144
SC16-plate 6	G04		-31.9851					SC16-plate 6	G04	50.8573		18.8722
SC16-plate 6	G05		-31.5009					SC16-plate 6	G05	50.1356		18.6347
SC16-plate 6	G06		-19.5576					SC16-plate 6	G06	24.8014		5.24377
SC16-plate 6	G07	-13.8991						SC16-plate 6	G07	16.4309	2.53183
SC16-plate 6	G08				55.5731			SC16-plate 6	G08	16.0721				71.6452
SC16-plate 6	G09	-12.0731						SC16-plate 6	G09	16.032	3.95886
SC16-plate 6	G10	-13.6267						SC16-plate 6	G10	15.8193	2.19262
SC16-plate 6	G11	-11.3012						SC16-plate 6	G11	12.1505	0.849287
SC16-plate 6	G12	-10.6372						SC16-plate 6	G12	13.6842	3.04703
SC16-plate 6	H01		-11.941					SC16-plate 6	H01	24.0127		12.0717
SC16-plate 6	H02		-21.1549					SC16-plate 6	H02	30.0672		8.91235
SC16-plate 6	H03	-9.55739						SC16-plate 6	H03	11.8097	2.25228
SC16-plate 6	H04		-18.9858					SC16-plate 6	H04	26.651		7.66517
SC16-plate 6	H05		-22.6609					SC16-plate 6	H05	36.5545		13.8936
SC16-plate 6	H06		-19.6792					SC16-plate 6	H06	30.9644		11.2852
SC16-plate 6	H07	-10.261						SC16-plate 6	H07	11.0226	0.76162
SC16-plate 6	H08	-14.9094						SC16-plate 6	H08	19.9441	5.03475
SC16-plate 6	H09	-13.4406						SC16-plate 6	H09	15.8808	2.44023
SC16-plate 6	H10	-13.4215						SC16-plate 6	H10	16.2044	2.78292
SC16-plate 6	H11				62.2751			SC16-plate 6	H11	6.71528				68.9903
SC16-plate 6	H12				59.2766			SC16-plate 6	H12	7.13174				66.4083
SC16-plate 7	NTC	-0.859979						SC16-plate 7	NTC	8.34303	7.48305
SC16-plate 7	NTC	1.23001						SC16-plate 7	NTC	8.24444	9.47445
SC16-plate 7	NTC	-0.953786						SC16-plate 7	NTC	9.36547	8.41169
SC16-plate 7	AA		-47.9273					SC16-plate 7	AA	58.7056		10.7783
SC16-plate 7	AA		-43.3178					SC16-plate 7	AA	52.7414		9.42358
SC16-plate 7	AA		-77.1137					SC16-plate 7	AA	100		22.8863
SC16-plate 7	AB			10.1201				SC16-plate 7	AB	45.7627			55.8827
SC16-plate 7	AB			9.09496				SC16-plate 7	AB	47.9655			57.0605
SC16-plate 7	AB			8.04074				SC16-plate 7	AB	40.88			48.9207
SC16-plate 7	BB	0						SC16-plate 7	BB	0	0
SC16-plate 7	BB				68.3629			SC16-plate 7	BB	8.11786				76.4808
SC16-plate 7	BB				74.9976			SC16-plate 7	BB	9.35073				84.3483
SC16-plate 7	B01				63.0261			SC16-plate 7	B01	11.5033				74.5294
SC16-plate 7	B02				49.4226			SC16-plate 7	B02	11.8673				61.2898
SC16-plate 7	B03				74.2835			SC16-plate 7	B03	19.3299				93.6134
SC16-plate 7	B04				48.7126			SC16-plate 7	B04	15.6497				64.3623
SC16-plate 7	B05			1.0405				SC16-plate 7	B05	36.0905			37.131
SC16-plate 7	B06			5.43181				SC16-plate 7	B06	14.5867			20.0185
SC16-plate 7	B07			3.54859				SC16-plate 7	B07	61.7262			65.2747
SC16-plate 7	B08			4.29169				SC16-plate 7	B08	51.0185			55.3102
SC16-plate 7	B09			-8.54342				SC16-plate 7	B09	20.6898			12.1464
SC16-plate 7	B10	-5.22374						SC16-plate 7	B10	7.42891	2.20517
SC16-plate 7	B11				60.8979			SC16-plate 7	B11	14.7151				75.613
SC16-plate 7	B12			4.30335				SC16-plate 7	B12	33.9436			38.247
SC16-plate 7	C01			3.22895				SC16-plate 7	C01	39.3315			42.5605
SC16-plate 7	C02				34.6448			SC16-plate 7	C02	16.7218				51.3667
SC16-plate 7	C03		-64.6229					SC16-plate 7	C03	86.6528		22.0299
SC16-plate 7	C04			2.07354				SC16-plate 7	C04	43.9027			45.9763
SC16-plate 7	C05			5.5672				SC16-plate 7	C05	19.8467			25.4139
SC16-plate 7	C06				76.5349			SC16-plate 7	C06	14.5068				91.0417
SC16-plate 7	C07			8.80902				SC16-plate 7	C07	35.2907			44.0997
SC16-plate 7	C08			6.22295				SC16-plate 7	C08	65.7115			71.9345
SC16-plate 7	C09				34.0186			SC16-plate 7	C09	19.9315				53.9501
SC16-plate 7	C10				55.8164			SC16-plate 7	C10	12.3038				68.1202
SC16-plate 7	C11				44.3813			SC16-plate 7	C11	11.4983				55.8796
SC16-plate 7	C12	2.90323						SC16-plate 7	C12	14.4992	17.4024
SC16-plate 7	D01				63.723			SC16-plate 7	D01	11.9555				75.6785
SC16-plate 7	D02				68.5997			SC16-plate 7	D02	18.5906				87.1902
SC16-plate 7	D03			5.35233				SC16-plate 7	D03	45.2942			50.6466
SC16-plate 7	D04	-6.32953						SC16-plate 7	D04	15.4557	9.12622
SC16-plate 7	D05				35.2003			SC16-plate 7	D05	15.9601				51.1604
SC16-plate 7	D06		-80.6044					SC16-plate 7	D06	94.8343		14.2299
SC16-plate 7	D07				62.3692			SC16-plate 7	D07	14.6662				77.0355
SC16-plate 7	D08				22.1785			SC16-plate 7	D08	18.4889				40.6674
SC16-plate 7	D09			5.83786				SC16-plate 7	D09	44.2824			50.1202
SC16-plate 7	D10				55.4961			SC16-plate 7	D10	13.0636				68.5597
SC16-plate 7	D11			2.03774				SC16-plate 7	D11	19.9976			22.0353
SC16-plate 7	D12				55.2917			SC16-plate 7	D12	9.69833				64.99
SC16-plate 7	E01	-4.51274						SC16-plate 7	E01	11.5006	6.98791
SC16-plate 7	E02				36.6775			SC16-plate 7	E02	13.3892				50.0667
SC16-plate 7	E03			5.28313				SC16-plate 7	E03	42.1883			47.4715
SC16-plate 7	E04				52.8315			SC16-plate 7	E04	13.4335				66.265
SC16-plate 7	E05			3.10397				SC16-plate 7	E05	39.7879			42.8919
SC16-plate 7	E06	-5.42152						SC16-plate 7	E06	13.4154	7.99385
SC16-plate 7	E07	-7.25468						SC16-plate 7	E07	13.9731	6.7184
SC16-plate 7	E08			3.22175				SC16-plate 7	E08	41.473			44.6948
SC16-plate 7	E09			5.38408				SC16-plate 7	E09	39.0296			44.4137
SC16-plate 7	E10			5.25233				SC16-plate 7	E10	39.6344			44.8868
SC16-plate 7	E11			5.98924				SC16-plate 7	E11	35.0081			40.9974
SC16-plate 7	E12			4.13542				SC16-plate 7	E12	29.0446			33.1801
SC16-plate 7	F01			3.24827				SC16-plate 7	F01	21.3023			24.5505
SC16-plate 7	F02			2.21479				SC16-plate 7	F02	22.9603			25.1751
SC16-plate 7	F03				84.3321			SC16-plate 7	F03	14.4967				98.8289
SC16-plate 7	F04	-5.72548						SC16-plate 7	F04	18.1307	12.4052
SC16-plate 7	F05	-5.44094						SC16-plate 7	F05	17.7948	12.3539
SC16-plate 7	F06				48.7371			SC16-plate 7	F06	17.8342				66.5713
SC16-plate 7	F07				52.9354			SC16-plate 7	F07	14.4637				67.3991
SC16-plate 7	F08			2.28252				SC16-plate 7	F08	45.8206			48.1031
SC16-plate 7	F09				44.8336			SC16-plate 7	F09	13.5922				58.4259
SC16-plate 7	F10				50.2082			SC16-plate 7	F10	13.9126				64.1208
SC16-plate 7	F11	-5.09159						SC16-plate 7	F11	9.56144	4.46985
SC16-plate 7	F12				17.8436	17.8436		SC16-plate 7	F12	15.0989				32.9425	32.9425
SC16-plate 7	G01	-4.67071						SC16-plate 7	G01	16.9418	12.2711
SC16-plate 7	G02			1.04877				SC16-plate 7	G02	20.2839			21.3327
SC16-plate 7	G03			5.16399				SC16-plate 7	G03	46.2038			51.3678
SC16-plate 7	G04			6.27424				SC16-plate 7	G04	47.1167			53.391
SC16-plate 7	G05				49.6351			SC16-plate 7	G05	14.4688				64.1039
SC16-plate 7	G06			5.49426				SC16-plate 7	G06	31.2709			36.7652
SC16-plate 7	G07				59.5462			SC16-plate 7	G07	12.447				71.9932
SC16-plate 7	G08				33.9132			SC16-plate 7	G08	15.0929				49.0061
SC16-plate 7	G09	-5.79926						SC16-plate 7	G09	16.5064	10.7072
SC16-plate 7	G10		-40.816					SC16-plate 7	G10	53.7874		12.9714
SC16-plate 7	G11				27.1962			SC16-plate 7	G11	12.426				39.6221
SC16-plate 7	G12				38.9752			SC16-plate 7	G12	12.1424				51.1176
SC16-plate 7	H01			3.99649				SC16-plate 7	H01	37.8882			41.8847
SC16-plate 7	H02	-5.67611						SC16-plate 7	H02	9.35455	3.67844
SC16-plate 7	H03				84.5485			SC16-plate 7	H03	15.4515				100
SC16-plate 7	H04			1.76766				SC16-plate 7	H04	30.5331			32.3007
SC16-plate 7	H05			3.80882				SC16-plate 7	H05	28.8578			32.6666
SC16-plate 7	H06	-5.34072						SC16-plate 7	H06	11.4107	6.06999
SC16-plate 7	H07			4.56823				SC16-plate 7	H07	42.0741			46.6423
SC16-plate 7	H08			2.30788				SC16-plate 7	H08	32.3747			34.6825
SC16-plate 7	H09			2.51474				SC16-plate 7	H09	46.0919			48.6066
SC16-plate 7	H10			5.97417				SC16-plate 7	H10	43.5583			49.5325
SC16-plate 7	H11		-47.8897					SC16-plate 7	H11	58.161		10.2714
SC16-plate 7	H12	-4.92223						SC16-plate 7	H12	12.029	7.10681
SC16-plate 8	NTC	8.10475						SC16-plate 8	NTC	7.70529	15.81
SC16-plate 8	NTC	4.36281						SC16-plate 8	NTC	5.07841	9.44122
SC16-plate 8	NTC	5.58475						SC16-plate 8	NTC	4.85918	10.4439
SC16-plate 8	AA		-85.2816					SC16-plate 8	AA	96.4568		11.1753
SC16-plate 8	AA		-83.5941					SC16-plate 8	AA	95.4985		11.9044
SC16-plate 8	AA		-83.891					SC16-plate 8	AA	97.1757		13.2847
SC16-plate 8	AB			11.0555				SC16-plate 8	AB	37.2465			48.302
SC16-plate 8	AB			11.0153				SC16-plate 8	AB	45.5904			56.6057
SC16-plate 8	AB			8.24912				SC16-plate 8	AB	42.0908			50.3399
SC16-plate 8	BB				65.3808			SC16-plate 8	BB	15.1634				80.5442
SC16-plate 8	BB				64.979			SC16-plate 8	BB	15.0904				80.0694
SC16-plate 8	BB				60.2752			SC16-plate 8	BB	14.4074				74.6826
SC16-plate 8	B01				80.3836			SC16-plate 8	B01	7.87717				88.2608
SC16-plate 8	B02				74.325			SC16-plate 8	B02	7.2861				81.6111
SC16-plate 8	B03				65.7006			SC16-plate 8	B03	7.60178				73.3023
SC16-plate 8	B04				58.8156			SC16-plate 8	B04	7.81693				66.6326
SC16-plate 8	B05				49.4336			SC16-plate 8	B05	4.66595				54.0995
SC16-plate 8	B06				49.9501			SC16-plate 8	B06	1.76346				51.7136
SC16-plate 8	B07				50.8022			SC16-plate 8	B07	3.29626				54.0985
SC16-plate 8	B08			3.94658				SC16-plate 8	B08	28.0788			32.0254
SC16-plate 8	B09			5.25427				SC16-plate 8	B09	52.0649			57.3191
SC16-plate 8	B10			4.42884				SC16-plate 8	B10	36.1768			40.6057
SC16-plate 8	B11				55.7105			SC16-plate 8	B11	2.7491				58.4596
SC16-plate 8	B12			6.01274				SC16-plate 8	B12	23.8813			29.8941
SC16-plate 8	C01			5.18127				SC16-plate 8	C01	17.772			22.9532
SC16-plate 8	C02			5.72422				SC16-plate 8	C02	20.7917			26.5159
SC16-plate 8	C03			2.789				SC16-plate 8	C03	20.2925			23.0815
SC16-plate 8	C04				33.9084			SC16-plate 8	C04	5.2027				39.1111
SC16-plate 8	C05			7.79069				SC16-plate 8	C05	47.4261			55.2168
SC16-plate 8	C06			5.65643				SC16-plate 8	C06	30.9751			36.6315
SC16-plate 8	C07			5.41567				SC16-plate 8	C07	26.9601			32.3758
SC16-plate 8	C08				51.4268			SC16-plate 8	C08	1.53879				52.9656
SC16-plate 8	C09			3.03292				SC16-plate 8	C09	27.0618			30.0947
SC16-plate 8	C10			2.15608				SC16-plate 8	C10	23.2033			25.3594
SC16-plate 8	C11				44.5884			SC16-plate 8	C11	3.02787				47.6163
SC16-plate 8	C12		-52.384					SC16-plate 8	C12	55.7367		3.35277
SC16-plate 8	D01				74.4241			SC16-plate 8	D01	6.83443				81.2585
SC16-plate 8	D02			5.35226				SC16-plate 8	D02	26.2872			31.6395
SC16-plate 8	D03			5.49571				SC16-plate 8	D03	24.2041			29.6999
SC16-plate 8	D04				43.2152			SC16-plate 8	D04	1.51276				44.7279
SC16-plate 8	D05			3.93589				SC16-plate 8	D05	20.4303			24.3662
SC16-plate 8	D06			11.4951				SC16-plate 8	D06	17.4571			28.9522
SC16-plate 8	D07				44.7188			SC16-plate 8	D07	2.41321				47.132
SC16-plate 8	D08			1.10444				SC16-plate 8	D08	24.2459			25.3503
SC16-plate 8	D09				81.5368			SC16-plate 8	D09	6.71945				88.2562
SC16-plate 8	D10			4.8593				SC16-plate 8	D10	29.4808			34.3401
SC16-plate 8	D11				45.647			SC16-plate 8	D11	3.74222				49.3892
SC16-plate 8	D12			4.08818				SC16-plate 8	D12	26.4085			30.4966
SC16-plate 8	E01				46.288			SC16-plate 8	E01	1.19553				47.4835
SC16-plate 8	E02				42.8392			SC16-plate 8	E02	2.03237				44.8716
SC16-plate 8	E03			1.82257				SC16-plate 8	E03	22.1425			23.9651
SC16-plate 8	E04			3.91888				SC16-plate 8	E04	23.2782			27.1971
SC16-plate 8	E05				79.0982			SC16-plate 8	E05	8.70624				87.8044
SC16-plate 8	E06			4.65761				SC16-plate 8	E06	29.8829			34.5405
SC16-plate 8	E07		-51.4156					SC16-plate 8	E07	58.1297		6.71404
SC16-plate 8	E08			5.00846				SC16-plate 8	E08	23.9888			28.9973
SC16-plate 8	E09				45.8321			SC16-plate 8	E09	0				45.8321
SC16-plate 8	E10				43.9443			SC16-plate 8	E10	1.5188				45.4631
SC16-plate 8	E11				52.6902			SC16-plate 8	E11	0.38818				53.0784
SC16-plate 8	E12			5.23286				SC16-plate 8	E12	24.5947			29.8276
SC16-plate 8	F01		-86.4306					SC16-plate 8	F01	100		13.5694
SC16-plate 8	F02			12.2271				SC16-plate 8	F02	8.37116			20.5983
SC16-plate 8	F03			5.05605				SC16-plate 8	F03	39.2073			44.2633
SC16-plate 8	F04				61.1605			SC16-plate 8	F04	4.90302				66.0635
SC16-plate 8	F05				64.6616			SC16-plate 8	F05	3.83626				68.4979
SC16-plate 8	F06				62.2901			SC16-plate 8	F06	2.9449				65.235
SC16-plate 8	F07				45.5033			SC16-plate 8	F07	6.05534				51.5586
SC16-plate 8	F08			5.9129				SC16-plate 8	F08	35.0227			40.9356
SC16-plate 8	F09				48.847			SC16-plate 8	F09	7.9912				56.8382
SC16-plate 8	F10				54.3648			SC16-plate 8	F10	8.38577				62.7506
SC16-plate 8	F11	-2.20571						SC16-plate 8	F11	3.02734	0.821636
SC16-plate 8	F12				20.535	20.535		SC16-plate 8	F12	9.8467				30.3817	30.3817
SC16-plate 8	G01	-3.19535						SC16-plate 8	G01	12.1161	8.92078
SC16-plate 8	G02	2.09655						SC16-plate 8	G02	16.2319	18.3284
SC16-plate 8	G03			1.35873				SC16-plate 8	G03	48.1518			49.5106
SC16-plate 8	G04			2.33492				SC16-plate 8	G04	49.2761			51.611
SC16-plate 8	G05				53.6624			SC16-plate 8	G05	9.07072				62.7331
SC16-plate 8	G06			4.58806				SC16-plate 8	G06	29.7622			34.3503
SC16-plate 8	G07				64.3428			SC16-plate 8	G07	6.58083				70.9236
SC16-plate 8	G08				37.2194			SC16-plate 8	G08	9.83929				47.0587
SC16-plate 8	G09	-4.28284						SC16-plate 8	G09	11.58	7.29714
SC16-plate 8	G10		-47.843					SC16-plate 8	G10	57.4909		9.64789
SC16-plate 8	G11				30.7614			SC16-plate 8	G11	6.55496				37.3163
SC16-plate 8	G12				43.045			SC16-plate 8	G12	6.20575				49.2508
SC16-plate 8	H01			1.754				SC16-plate 8	H01	37.9113			39.6653
SC16-plate 8	H02	-2.77256						SC16-plate 8	H02	2.77256	0
SC16-plate 8	H03				89.7191			SC16-plate 8	H03	10.2809				100
SC16-plate 8	H04			0.861775				SC16-plate 8	H04	28.8536			29.7154
SC16-plate 8	H05			3.30471				SC16-plate 8	H05	26.7905			30.0952
SC16-plate 8	H06	-2.82181						SC16-plate 8	H06	5.30469	2.48288
SC16-plate 8	H07			1.53847				SC16-plate 8	H07	43.0661			44.6046
SC16-plate 8	H08			1.06665				SC16-plate 8	H08	31.1215			32.1881
SC16-plate 8	H09			-1.37006				SC16-plate 8	H09	48.014			46.6439
SC16-plate 8	H10			2.71121				SC16-plate 8	H10	44.894			47.6052
SC16-plate 8	H11		-56.0323					SC16-plate 8	H11	62.877		6.84472
SC16-plate 8	H12	-2.50686						SC16-plate 8	H12	6.06615	3.5593
SC16-plate 9	NTC	-1.94225						SC16-plate 9	NTC	1.94225	0
SC16-plate 9	NTC	-0.822371						SC16-plate 9	NTC	1.65037	0.827998
SC16-plate 9	NTC	-2.20122						SC16-plate 9	NTC	3.30974	1.10853
SC16-plate 9	AA		-58.9402					SC16-plate 9	AA	71.5536		12.6134
SC16-plate 9	AA		-58.4278					SC16-plate 9	AA	71.8084		13.3806
SC16-plate 9	AA		-50.2951					SC16-plate 9	AA	67.3243		17.0292
SC16-plate 9	AB			24.5482				SC16-plate 9	AB	38.3209			62.8691
SC16-plate 9	AB			22.247				SC16-plate 9	AB	29.9933			52.2404
SC16-plate 9	AB			23.5758				SC16-plate 9	AB	43.1486			66.7244
SC16-plate 9	BB				77.3341			SC16-plate 9	BB	9.02147				86.3556
SC16-plate 9	BB				84.9481			SC16-plate 9	BB	0				84.9481
SC16-plate 9	BB				81.2725			SC16-plate 9	BB	0.716037				81.9885
SC16-plate 9	B01				52.5146			SC16-plate 9	B01	3.91084				56.4254
SC16-plate 9	B02		-79.954					SC16-plate 9	B02	100		20.046
SC16-plate 9	B03	-4.44602						SC16-plate 9	B03	10.4019	5.95586
SC16-plate 9	B04	-2.64511						SC16-plate 9	B04	11.4373	8.79224
SC16-plate 9	B05			18.3561				SC16-plate 9	B05	42.7174			61.0735
SC16-plate 9	B06			21.5896				SC16-plate 9	B06	40.0836			61.6732
SC16-plate 9	B07			22.2476				SC16-plate 9	B07	46.9979			69.2455
SC16-plate 9	B08			18.8409				SC16-plate 9	B08	33.4443			52.2852
SC16-plate 9	B09			21.9265				SC16-plate 9	B09	52.5552			74.4818
SC16-plate 9	B10				74.8469			SC16-plate 9	B10	10.2328				85.0797
SC16-plate 9	B11			16.5733				SC16-plate 9	B11	23.2273			39.8005
SC16-plate 9	B12				70.1323			SC16-plate 9	B12	3.91549				74.0478
SC16-plate 9	C01			13.5689				SC16-plate 9	C01	20.524			34.0929
SC16-plate 9	C02			29.7357				SC16-plate 9	C02	47.5726			77.3083
SC16-plate 9	C03		-69.2827					SC16-plate 9	C03	81.4106		12.1279
SC16-plate 9	C04				82.2493			SC16-plate 9	C04	10.2621				92.5114
SC16-plate 9	C05			16.2813				SC16-plate 9	C05	30.4314			46.7128
SC16-plate 9	C06			19.12				SC16-plate 9	C06	34.0281			53.1481
SC16-plate 9	C07				82.2269			SC16-plate 9	C07	11.6797				93.9066
SC16-plate 9	C08			19.1692				SC16-plate 9	C08	36.532			55.7011
SC16-plate 9	C09		-66.9461					SC16-plate 9	C09	77.6693		10.7232
SC16-plate 9	C10		-61.0578					SC16-plate 9	C10	73.9785		12.9207
SC16-plate 9	C11			18.9184				SC16-plate 9	C11	29.7206			48.639
SC16-plate 9	C12				52.262			SC16-plate 9	C12	8.31398				60.576
SC16-plate 9	D01			23.3603				SC16-plate 9	D01	36.361			59.7213
SC16-plate 9	D02			24.3918				SC16-plate 9	D02	38.7149			63.1068
SC16-plate 9	D03			19.4734				SC16-plate 9	D03	42.6692			62.1426
SC16-plate 9	D04			19.5075				SC16-plate 9	D04	41.2476			60.7551
SC16-plate 9	D05			16.9364				SC16-plate 9	D05	39.1146			56.051
SC16-plate 9	D06			18.8128				SC16-plate 9	D06	41.2089			60.0217
SC16-plate 9	D07			17.2107				SC16-plate 9	D07	39.2565			56.4672
SC16-plate 9	D08			16.7037				SC16-plate 9	D08	39.6428			56.3465
SC16-plate 9	D09		-51.8224					SC16-plate 9	D09	67.8287		16.0063
SC16-plate 9	D10				74.4433			SC16-plate 9	D10	4.97864				79.422
SC16-plate 9	D11				80.5049			SC16-plate 9	D11	6.03424				86.5392
SC16-plate 9	D12		-51.2737					SC16-plate 9	D12	59.5813		8.30758
SC16-plate 9	E01			19.173				SC16-plate 9	E01	35.3309			54.5039
SC16-plate 9	E02			20.7691				SC16-plate 9	E02	37.2397			58.0088
SC16-plate 9	E03		-64.259					SC16-plate 9	E03	77.4779		13.2189
SC16-plate 9	E04				71.3548			SC16-plate 9	E04	8.21443				79.5692
SC16-plate 9	E05				62.7802			SC16-plate 9	E05	13.5011				76.2812
SC16-plate 9	E06				66.9999			SC16-plate 9	E06	10.4152				77.4151
SC16-plate 9	E07				79.6333			SC16-plate 9	E07	10.1025				89.7358
SC16-plate 9	E08		-61.739					SC16-plate 9	E08	73.9965		12.2575
SC16-plate 9	E09			21.6105				SC16-plate 9	E09	41.2197			62.8302
SC16-plate 9	E10			19.0219				SC16-plate 9	E10	33.2778			52.2997
SC16-plate 9	E11	3.39886						SC16-plate 9	E11	4.75149	8.15035
SC16-plate 9	E12		-60.5175					SC16-plate 9	E12	68.1998		7.68237
SC16-plate 9	F01			21.701				SC16-plate 9	F01	35.7484			57.4494
SC16-plate 9	F02		-59.5789					SC16-plate 9	F02	69.5864		10.0076
SC16-plate 9	F03				90.1676			SC16-plate 9	F03	9.83237				100
SC16-plate 9	F04		-64.8448					SC16-plate 9	F04	74.2051		9.36033
SC16-plate 9	F05			17.6432				SC16-plate 9	F05	38.8732			56.5165
SC16-plate 9	F06			16.5267				SC16-plate 9	F06	32.2429			48.7696
SC16-plate 9	F07			19.7749				SC16-plate 9	F07	42.9579			62.7328
SC16-plate 9	F08		-70.7952					SC16-plate 9	F08	83.7797		12.9845
SC16-plate 9	F09			16.5027				SC16-plate 9	F09	32.5024			49.0052
SC16-plate 9	F10			18.1813				SC16-plate 9	F10	32.4179			50.5993
SC16-plate 9	F11				67.2064			SC16-plate 9	F11	6.53205				73.7384
SC16-plate 9	F12			17.0301				SC16-plate 9	F12	22.069			39.0991
SC16-plate 9	G01			18.2379				SC16-plate 9	G01	35.7072			53.945
SC16-plate 9	G02			21.9186				SC16-plate 9	G02	39.8179			61.7365
SC16-plate 9	G03			20.9259				SC16-plate 9	G03	40.4204			61.3464
SC16-plate 9	G04		-73.5991					SC16-plate 9	G04	84.1585		10.5594
SC16-plate 9	G05		-62.7668					SC16-plate 9	G05	73.0671		10.3003
SC16-plate 9	G06		-50.2061					SC16-plate 9	G06	64.7985		14.5924
SC16-plate 9	G07				39.1081			SC16-plate 9	G07	15.0425				54.1506
SC16-plate 9	G08		-63.6562					SC16-plate 9	G08	71.5818		7.9256
SC16-plate 9	G09		-66.2234					SC16-plate 9	G09	75.7682		9.54486
SC16-plate 9	G10				68.3851			SC16-plate 9	G10	9.16446				77.5495
SC16-plate 9	G11	-5.61443						SC16-plate 9	G11	16.2494	10.635
SC16-plate 9	G12				75.0899			SC16-plate 9	G12	4.79622				79.8861
SC16-plate 9	H01			20.4937				SC16-plate 9	H01	38.0663			58.56
SC16-plate 9	H02			23.7765				SC16-plate 9	H02	46.3662			70.1427
SC16-plate 9	H03		-48.6161					SC16-plate 9	H03	61.4111		12.795
SC16-plate 9	H04		-65.1795					SC16-plate 9	H04	77.0505		11.871
SC16-plate 9	H05				77.6049			SC16-plate 9	H05	7.31973				84.9246
SC16-plate 9	H06				84.9154			SC16-plate 9	H06	7.41158				92.327
SC16-plate 9	H07			20.8371				SC16-plate 9	H07	37.2561			58.0932
SC16-plate 9	H08		-62.6231					SC16-plate 9	H08	70.432		7.80892
SC16-plate 9	H09		-16.8867					SC16-plate 9	H09	31.7388		14.8522
SC16-plate 9	H10			18.3814				SC16-plate 9	H10	33.0106			51.392
SC16-plate 9	H11			16.1797				SC16-plate 9	H11	28.5461			44.7258
SC16-plate 9	H12				69.5057			SC16-plate 9	H12	2.68706				72.1927
SC16-plate 10	NTC	4.42713						SC16-plate 10	NTC	0	4.42713
SC16-plate 10	NTC	1.76578						SC16-plate 10	NTC	0.00811924	1.7739
SC16-plate 10	NTC	0.993256						SC16-plate 10	NTC	0.955756	1.94901
SC16-plate 10	AA	0.204053						SC16-plate 10	AA	1.35816	1.56221
SC16-plate 10	AA	1.74949						SC16-plate 10	AA	1.03194	2.78143
SC16-plate 10	AA	0.784777						SC16-plate 10	AA	0.563011	1.34779
SC16-plate 10	AB			10.527				SC16-plate 10	AB	34.5558			45.0828
SC16-plate 10	AB			13.1876				SC16-plate 10	AB	47.461			60.6485
SC16-plate 10	AB			11.0355				SC16-plate 10	AB	38.9333			49.9688
SC16-plate 10	BB				70.18			SC16-plate 10	BB	13.9157				84.0956
SC16-plate 10	BB				66.0119			SC16-plate 10	BB	10.0898				76.1016
SC16-plate 10	BB				65.118			SC16-plate 10	BB	11.3019				76.4199
SC16-plate 10	B01		-68.8468					SC16-plate 10	B01	73.5717		4.72491
SC16-plate 10	B02			12.9554				SC16-plate 10	B02	36.7827			49.7381
SC16-plate 10	B03				59.3502			SC16-plate 10	B03	4.62716				63.9774
SC16-plate 10	B04		-93.513					SC16-plate 10	B04	100		6.48701
SC16-plate 10	B05		-83.1521					SC16-plate 10	B05	87.876		4.72391
SC16-plate 10	B06		-72.7593					SC16-plate 10	B06	72.7593		0
SC16-plate 10	B07				63.8755			SC16-plate 10	B07	4.78685				68.6624
SC16-plate 10	B08		-79.0903					SC16-plate 10	B08	83.4636		4.37325
SC16-plate 10	B09		-83.8352					SC16-plate 10	B09	88.1597		4.32455
SC16-plate 10	B10				79.9039			SC16-plate 10	B10	5.419				85.3229
SC16-plate 10	B11				80.0251			SC16-plate 10	B11	4.67833				84.7034
SC16-plate 10	B12			9.51929				SC16-plate 10	B12	36.1488			45.6681
SC16-plate 10	C01			10.3648				SC16-plate 10	C01	35.0118			45.3766
SC16-plate 10	C02				77.678			SC16-plate 10	C02	3.96601				81.6441
SC16-plate 10	C03		-85.8162					SC16-plate 10	C03	91.8786		6.06248
SC16-plate 10	C04			14.0712				SC16-plate 10	C04	50.3264			64.3976
SC16-plate 10	C05		-70.4419					SC16-plate 10	C05	74.2824		3.84051
SC16-plate 10	C06			15.2981				SC16-plate 10	C06	45.9539			61.252
SC16-plate 10	C07				81.7044			SC16-plate 10	C07	4.28742				85.9918
SC16-plate 10	C08				91.1744			SC16-plate 10	C08	8.82565				100
SC16-plate 10	C09			11.4918				SC16-plate 10	C09	42.4873			53.9791
SC16-plate 10	C10			11.0415				SC16-plate 10	C10	37.9481			48.9896
SC16-plate 10	C11			12.9195				SC16-plate 10	C11	36.7106			49.6301
SC16-plate 10	C12				72.5102			SC16-plate 10	C12	4.11635				76.6265
SC16-plate 10	D01				66.2555			SC16-plate 10	D01	3.37413				69.6296
SC16-plate 10	D02				80.7234			SC16-plate 10	D02	5.48919				86.2126
SC16-plate 10	D03				61.7378			SC16-plate 10	D03	4.1711				65.9089
SC16-plate 10	D04			5.67107				SC16-plate 10	D04	33.384			39.0551
SC16-plate 10	D05				80.3664			SC16-plate 10	D05	7.08271				87.4491
SC16-plate 10	D06			7.81741				SC16-plate 10	D06	32.7111			40.5285
SC16-plate 10	D07		-88.728					SC16-plate 10	D07	93.832		5.10403
SC16-plate 10	D08			10.9727				SC16-plate 10	D08	42.7751			53.7477
SC16-plate 10	D09				80.5902			SC16-plate 10	D09	5.95031				86.5405
SC16-plate 10	D10				78.2362			SC16-plate 10	D10	3.34126				81.5774
SC16-plate 10	D11			10.5726				SC16-plate 10	D11	38.1933			48.7659
SC16-plate 10	D12				67.1605			SC16-plate 10	D12	3.35866				70.5192
SC16-plate 10	E01			12.9311				SC16-plate 10	E01	35.8449			48.776
SC16-plate 10	E02		-68.7974					SC16-plate 10	E02	71.6861		2.88875
SC16-plate 10	E03				87.9276			SC16-plate 10	E03	5.71934				93.647
SC16-plate 10	E04				83.3352			SC16-plate 10	E04	4.84877				88.184
SC16-plate 10	E05			7.94102				SC16-plate 10	E05	41.908			49.849
SC16-plate 10	E06		-90.9181					SC16-plate 10	E06	98.1979		7.27974
SC16-plate 10	E07			8.73401				SC16-plate 10	E07	41.0249			49.7589
SC16-plate 10	E08			9.78233				SC16-plate 10	E08	42.2203			52.0027
SC16-plate 10	E09			8.62928				SC16-plate 10	E09	36.4452			45.0745
SC16-plate 10	E10			10.9643				SC16-plate 10	E10	40.1438			51.108
SC16-plate 10	E11			10.302				SC16-plate 10	E11	37.4721			47.7742
SC16-plate 10	E12			8.76265				SC16-plate 10	E12	42.1213			50.884
SC16-plate 10	F01			12.3336				SC16-plate 10	F01	34.1122			46.4459
SC16-plate 10	F02		-88.2636					SC16-plate 10	F02	94.3054		6.04181
SC16-plate 10	F03		-90.4455					SC16-plate 10	F03	95.4193		4.97375
SC16-plate 10	F04		-82.3706					SC16-plate 10	F04	88.0128		5.64214
SC16-plate 10	F05				86.1525			SC16-plate 10	F05	7.90984				94.0623
SC16-plate 10	F06			11.3407				SC16-plate 10	F06	46.2693			57.61
SC16-plate 10	F07		-89.5743					SC16-plate 10	F07	95.1381		5.56382
SC16-plate 10	F08		-84.1824					SC16-plate 10	F08	90.3297		6.14729
SC16-plate 10	F09			8.32408				SC16-plate 10	F09	41.3741			49.6982
SC16-plate 10	F10			10.8189				SC16-plate 10	F10	41.523			52.3419
SC16-plate 10	F11				72.3802			SC16-plate 10	F11	5.93749				78.3177
SC16-plate 10	F12				68.1893			SC16-plate 10	F12	3.80676				71.9961
SC16-plate 10	G01			13.5753				SC16-plate 10	G01	49.3311			62.9064
SC16-plate 10	G02			10.8642				SC16-plate 10	G02	34.0246			44.8888
SC16-plate 10	G03				77.8829			SC16-plate 10	G03	4.00436				81.8873
SC16-plate 10	G04				72.8147			SC16-plate 10	G04	4.72003				77.5347
SC16-plate 10	G05			10.4851				SC16-plate 10	G05	32.7951			43.2802
SC16-plate 10	G06				63.357			SC16-plate 10	G06	3.95083				67.3078
SC16-plate 10	G07				75.2419			SC16-plate 10	G07	3.54676				78.7887
SC16-plate 10	G08			8.20328				SC16-plate 10	G08	41.0109			49.2142
SC16-plate 10	G09			7.97142				SC16-plate 10	G09	36.1273			44.0987
SC16-plate 10	G10		-78.8465					SC16-plate 10	G10	82.025		3.1785
SC16-plate 10	G11			8.4736				SC16-plate 10	G11	37.1439			45.6175
SC16-plate 10	G12			8.95818				SC16-plate 10	G12	34.4086			43.3668
SC16-plate 10	H01			11.2571				SC16-plate 10	H01	32.5755			43.8326
SC16-plate 10	H02		-81.3672					SC16-plate 10	H02	86.3749		5.00764
SC16-plate 10	H03			3.23573				SC16-plate 10	H03	26.7684			30.0042
SC16-plate 10	H04			12.0701				SC16-plate 10	H04	46.3558			58.4259
SC16-plate 10	H05			11.2338				SC16-plate 10	H05	43.0107			54.2445
SC16-plate 10	H06			9.47513				SC16-plate 10	H06	30.8101			40.2852
SC16-plate 10	H07				86.3943			SC16-plate 10	H07	4.08641				90.4807
SC16-plate 10	H08				74.6246			SC16-plate 10	H08	5.01544				79.6401
SC16-plate 10	H09			7.42167				SC16-plate 10	H09	42.6927			50.1143
SC16-plate 10	H10				74.8501			SC16-plate 10	H10	3.24434				78.0945
SC16-plate 10	H11			8.82719				SC16-plate 10	H11	34.0516			42.8788
SC16-plate 10	H12			6.60315				SC16-plate 10	H12	29.0573			35.6605
SC16-plate 11	NTC	5.77676						SC16-plate 11	NTC	3.59385	9.37061
SC16-plate 11	NTC	5.41425						SC16-plate 11	NTC	0.560485	5.97474
SC16-plate 11	NTC	5.65702						SC16-plate 11	NTC	8.82197	14.479
SC16-plate 11	AA	3.47135						SC16-plate 11	AA	5.22927	8.70062
SC16-plate 11	AA	4.13081						SC16-plate 11	AA	3.95514	8.08595
SC16-plate 11	AA	7.04129						SC16-plate 11	AA	4.14321	11.1845
SC16-plate 11	AB	9.54535						SC16-plate 11	AB	7.38506	16.9304
SC16-plate 11	AB	7.07131						SC16-plate 11	AB	5.72676	12.7981
SC16-plate 11	AB			9.7257				SC16-plate 11	AB	17.852			27.5777
SC16-plate 11	BB				44.5307			SC16-plate 11	BB	8.6387				53.1694
SC16-plate 11	BB				23.681			SC16-plate 11	BB	0.703408				24.3844
SC16-plate 11	BB				38.9149			SC16-plate 11	BB	5.12359				44.0385
SC16-plate 11	B01				24.9913			SC16-plate 11	B01	3.69631				28.6876
SC16-plate 11	B02				73.5729			SC16-plate 11	B02	11.4691				85.0419
SC16-plate 11	B03			3.41891				SC16-plate 11	B03	38.227			41.6459
SC16-plate 11	B04			6.99496				SC16-plate 11	B04	52.0542			59.0491
SC16-plate 11	B05			6.26163				SC16-plate 11	B05	39.9507			46.2123
SC16-plate 11	B06			10.868				SC16-plate 11	B06	37.32			48.188
SC16-plate 11	B07			10.8564				SC16-plate 11	B07	58.4592			69.3157
SC16-plate 11	B08				67.857			SC16-plate 11	B08	12.1389				79.9958
SC16-plate 11	B09				21.4215			SC16-plate 11	B09	3.46917				24.8907
SC16-plate 11	B10			5.66953				SC16-plate 11	B10	26.1705			31.84
SC16-plate 11	B11				75.5856			SC16-plate 11	B11	11.7169				87.3025
SC16-plate 11	B12			5.32349				SC16-plate 11	B12	23.9327			29.2561
SC16-plate 11	C01			8.09895				SC16-plate 11	C01	49.0804			57.1793
SC16-plate 11	C02		-62.4301					SC16-plate 11	C02	76.6254		14.1953
SC16-plate 11	C03			6.6083				SC16-plate 11	C03	43.545			50.1533
SC16-plate 11	C04				50.7581			SC16-plate 11	C04	13.9928				64.7509
SC16-plate 11	C05	6.57544						SC16-plate 11	C05	7.83863	14.4141
SC16-plate 11	C06			12.4966				SC16-plate 11	C06	54.9838			67.4803
SC16-plate 11	C07			9.362				SC16-plate 11	C07	42.1494			51.5114
SC16-plate 11	C08			10.6907				SC16-plate 11	C08	42.7426			53.4333
SC16-plate 11	C09				89.2283			SC16-plate 11	C09	10.7717				100
SC16-plate 11	C10			5.16753				SC16-plate 11	C10	22.5274			27.6949
SC16-plate 11	C11			9.295				SC16-plate 11	C11	33.6455			42.9405
SC16-plate 11	C12			8.54149				SC16-plate 11	C12	37.0097			45.5511
SC16-plate 11	D01			11.7084				SC16-plate 11	D01	43.488			55.1964
SC16-plate 11	D02			12.3432				SC16-plate 11	D02	64.2446			76.5878
SC16-plate 11	D03		-58.3198					SC16-plate 11	D03	71.2914		12.9715
SC16-plate 11	D04			6.15922				SC16-plate 11	D04	53.1166			59.2758
SC16-plate 11	D05			5.26789				SC16-plate 11	D05	48.1273			53.3952
SC16-plate 11	D06			7.39903				SC16-plate 11	D06	39.9099			47.309
SC16-plate 11	D07			6.71415				SC16-plate 11	D07	42.6778			49.3919
SC16-plate 11	D08				59.6731			SC16-plate 11	D08	10.3461				70.0191
SC16-plate 11	D09		-56.1498					SC16-plate 11	D09	68.7266		12.5768
SC16-plate 11	D10			8.48304				SC16-plate 11	D10	40.3586			48.8416
SC16-plate 11	D11			8.16376				SC16-plate 11	D11	35.846			44.0098
SC16-plate 11	D12		-37.8002					SC16-plate 11	D12	48.2218		10.4216
SC16-plate 11	E01				61.8993			SC16-plate 11	E01	7.59197				69.4913
SC16-plate 11	E02			3.30077				SC16-plate 11	E02	23.3821			26.6828
SC16-plate 11	E03		-79.3868					SC16-plate 11	E03	100		20.6132
SC16-plate 11	E04			4.22869				SC16-plate 11	E04	25.9242			30.1528
SC16-plate 11	E05			6.73269				SC16-plate 11	E05	35.4153			42.148
SC16-plate 11	E06			6.52112				SC16-plate 11	E06	17.3641			23.8852
SC16-plate 11	E07			8.11157				SC16-plate 11	E07	39.0639			47.1754
SC16-plate 11	E08			7.89917				SC16-plate 11	E08	40.3117			48.2109
SC16-plate 11	E09			10.092				SC16-plate 11	E09	52.7299			62.8219
SC16-plate 11	E10			6.73978				SC16-plate 11	E10	40.2604			47.0002
SC16-plate 11	E11				57.279			SC16-plate 11	E11	5.30953				62.5886
SC16-plate 11	E12		-60.9788					SC16-plate 11	E12	72.8635		11.8847
SC16-plate 11	F01			5.58731				SC16-plate 11	F01	23.5877			29.175
SC16-plate 11	F02			5.44361				SC16-plate 11	F02	35.7954			41.239
SC16-plate 11	F03		-34.3122					SC16-plate 11	F03	42.8301		8.51797
SC16-plate 11	F04				65.9404			SC16-plate 11	F04	12.8302				78.7706
SC16-plate 11	F05			6.14111				SC16-plate 11	F05	49.1949			55.336
SC16-plate 11	F06			5.15806				SC16-plate 11	F06	33.0291			38.1872
SC16-plate 11	F07		-80.4334					SC16-plate 11	F07	96.6484		16.2149
SC16-plate 11	F08			8.03208				SC16-plate 11	F08	47.2925			55.3246
SC16-plate 11	F09	0.130826						SC16-plate 11	F09	10.6456	10.7764
SC16-plate 11	F10			4.86211				SC16-plate 11	F10	43.3837			48.2458
SC16-plate 11	F11		-59.9242					SC16-plate 11	F11	71.6302		11.706
SC16-plate 11	F12			7.65833				SC16-plate 11	F12	30.0587			37.717
SC16-plate 11	G01				71.8097			SC16-plate 11	G01	12.2964				84.1061
SC16-plate 11	G02		-77.1028					SC16-plate 11	G02	94.299		17.1962
SC16-plate 11	G03			10.1357				SC16-plate 11	G03	54.1941			64.3298
SC16-plate 11	G04	0						SC16-plate 11	G04	0	0
SC16-plate 11	G05				48.0061			SC16-plate 11	G05	5.96153				53.9676
SC16-plate 11	G06				75.1444			SC16-plate 11	G06	11.2921				86.4366
SC16-plate 11	G07				58.3058			SC16-plate 11	G07	6.835				65.1408
SC16-plate 11	G08			10.3296				SC16-plate 11	G08	49.1874			59.517
SC16-plate 11	G09				84.4554			SC16-plate 11	G09	12.6023				97.0578
SC16-plate 11	G10			8.37324				SC16-plate 11	G10	35.6253			43.9986
SC16-plate 11	G11				47.4627			SC16-plate 11	G11	6.84793				54.3106
SC16-plate 11	G12				79.9779			SC16-plate 11	G12	8.92501				88.903
SC16-plate 11	H01			5.36548				SC16-plate 11	H01	43.3069			48.6723
SC16-plate 11	H02				46.7849			SC16-plate 11	H02	8.35115				55.1361
SC16-plate 11	H03				74.0322			SC16-plate 11	H03	9.23365				83.2658
SC16-plate 11	H04		-79.243					SC16-plate 11	H04	97.3319		18.0889
SC16-plate 11	H05			9.13893				SC16-plate 11	H05	54.3235			63.4625
SC16-plate 11	H06			10.3729				SC16-plate 11	H06	28.3798			38.7528
SC16-plate 11	H07			10.3144				SC16-plate 11	H07	46.9559			57.2703
SC16-plate 11	H08			6.33468				SC16-plate 11	H08	18.0069			24.3415
SC16-plate 11	H09				69.649			SC16-plate 11	H09	9.83653				79.4855
SC16-plate 11	H10				60.6276			SC16-plate 11	H10	7.22876				67.8564
SC16-plate 11	H11			9.93392				SC16-plate 11	H11	38.9463			48.8802
SC16-plate 11	H12		-70.7815					SC16-plate 11	H12	88.0962		17.3147
SC16-plate 12	NTC	2.16079						SC16-plate 12	NTC	0.762788	2.92357
SC16-plate 12	NTC	1.54984						SC16-plate 12	NTC	1.89127	3.44112
SC16-plate 12	NTC	-0.268796						SC16-plate 12	NTC	3.18743	2.91863
SC16-plate 12	AA	-0.521149						SC16-plate 12	AA	1.81499	1.29384
SC16-plate 12	AA	0						SC16-plate 12	AA	0	0
SC16-plate 12	AA	0.470789						SC16-plate 12	AA	1.08573	1.55652
SC16-plate 12	AB	2.25687						SC16-plate 12	AB	10.8555	13.1124
SC16-plate 12	AB			4.89599				SC16-plate 12	AB	16.3191			21.2151
SC16-plate 12	AB	4.23084						SC16-plate 12	AB	10.0754	14.3062
SC16-plate 12	BB				44.6003			SC16-plate 12	BB	6.30935				50.9097
SC16-plate 12	BB				40.0797			SC16-plate 12	BB	2.24705				42.3267
SC16-plate 12	BB				44.6771			SC16-plate 12	BB	3.10533				47.7824
SC16-plate 12	B01		-72.7694					SC16-plate 12	B01	78.0618		5.29244
SC16-plate 12	B02			-0.708305				SC16-plate 12	B02	47.147			46.4387
SC16-plate 12	B03				43.1575			SC16-plate 12	B03	4.82827				47.9858
SC16-plate 12	B04				57.5554			SC16-plate 12	B04	6.03205				63.5875
SC16-plate 12	B05			-0.616696				SC16-plate 12	B05	41.3045			40.6878
SC16-plate 12	B06			1.61312				SC16-plate 12	B06	21.2399			22.8531
SC16-plate 12	B07			-2.75346				SC16-plate 12	B07	56.1417			53.3882
SC16-plate 12	B08				48.3701			SC16-plate 12	B08	4.51358				52.8837
SC16-plate 12	B09			-1.0511				SC16-plate 12	B09	48.9096			47.8585
SC16-plate 12	B10				65.1975			SC16-plate 12	B10	8.10518				73.3026
SC16-plate 12	B11			-1.14664				SC16-plate 12	B11	42.5869			41.4402
SC16-plate 12	B12				73.9898			SC16-plate 12	B12	10.2616				84.2515
SC16-plate 12	C01				60.4437			SC16-plate 12	C01	10.63				71.0737
SC16-plate 12	C02				73.9549			SC16-plate 12	C02	8.3245				82.2795
SC16-plate 12	C03				88.8615			SC16-plate 12	C03	11.1385				100
SC16-plate 12	C04			0.760185				SC16-plate 12	C04	50.8331			51.5933
SC16-plate 12	C05				39.4337			SC16-plate 12	C05	7.54977				46.9835
SC16-plate 12	C06				74.9818			SC16-plate 12	C06	10.104				85.0858
SC16-plate 12	C07			-0.99913				SC16-plate 12	C07	33.1235			32.1243
SC16-plate 12	C08			-1.09127				SC16-plate 12	C08	53.7645			52.6733
SC16-plate 12	C09			-0.328616				SC16-plate 12	C09	44.6737			44.345
SC16-plate 12	C10				62.2162			SC16-plate 12	C10	7.74701				69.9632
SC16-plate 12	C11			0.0735404				SC16-plate 12	C11	42.4793			42.5529
SC16-plate 12	C12				78.3425			SC16-plate 12	C12	8.22263				86.5651
SC16-plate 12	D01				66.5918			SC16-plate 12	D01	8.06076				74.6526
SC16-plate 12	D02				36.3494			SC16-plate 12	D02	8.77021				45.1196
SC16-plate 12	D03			-3.46429				SC16-plate 12	D03	31.056			27.5917
SC16-plate 12	D04		-68.913					SC16-plate 12	D04	70.8027		1.88964
SC16-plate 12	D05				74.2174			SC16-plate 12	D05	8.56381				82.7812
SC16-plate 12	D06				63.0466			SC16-plate 12	D06	4.55733				67.604
SC16-plate 12	D07				57.8368			SC16-plate 12	D07	3.76899				61.6058
SC16-plate 12	D08			-1.99602				SC16-plate 12	D08	51.3588			49.3628
SC16-plate 12	D09			-4.15353				SC16-plate 12	D09	38.524			34.3705
SC16-plate 12	D10	2.31493						SC16-plate 12	D10	4.7061	7.02103
SC16-plate 12	D11			-2.25116				SC16-plate 12	D11	38.7273			36.4762
SC16-plate 12	D12		-57.0193					SC16-plate 12	D12	57.8917		0.872469
SC16-plate 12	E01		-80.9181					SC16-plate 12	E01	86.0761		5.15799
SC16-plate 12	E02			-0.487028				SC16-plate 12	E02	44.3891			43.9021
SC16-plate 12	E03				72.106			SC16-plate 12	E03	6.91504				79.021
SC16-plate 12	E04			-1.10102				SC16-plate 12	E04	43.927			42.826
SC16-plate 12	E05				19.8195			SC16-plate 12	E05	1.30337				21.1229
SC16-plate 12	E06				44.4288			SC16-plate 12	E06	12.6009				57.0297
SC16-plate 12	E07			-0.587114				SC16-plate 12	E07	59.0425			58.4554
SC16-plate 12	E08				29.9276			SC16-plate 12	E08	8.13188				38.0595
SC16-plate 12	E09			-2.22822				SC16-plate 12	E09	46.2399			44.0117
SC16-plate 12	E10		-83.6927					SC16-plate 12	E10	88.3438		4.65108
SC16-plate 12	E11				56.7172			SC16-plate 12	E11	9.76858				66.4857
SC16-plate 12	E12		-94.7027					SC16-plate 12	E12	100		5.29727
SC16-plate 12	F01				55.0695			SC16-plate 12	F01	10.5313				65.6008
SC16-plate 12	F02				60.4726			SC16-plate 12	F02	7.98858				68.4611
SC16-plate 12	F03				54.8557			SC16-plate 12	F03	5.88838				60.7441
SC16-plate 12	F04				55.202			SC16-plate 12	F04	13.3385				68.5405
SC16-plate 12	F05			-2.8153				SC16-plate 12	F05	42.939			40.1237
SC16-plate 12	F06			-1.30482				SC16-plate 12	F06	51.8757			50.5709
SC16-plate 12	F07		-71.2188					SC16-plate 12	F07	72.509		1.29027
SC16-plate 12	F08		-84.0985					SC16-plate 12	F08	87.8945		3.79599
SC16-plate 12	F09				57.2108			SC16-plate 12	F09	14.6712				71.882
SC16-plate 12	F10				30.1723			SC16-plate 12	F10	22.8446				53.0169
SC16-plate 12	F11			-6.30569				SC16-plate 12	F11	44.0311			37.7254
SC16-plate 12	F12			-4.8711				SC16-plate 12	F12	50.711			45.8399
SC16-plate 12	G01			-3.50581				SC16-plate 12	G01	45.6688			42.163
SC16-plate 12	G02			-2.89394				SC16-plate 12	G02	41.7273			38.8334
SC16-plate 12	G03				64.9306			SC16-plate 12	G03	7.21941				72.1501
SC16-plate 12	G04				71.6053			SC16-plate 12	G04	12.5325				84.1378
SC16-plate 12	G05	-2.87272						SC16-plate 12	G05	11.7425	8.86979
SC16-plate 12	G06			-2.64084				SC16-plate 12	G06	37.872			35.2311
SC16-plate 12	G07				76.7353			SC16-plate 12	G07	10.7191				87.4544
SC16-plate 12	G08				83.1903			SC16-plate 12	G08	10.6477				93.838
SC16-plate 12	G09			-4.18317				SC16-plate 12	G09	40.6905			36.5073
SC16-plate 12	G10			-6.9789				SC16-plate 12	G10	51.318			44.3391
SC16-plate 12	G11			-2.11807				SC16-plate 12	G11	36.5374			34.4193
SC16-plate 12	G12		-76.2779					SC16-plate 12	G12	80.4379		4.16008
SC16-plate 12	H01				58.6733			SC16-plate 12	H01	9.08979				67.7631
SC16-plate 12	H02				71.238			SC16-plate 12	H02	6.24716				77.4852
SC16-plate 12	H03			-2.43899				SC16-plate 12	H03	47.6438			45.2048
SC16-plate 12	H04				43.8794			SC16-plate 12	H04	7.4066				51.286
SC16-plate 12	H05			-3.50514				SC16-plate 12	H05	50.932			47.4268
SC16-plate 12	H06			3.03961				SC16-plate 12	H06	47.6932			50.7328
SC16-plate 12	H07				35.1436			SC16-plate 12	H07	4.34542				39.489
SC16-plate 12	H08			-2.42831				SC16-plate 12	H08	45.3867			42.9584
SC16-plate 12	H09			-4.38556				SC16-plate 12	H09	47.3749			42.9894
SC16-plate 12	H10			-9.04297				SC16-plate 12	H10	49.6016			40.5587
SC16-plate 12	H11				72.9558			SC16-plate 12	H11	10.8261				83.7819
SC16-plate 12	H12	-6.01165						SC16-plate 12	H12	13.0799	7.06826
SC16-plate 13	NTC	2.61535						SC16-plate 13	NTC	0.269361	2.88471
SC16-plate 13	NTC	5.02066						SC16-plate 13	NTC	0	5.02066
SC16-plate 13	NTC	2.53739						SC16-plate 13	NTC	0.822201	3.35959
SC16-plate 13	AA		-74.3932					SC16-plate 13	AA	80.5449		6.15171
SC16-plate 13	AA		-88.3647					SC16-plate 13	AA	100		11.6353
SC16-plate 13	AA		-72.7786					SC16-plate 13	AA	82.2439		9.46529
SC16-plate 13	AB			14.904				SC16-plate 13	AB	36.0352			50.9392
SC16-plate 13	AB			15.1581				SC16-plate 13	AB	41.4611			56.6192
SC16-plate 13	AB			13.1798				SC16-plate 13	AB	35.4474			48.6272
SC16-plate 13	BB				86.0635			SC16-plate 13	BB	13.9365				100
SC16-plate 13	BB				70.9602			SC16-plate 13	BB	11.305				82.2652
SC16-plate 13	BB				61.2169			SC16-plate 13	BB	8.58334				69.8002
SC16-plate 13	B01				76.1059			SC16-plate 13	B01	7.62414				83.73
SC16-plate 13	B02				89.1104			SC16-plate 13	B02	5.13953				94.2499
SC16-plate 13	B03			10.7567				SC16-plate 13	B03	44.9911			55.7478
SC16-plate 13	B04			8.69448				SC16-plate 13	B04	44.6452			53.3397
SC16-plate 13	B05			7.78892				SC16-plate 13	B05	31.3773			39.1662
SC16-plate 13	B06			19.4581				SC16-plate 13	B06	37.8459			57.304
SC16-plate 13	B07				82.6225			SC16-plate 13	B07	7.83685				90.4593
SC16-plate 13	B08			9.4558				SC16-plate 13	B08	43.5045			52.9603
SC16-plate 13	B09				78.6732			SC16-plate 13	B09	4.72117				83.3944
SC16-plate 13	B10				71.2732			SC16-plate 13	B10	7.7421				79.0153
SC16-plate 13	B11			8.84728				SC16-plate 13	B11	46.3419			55.1892
SC16-plate 13	B12			11.2482				SC16-plate 13	B12	42.8244			54.0726
SC16-plate 13	C01			11.0271				SC16-plate 13	C01	36.7148			47.742
SC16-plate 13	C02			14.6061				SC16-plate 13	C02	41.4728			56.0789
SC16-plate 13	C03		-69.9612					SC16-plate 13	C03	78.2056		8.2444
SC16-plate 13	C04				51.4773			SC16-plate 13	C04	11.9122				63.3895
SC16-plate 13	C05			11.7279				SC16-plate 13	C05	37.9891			49.7169
SC16-plate 13	C06				72.8318			SC16-plate 13	C06	8.89766				81.7295
SC16-plate 13	C07			10.9513				SC16-plate 13	C07	38.7524			49.7036
SC16-plate 13	C08			9.65724				SC16-plate 13	C08	42.71			52.3673
SC16-plate 13	C09			15.9163				SC16-plate 13	C09	38.0214			53.9377
SC16-plate 13	C10			14.7591				SC16-plate 13	C10	44.3644			59.1235
SC16-plate 13	C11				77.9525			SC16-plate 13	C11	8.80916				86.7616
SC16-plate 13	C12			8.60608				SC16-plate 13	C12	41.4699			50.076
SC16-plate 13	D01				77.1921			SC16-plate 13	D01	3.70303				80.8951
SC16-plate 13	D02				85.1653			SC16-plate 13	D02	4.58909				89.7543
SC16-plate 13	D03		-80.4052					SC16-plate 13	D03	91.3973		10.9921
SC16-plate 13	D04			10.4363				SC16-plate 13	D04	37.0981			47.5344
SC16-plate 13	D05				72.4029			SC16-plate 13	D05	5.02127				77.4242
SC16-plate 13	D06				67.8683			SC16-plate 13	D06	5.7959				73.6642
SC16-plate 13	D07			8.8376				SC16-plate 13	D07	42.1759			51.0135
SC16-plate 13	D08			10.8613				SC16-plate 13	D08	40.6556			51.5169
SC16-plate 13	D09			9.4557				SC16-plate 13	D09	36.0088			45.4645
SC16-plate 13	D10			7.28829				SC16-plate 13	D10	39.8041			47.0924
SC16-plate 13	D11				78.0359			SC16-plate 13	D11	6.47022				84.5061
SC16-plate 13	D12			11.4194				SC16-plate 13	D12	41.7856			53.205
SC16-plate 13	E01			12.5512				SC16-plate 13	E01	43.0316			55.5828
SC16-plate 13	E02			14.6424				SC16-plate 13	E02	38.2976			52.94
SC16-plate 13	E03			9.64561				SC16-plate 13	E03	38.4357			48.0813
SC16-plate 13	E04			10.11				SC16-plate 13	E04	42.1289			52.2388
SC16-plate 13	E05				70.8533			SC16-plate 13	E05	5.36871				76.2221
SC16-plate 13	E06			5.74296				SC16-plate 13	E06	36.9013			42.6443
SC16-plate 13	E07			10.7458				SC16-plate 13	E07	39.2986			50.0445
SC16-plate 13	E08			10.7367				SC16-plate 13	E08	42.2724			53.0091
SC16-plate 13	E09				85.7245			SC16-plate 13	E09	5.41725				91.1418
SC16-plate 13	E10				77.8873			SC16-plate 13	E10	4.80245				82.6897
SC16-plate 13	E11				75.8978			SC16-plate 13	E11	3.06305				78.9609
SC16-plate 13	E12			11.694				SC16-plate 13	E12	40.3023			51.9963
SC16-plate 13	F01			9.76211				SC16-plate 13	F01	39.9359			49.698
SC16-plate 13	F02			9.59423				SC16-plate 13	F02	39.6199			49.2142
SC16-plate 13	F03			5.88464				SC16-plate 13	F03	42.3506			48.2352
SC16-plate 13	F04		-79.8786					SC16-plate 13	F04	86.0925		6.21392
SC16-plate 13	F05				70.4562			SC16-plate 13	F05	7.34795				77.8041
SC16-plate 13	F06				76.7492			SC16-plate 13	F06	5.33471				82.0839
SC16-plate 13	F07				76.7069			SC16-plate 13	F07	7.14219				83.8491
SC16-plate 13	F08				71.6441			SC16-plate 13	F08	4.91752				76.5617
SC16-plate 13	F09				56.5172			SC16-plate 13	F09	10.1425				66.6597
SC16-plate 13	F10				31.2883			SC16-plate 13	F10	16.8022				48.0905
SC16-plate 13	F11			-1.02593				SC16-plate 13	F11	34.0648			33.0388
SC16-plate 13	F12			1.51854				SC16-plate 13	F12	39.5075			41.0261
SC16-plate 13	G01			2.00765				SC16-plate 13	G01	35.3992			37.4068
SC16-plate 13	G02			1.94176				SC16-plate 13	G02	32.1877			34.1294
SC16-plate 13	G03				62.8527			SC16-plate 13	G03	4.07084				66.9235
SC16-plate 13	G04				70.3233			SC16-plate 13	G04	8.3999				78.7232
SC16-plate 13	G05	-3.1204						SC16-plate 13	G05	7.75624	4.63584
SC16-plate 13	G06			1.53733				SC16-plate 13	G06	29.0464			30.5837
SC16-plate 13	G07				75.0655			SC16-plate 13	G07	6.92233				81.9878
SC16-plate 13	G08				81.4071			SC16-plate 13	G08	6.86418				88.2713
SC16-plate 13	G09			0.496992				SC16-plate 13	G09	31.3429			31.8399
SC16-plate 13	G10			-0.453306				SC16-plate 13	G10	40.0021			39.5488
SC16-plate 13	G11			1.82566				SC16-plate 13	G11	27.959			29.7846
SC16-plate 13	G12		-63.7288					SC16-plate 13	G12	63.7288		0
SC16-plate 13	H01				57.0105			SC16-plate 13	H01	5.59481				62.6053
SC16-plate 13	H02				68.8963			SC16-plate 13	H02	3.27866				72.175
SC16-plate 13	H03			3.39254				SC16-plate 13	H03	37.0084			40.4009
SC16-plate 13	H04				42.1634			SC16-plate 13	H04	4.22336				46.3868
SC16-plate 13	H05			2.90053				SC16-plate 13	H05	39.6876			42.5881
SC16-plate 13	H06			8.79359				SC16-plate 13	H06	37.0487			45.8422
SC16-plate 13	H07				33.0456			SC16-plate 13	H07	1.72914				34.7748
SC16-plate 13	H08			3.02044				SC16-plate 13	H08	35.1693			38.1898
SC16-plate 13	H09			1.43093				SC16-plate 13	H09	36.7893			38.2202
SC16-plate 13	H10			-2.77596				SC16-plate 13	H10	38.6036			35.8277
SC16-plate 13	H11				71.3634			SC16-plate 13	H11	7.00957				78.3729
SC16-plate 13	H12	-5.98338						SC16-plate 13	H12	8.84595	2.86257
SC16-plate 14	NTC	0						SC16-plate 14	NTC	0	0
SC16-plate 14	NTC	0.305862						SC16-plate 14	NTC	1.62748	1.93334
SC16-plate 14	NTC	6.4836						SC16-plate 14	NTC	6.04244	12.526
SC16-plate 14	AA	0.788414						SC16-plate 14	AA	3.46171	4.25012
SC16-plate 14	AA	0.792962						SC16-plate 14	AA	1.74817	2.54113
SC16-plate 14	AA	0.794899						SC16-plate 14	AA	2.80046	3.59536
SC16-plate 14	AB			13.572				SC16-plate 14	AB	13.602			27.1739
SC16-plate 14	AB	6.2037						SC16-plate 14	AB	10.0126	16.2163
SC16-plate 14	AB	6.30233						SC16-plate 14	AB	7.72915	14.0315
SC16-plate 14	BB				32.1851			SC16-plate 14	BB	3.52056				35.7056
SC16-plate 14	BB				29.3313			SC16-plate 14	BB	2.85301				32.1844
SC16-plate 14	BB				28.7805			SC16-plate 14	BB	1.75529				30.5358
SC16-plate 14	B01			14.5642				SC16-plate 14	B01	30.3846			44.9488
SC16-plate 14	B02			10.1445				SC16-plate 14	B02	19.9004			30.0448
SC16-plate 14	B03			11.5226				SC16-plate 14	B03	29.8786			41.4012
SC16-plate 14	B04			5.42274				SC16-plate 14	B04	17.2377			22.6604
SC16-plate 14	B05		-35.1415					SC16-plate 14	B05	37.2684		2.12683
SC16-plate 14	B06		-29.9792					SC16-plate 14	B06	34.5467		4.56745
SC16-plate 14	B07			13.543				SC16-plate 14	B07	32.375			45.918
SC16-plate 14	B08			9.73498				SC16-plate 14	B08	25.8396			35.5746
SC16-plate 14	B09			9.41014				SC16-plate 14	B09	22.2768			31.6869
SC16-plate 14	B10			5.74526				SC16-plate 14	B10	18.0864			23.8317
SC16-plate 14	B11				29.1545			SC16-plate 14	B11	2.58148				31.736
SC16-plate 14	B12		-47.1006					SC16-plate 14	B12	53.889		6.78848
SC16-plate 14	C01		-37.2064					SC16-plate 14	C01	41.1117		3.90527
SC16-plate 14	C02			15.0723				SC16-plate 14	C02	29.0918			44.1641
SC16-plate 14	C03			24.2164		24.2164		SC16-plate 14	C03	48.3113			72.5276		72.5276
SC16-plate 14	C04		-37.2921					SC16-plate 14	C04	41.2413		3.94921
SC16-plate 14	C05			8.2241				SC16-plate 14	C05	18.6633			26.8874
SC16-plate 14	C06			13.4872				SC16-plate 14	C06	27.818			41.3052
SC16-plate 14	C07				91.7328			SC16-plate 14	C07	8.26725				100
SC16-plate 14	C08			11.081				SC16-plate 14	C08	23.2548			34.3357
SC16-plate 14	C09				62.9109			SC16-plate 14	C09	6.39958				69.3105
SC16-plate 14	C10			12.2898				SC16-plate 14	C10	24.8909			37.1808
SC16-plate 14	C11				60.1347			SC16-plate 14	C11	5.13099				65.2657
SC16-plate 14	C12			10.0021				SC16-plate 14	C12	21.4789			31.4811
SC16-plate 14	D01			8.53368				SC16-plate 14	D01	18.5412			27.0749
SC16-plate 14	D02			10.548				SC16-plate 14	D02	22.0955			32.6435
SC16-plate 14	D03			20.4763				SC16-plate 14	D03	46.5738			67.05
SC16-plate 14	D04			10.1825				SC16-plate 14	D04	23.719			33.9015
SC16-plate 14	D05				59.9375			SC16-plate 14	D05	5.46342				65.4009
SC16-plate 14	D06				45.1632			SC16-plate 14	D06	6.00444				51.1676
SC16-plate 14	D07			16.7369				SC16-plate 14	D07	41.4431			58.18
SC16-plate 14	D08			7.5069				SC16-plate 14	D08	18.3918			25.8987
SC16-plate 14	D09			11.6078				SC16-plate 14	D09	10.0224			21.6302
SC16-plate 14	D10			6.55742				SC16-plate 14	D10	20.3145			26.8719
SC16-plate 14	D11				32.1594			SC16-plate 14	D11	3.4622				35.6216
SC16-plate 14	D12				38.0946			SC16-plate 14	D12	6.4894				44.584
SC16-plate 14	E01				46.078			SC16-plate 14	E01	3.01971				49.0977
SC16-plate 14	E02		-34.9326					SC16-plate 14	E02	41.6002		6.66766
SC16-plate 14	E03			16.0222				SC16-plate 14	E03	28.4544			44.4766
SC16-plate 14	E04			13.5867				SC16-plate 14	E04	30.9154			44.5021
SC16-plate 14	E05				56.7139			SC16-plate 14	E05	3.45877				60.1727
SC16-plate 14	E06				41.5781			SC16-plate 14	E06	3.60162				45.1797
SC16-plate 14	E07			19.6624				SC16-plate 14	E07	38.5895			58.2519
SC16-plate 14	E08			12.0285				SC16-plate 14	E08	28.2777			40.3062
SC16-plate 14	E09			10.1241				SC16-plate 14	E09	21.6914			31.8154
SC16-plate 14	E10			12.9259				SC16-plate 14	E10	25.5248			38.4507
SC16-plate 14	E11		-39.1204					SC16-plate 14	E11	43.3356		4.21519
SC16-plate 14	E12			8.53735				SC16-plate 14	E12	21.8356			30.3729
SC16-plate 14	F01			6.00153				SC16-plate 14	F01	16.2338			22.2353
SC16-plate 14	F02			12.8011				SC16-plate 14	F02	31.3074			44.1085
SC16-plate 14	F03		-70.7551					SC16-plate 14	F03	88.8779		18.1228
SC16-plate 14	F04				26.2737	26.2737		SC16-plate 14	F04	1.49315				27.7669	27.7669
SC16-plate 14	F05			9.29122				SC16-plate 14	F05	23.6521			32.9434
SC16-plate 14	F06			9.7132				SC16-plate 14	F06	19.7858			29.499
SC16-plate 14	F07		-74.2347					SC16-plate 14	F07	90.9264		16.6918
SC16-plate 14	F08			6.23015				SC16-plate 14	F08	18.2541			24.4843
SC16-plate 14	F09				43.3357			SC16-plate 14	F09	6.0223				49.358
SC16-plate 14	F10			10.5972				SC16-plate 14	F10	22.2776			32.8748
SC16-plate 14	F11			6.36095				SC16-plate 14	F11	16.8429			23.2039
SC16-plate 14	F12		-39.1963					SC16-plate 14	F12	42.5213		3.32501
SC16-plate 14	G01			12.3025				SC16-plate 14	G01	27.9212			40.2238
SC16-plate 14	G02		-45.2461					SC16-plate 14	G02	50.9738		5.72764
SC16-plate 14	G03			14.9637				SC16-plate 14	G03	34.1354			49.0991
SC16-plate 14	G04				56.563			SC16-plate 14	G04	3.82633				60.3893
SC16-plate 14	G05				32.134			SC16-plate 14	G05	3.56455				35.6986
SC16-plate 14	G06				59.5285			SC16-plate 14	G06	6.63266				66.1612
SC16-plate 14	G07		-73.1088					SC16-plate 14	G07	89.4004		16.2917
SC16-plate 14	G08		-44.7242					SC16-plate 14	G08	49.4204		4.69627
SC16-plate 14	G09		-40.8947					SC16-plate 14	G09	44.658		3.76328
SC16-plate 14	G10			7.13637				SC16-plate 14	G10	21.7718			28.9081
SC16-plate 14	G11			11.0495				SC16-plate 14	G11	22.3195			33.369
SC16-plate 14	G12			9.88728				SC16-plate 14	G12	20.9486			30.8358
SC16-plate 14	H01			7.85388				SC16-plate 14	H01	19.6455			27.4993
SC16-plate 14	H02		-74.3704					SC16-plate 14	H02	100		25.6296
SC16-plate 14	H03		-39.081					SC16-plate 14	H03	45.0569		5.97592
SC16-plate 14	H04		-40.7682					SC16-plate 14	H04	44.7567		3.98853
SC16-plate 14	H05			13.9856				SC16-plate 14	H05	31.7931			45.7787
SC16-plate 14	H06			13.29				SC16-plate 14	H06	28.1504			41.4404
SC16-plate 14	H07	4.27729						SC16-plate 14	H07	13.1472	17.4245
SC16-plate 14	H08			8.58829				SC16-plate 14	H08	22.039			30.6273
SC16-plate 14	H09			10.1712				SC16-plate 14	H09	31.4825			41.6536
SC16-plate 14	H10			10.8967				SC16-plate 14	H10	25.4246			36.3213
SC16-plate 14	H11		-34.2379					SC16-plate 14	H11	37.6075		3.36966
SC16-plate 14	H12		-41.2204					SC16-plate 14	H12	46.9181		5.69768
SC16-plate 15	NTC	0						SC16-plate 15	NTC	0	0
SC16-plate 15	NTC	4.04472						SC16-plate 15	NTC	5.42219	9.46691
SC16-plate 15	NTC	0.821965						SC16-plate 15	NTC	1.33051	2.15248
SC16-plate 15	AA		-89.047					SC16-plate 15	AA	91.1893		2.14232
SC16-plate 15	AA		-91.2809					SC16-plate 15	AA	95.3466		4.06573
SC16-plate 15	AA		-91.9821					SC16-plate 15	AA	96.5628		4.58064
SC16-plate 15	AB			2.04191				SC16-plate 15	AB	74.3504			76.3923
SC16-plate 15	AB			-1.75176				SC16-plate 15	AB	47.6492			45.8975
SC16-plate 15	AB			-0.968131				SC16-plate 15	AB	50.8964			49.9282
SC16-plate 15	BB				52.8811			SC16-plate 15	BB	16.1529				69.034
SC16-plate 15	BB				78.2722			SC16-plate 15	BB	21.7278				100
SC16-plate 15	BB				70.4938			SC16-plate 15	BB	24.198				94.6918
SC16-plate 15	B01			-6.42192				SC16-plate 15	B01	49.9414			43.5195
SC16-plate 15	B02			-5.48513				SC16-plate 15	B02	47.1496			41.6645
SC16-plate 15	B03			-5.93028				SC16-plate 15	B03	48.2172			42.2869
SC16-plate 15	B04			-4.74979				SC16-plate 15	B04	50.0783			45.3286
SC16-plate 15	B05			-4.67646				SC16-plate 15	B05	45.3674			40.691
SC16-plate 15	B06			-11.1559				SC16-plate 15	B06	50.3668			39.2109
SC16-plate 15	B07			-2.39266				SC16-plate 15	B07	42.4686			40.076
SC16-plate 15	B08			-4.0844				SC16-plate 15	B08	48.6852			44.6008
SC16-plate 15	B09				61.6117			SC16-plate 15	B09	7.09715				68.7088
SC16-plate 15	B10			-2.36607				SC16-plate 15	B10	21.2934			18.9274
SC16-plate 15	B11			-4.92929				SC16-plate 15	B11	46.3572			41.428
SC16-plate 15	B12			-8.27849				SC16-plate 15	B12	42.1701			33.8916
SC16-plate 15	C01			-4.12551				SC16-plate 15	C01	44.9789			40.8534
SC16-plate 15	C02				56.0104			SC16-plate 15	C02	8.25232				64.2628
SC16-plate 15	C03				60.4492			SC16-plate 15	C03	4.59544				65.0447
SC16-plate 15	C04			-4.80273				SC16-plate 15	C04	48.1657			43.363
SC16-plate 15	C05	0.280641						SC16-plate 15	C05	12.3736	12.6543
SC16-plate 15	C06			3.57586				SC16-plate 15	C06	40.416			43.9919
SC16-plate 15	C07				68.102			SC16-plate 15	C07	3.70692				71.8089
SC16-plate 15	C08			-5.65896				SC16-plate 15	C08	58.8202			53.1612
SC16-plate 15	C09			-1.50328				SC16-plate 15	C09	44.4956			42.9924
SC16-plate 15	C10				74.8031			SC16-plate 15	C10	6.80683				81.6099
SC16-plate 15	C11			-4.90084				SC16-plate 15	C11	46.416			41.5152
SC16-plate 15	C12				66.5722			SC16-plate 15	C12	9.62123				76.1934
SC16-plate 15	D01			-3.08794				SC16-plate 15	D01	46.5865			43.4986
SC16-plate 15	D02			-4.11199				SC16-plate 15	D02	47.5515			43.4395
SC16-plate 15	D03				57.6585			SC16-plate 15	D03	9.39452				67.053
SC16-plate 15	D04				67.085			SC16-plate 15	D04	5.94263				73.0276
SC16-plate 15	D05				63.2211			SC16-plate 15	D05	5.28165				68.5028
SC16-plate 15	D06				69.0884			SC16-plate 15	D06	5.70122				74.7897
SC16-plate 15	D07				65.3039			SC16-plate 15	D07	7.27461				72.5785
SC16-plate 15	D08				42.5663			SC16-plate 15	D08	3.94522				46.5115
SC16-plate 15	D09				58.6978			SC16-plate 15	D09	5.2303				63.9281
SC16-plate 15	D10				60.1615			SC16-plate 15	D10	6.57748				66.739
SC16-plate 15	D11				64.5926			SC16-plate 15	D11	6.07674				70.6693
SC16-plate 15	D12			-6.63356				SC16-plate 15	D12	46.8087			40.1751
SC16-plate 15	E01			-4.04683				SC16-plate 15	E01	40.8935			36.8467
SC16-plate 15	E02				61.7297			SC16-plate 15	E02	3.16366				64.8934
SC16-plate 15	E03			-4.78503				SC16-plate 15	E03	43.4282			38.6432
SC16-plate 15	E04			-6.82723				SC16-plate 15	E04	45.1139			38.2867
SC16-plate 15	E05				79.8999			SC16-plate 15	E05	8.62676				88.5267
SC16-plate 15	E06				64.2368			SC16-plate 15	E06	2.89626				67.1331
SC16-plate 15	E07			-2.05972				SC16-plate 15	E07	42.6428			40.5831
SC16-plate 15	E08				60.9615			SC16-plate 15	E08	6.43103				67.3926
SC16-plate 15	E09			-2.15468				SC16-plate 15	E09	46.1433			43.9886
SC16-plate 15	E10			-3.2074				SC16-plate 15	E10	46.9595			43.7521
SC16-plate 15	E11			-2.13663				SC16-plate 15	E11	38.9636			36.827
SC16-plate 15	E12			-5.22416				SC16-plate 15	E12	45.5659			40.3418
SC16-plate 15	F01			-5.54523				SC16-plate 15	F01	44.3478			38.8026
SC16-plate 15	F02				61.1338			SC16-plate 15	F02	7.94835				69.0821
SC16-plate 15	F03				63.6779			SC16-plate 15	F03	5.82066				69.4985
SC16-plate 15	F04			-7.60187				SC16-plate 15	F04	48.369			40.7671
SC16-plate 15	F05			-8.52356				SC16-plate 15	F05	40.3709			31.8473
SC16-plate 15	F06			-4.52046				SC16-plate 15	F06	45.9665			41.446
SC16-plate 15	F07			-6.49299				SC16-plate 15	F07	43.2007			36.7077
SC16-plate 15	F08	-6.3617						SC16-plate 15	F08	9.02035	2.65866
SC16-plate 15	F09		-96.0104					SC16-plate 15	F09	100		3.98956
SC16-plate 15	F10				74.8052			SC16-plate 15	F10	6.14906				80.9543
SC16-plate 15	F11				63.8042			SC16-plate 15	F11	7.32165				71.1259
SC16-plate 15	F12			-4.9994				SC16-plate 15	F12	42.7821			37.7827
SC16-plate 15	G01			-4.39436				SC16-plate 15	G01	39.9525			35.5581
SC16-plate 15	G02			-5.60763				SC16-plate 15	G02	44.5477			38.9401
SC16-plate 15	G03				66.0778			SC16-plate 15	G03	5.49091				71.5687
SC16-plate 15	G04				63.8622			SC16-plate 15	G04	7.23858				71.1008
SC16-plate 15	G05			-5.09578				SC16-plate 15	G05	49.0455			43.9497
SC16-plate 15	G06			-1.35048				SC16-plate 15	G06	40.6928			39.3423
SC16-plate 15	G07			-2.50075				SC16-plate 15	G07	44.4945			41.9937
SC16-plate 15	G08				63.6805			SC16-plate 15	G08	2.71363				66.3941
SC16-plate 15	G09				62.2463			SC16-plate 15	G09	4.9144				67.1607
SC16-plate 15	G10				74.0627			SC16-plate 15	G10	6.23205				80.2947
SC16-plate 15	G11			-3.25543				SC16-plate 15	G11	39.439			36.1836
SC16-plate 15	G12			-5.88146				SC16-plate 15	G12	43.4117			37.5303
SC16-plate 15	H01			-5.30002				SC16-plate 15	H01	42.18			36.88
SC16-plate 15	H02			4.19134				SC16-plate 15	H02	23.5123			27.7037
SC16-plate 15	H03			-4.46932				SC16-plate 15	H03	42.5156			38.0462
SC16-plate 15	H04				68.1006			SC16-plate 15	H04	2.55995				70.6606
SC16-plate 15	H05			-1.93955				SC16-plate 15	H05	37.2832			35.3437
SC16-plate 15	H06			-1.6083				SC16-plate 15	H06	39.8905			38.2822
SC16-plate 15	H07				68.4361			SC16-plate 15	H07	2.89797				71.3341
SC16-plate 15	H08				72.6437			SC16-plate 15	H08	3.44758				76.0912
SC16-plate 15	H09			-5.92108				SC16-plate 15	H09	23.5622			17.6411
SC16-plate 15	H10			-4.45076				SC16-plate 15	H10	46.6103			42.1595
SC16-plate 15	H11				63.0729			SC16-plate 15	H11	6.5603				69.6332
SC16-plate 15	H12			9.77264				SC16-plate 15	H12	12.0228			21.7954
SC16-plate 16	NTC	-4.97545						SC16-plate 16	NTC	5.33279	0.357348
SC16-plate 16	NTC	-6.52352						SC16-plate 16	NTC	10.0758	3.55225
SC16-plate 16	NTC	-9.70218				-9.70218		SC16-plate 16	NTC	12.1138	2.41159				2.41159
SC16-plate 16	AA	-8.55841				-8.55841		SC16-plate 16	AA	11.3414	2.78296				2.78296
SC16-plate 16	AA	-7.75852						SC16-plate 16	AA	10.3526	2.59403
SC16-plate 16	AA	-1.43278						SC16-plate 16	AA	17.2161	15.7833
SC16-plate 16	AB	-5.49162						SC16-plate 16	AB	15.0471	9.55548
SC16-plate 16	AB	-6.55817						SC16-plate 16	AB	16.3286	9.77047
SC16-plate 16	AB	-6.83205						SC16-plate 16	AB	13.5225	6.69046
SC16-plate 16	BB				20.4759			SC16-plate 16	BB	12.4672				32.9432
SC16-plate 16	BB	14.5981						SC16-plate 16	BB	0	14.5981
SC16-plate 16	BB				23.3412			SC16-plate 16	BB	9.15181				32.493
SC16-plate 16	B01				60.2797			SC16-plate 16	B01	13.0258				73.3055
SC16-plate 16	B02				37.8836			SC16-plate 16	B02	16.7043				54.5879
SC16-plate 16	B03			-1.16693				SC16-plate 16	B03	39.2485			38.0815
SC16-plate 16	B04			8.2207				SC16-plate 16	B04	39.7863			48.007
SC16-plate 16	B05				56.6306			SC16-plate 16	B05	17.1423				73.7729
SC16-plate 16	B06				65.4165			SC16-plate 16	B06	10.9053				76.3218
SC16-plate 16	B07			13.3894				SC16-plate 16	B07	44.3919			57.7813
SC16-plate 16	B08				86.0268			SC16-plate 16	B08	13.9732				100
SC16-plate 16	B09			9.286				SC16-plate 16	B09	37.2574			46.5434
SC16-plate 16	B10			10.5724				SC16-plate 16	B10	41.7849			52.3573
SC16-plate 16	B11				18.6525	18.6525		SC16-plate 16	B11	19.1821				37.8346	37.8346
SC16-plate 16	B12			2.04136				SC16-plate 16	B12	29.6908			31.7322
SC16-plate 16	C01			9.81425				SC16-plate 16	C01	31.2492			41.0634
SC16-plate 16	C02			13.2775				SC16-plate 16	C02	42.5942			55.8717
SC16-plate 16	C03			8.36145				SC16-plate 16	C03	39.546			47.9075
SC16-plate 16	C04	-4.06076						SC16-plate 16	C04	15.776	11.7152
SC16-plate 16	C05				72.6234			SC16-plate 16	C05	7.61559				80.239
SC16-plate 16	C06				54.8795			SC16-plate 16	C06	16.4863				71.3658
SC16-plate 16	C07				60.4231			SC16-plate 16	C07	9.4846				69.9077
SC16-plate 16	C08				56.2865			SC16-plate 16	C08	17.9194				74.2059
SC16-plate 16	C09				79.3687			SC16-plate 16	C09	16.5679				95.9366
SC16-plate 16	C10			9.64072				SC16-plate 16	C10	35.4247			45.0655
SC16-plate 16	C11				20.9775			SC16-plate 16	C11	5.60648				26.584
SC16-plate 16	C12				64.4983			SC16-plate 16	C12	14.0715				78.5698
SC16-plate 16	D01			9.42344				SC16-plate 16	D01	29.5684			38.9919
SC16-plate 16	D02				44.2606			SC16-plate 16	D02	25.374				69.6346
SC16-plate 16	D03			1.1369				SC16-plate 16	D03	21.9132			23.0501
SC16-plate 16	D04				74.3815			SC16-plate 16	D04	12.1523				86.5338
SC16-plate 16	D05		-98.3182					SC16-plate 16	D05	99.2755		0.957263
SC16-plate 16	D06		-97.1305					SC16-plate 16	D06	100		2.86947
SC16-plate 16	D07	-11.6606				-11.6606		SC16-plate 16	D07	18.2381	6.57754				6.57754
SC16-plate 16	D08			5.29218				SC16-plate 16	D08	27.001			32.2932
SC16-plate 16	D09	-10.1812				-10.1812		SC16-plate 16	D09	13.0428	2.86161				2.86161
SC16-plate 16	D10				77.0539			SC16-plate 16	D10	8.66325				85.7172
SC16-plate 16	D11			12.2402				SC16-plate 16	D11	38.0204			50.2606
SC16-plate 16	D12				66.265			SC16-plate 16	D12	10.3676				76.6326
SC16-plate 16	E01				69.8844			SC16-plate 16	E01	6.65581				76.5402
SC16-plate 16	E02				32.5699			SC16-plate 16	E02	5.31356				37.8835
SC16-plate 16	E03			-0.928683				SC16-plate 16	E03	23.025			22.0964
SC16-plate 16	E04				79.8044			SC16-plate 16	E04	11.629				91.4334
SC16-plate 16	E05				44.6617			SC16-plate 16	E05	13.7007				58.3624
SC16-plate 16	E06				57.7445			SC16-plate 16	E06	9.10448				66.8489
SC16-plate 16	E07			4.32957				SC16-plate 16	E07	34.6649			38.9945
SC16-plate 16	E08			4.98949				SC16-plate 16	E08	32.0777			37.0672
SC16-plate 16	E09				51.5436			SC16-plate 16	E09	14.7328				66.2763
SC16-plate 16	E10				55.6079			SC16-plate 16	E10	13.7815				69.3893
SC16-plate 16	E11			10.0588				SC16-plate 16	E11	28.1235			38.1823
SC16-plate 16	E12				59.5695			SC16-plate 16	E12	10.6054				70.1748
SC16-plate 16	F01			2.2092				SC16-plate 16	F01	25.7352			27.9444
SC16-plate 16	F02				21.4762			SC16-plate 16	F02	15.7018				37.178
SC16-plate 16	F03			-3.61075				SC16-plate 16	F03	20.3097			16.6989
SC16-plate 16	F04			4.66194				SC16-plate 16	F04	36.8065			41.4684
SC16-plate 16	F05				58.4491			SC16-plate 16	F05	14.0576				72.5067
SC16-plate 16	F06				66.8987			SC16-plate 16	F06	13.0722				79.9709
SC16-plate 16	F07			12.7794				SC16-plate 16	F07	39.9149			52.6943
SC16-plate 16	F08			11.7511				SC16-plate 16	F08	36.2187			47.9699
SC16-plate 16	F09			2.46003				SC16-plate 16	F09	24.8307			27.2908
SC16-plate 16	F10			4.40224				SC16-plate 16	F10	29.3962			33.7984
SC16-plate 16	F11			-7.70751				SC16-plate 16	F11	28.8296			21.1221
SC16-plate 16	F12				66.7432			SC16-plate 16	F12	9.91574				76.6589
SC16-plate 16	G01				33.6809			SC16-plate 16	G01	14.4433				48.1243
SC16-plate 16	G02			-0.893979				SC16-plate 16	G02	20.205			19.311
SC16-plate 16	G03			-2.23606				SC16-plate 16	G03	29.3765			27.1404
SC16-plate 16	G04				19.508	19.508		SC16-plate 16	G04	14.1449				33.6529	33.6529
SC16-plate 16	G05			7.36269				SC16-plate 16	G05	29.3985			36.7612
SC16-plate 16	G06			3.72255				SC16-plate 16	G06	28.0186			31.7412
SC16-plate 16	G07	-8.68206				-8.68206		SC16-plate 16	G07	10.3613	1.67923				1.67923
SC16-plate 16	G08			-2.29928				SC16-plate 16	G08	25.0953			22.7961
SC16-plate 16	G09				57.8696			SC16-plate 16	G09	13.7128				71.5824
SC16-plate 16	G10			5.19382				SC16-plate 16	G10	34.6577			39.8515
SC16-plate 16	G11				26.0261			SC16-plate 16	G11	17.6562				43.6823
SC16-plate 16	G12			-5.69934				SC16-plate 16	G12	29.0924			23.393
SC16-plate 16	H01	-1.79946						SC16-plate 16	H01	16.4352	14.6357
SC16-plate 16	H02			2.2822				SC16-plate 16	H02	34.4358			36.718
SC16-plate 16	H03			17.038		17.038		SC16-plate 16	H03	32.1183			49.1563		49.1563
SC16-plate 16	H04				40.8395			SC16-plate 16	H04	10.7903				51.6298
SC16-plate 16	H05			6.73491				SC16-plate 16	H05	23.2202			29.9551
SC16-plate 16	H06			12.786				SC16-plate 16	H06	29.525			42.3109
SC16-plate 16	H07		-56.5321					SC16-plate 16	H07	56.5321		0
SC16-plate 16	H08			6.73558				SC16-plate 16	H08	29.8189			36.5545
SC16-plate 16	H09			9.90172				SC16-plate 16	H09	34.8228			44.7245
SC16-plate 16	H10			11.7355				SC16-plate 16	H10	35.4831			47.2186
SC16-plate 16	H11			10.2748				SC16-plate 16	H11	31.3043			41.5791
SC16-plate 16	H12				26.5477			SC16-plate 16	H12	12.4186				38.9663
SC20-plate 1	NTC	0						SC20-plate 1	NTC	0	0
SC20-plate 1	NTC	-0.59644						SC20-plate 1	NTC	0.906296	0.309856
SC20-plate 1	NTC	-2.6281						SC20-plate 1	NTC	2.88172	0.253619
SC20-plate 1	AA		-75.5758					SC20-plate 1	AA	100		24.4242
SC20-plate 1	AA		-59.6745					SC20-plate 1	AA	79.6493		19.9747
SC20-plate 1	AA		-56.0426					SC20-plate 1	AA	74.9605		18.9179
SC20-plate 1	AB			28.1919				SC20-plate 1	AB	28.8362			57.0281
SC20-plate 1	AB			25.0992				SC20-plate 1	AB	30.1187			55.2179
SC20-plate 1	AB				32.9744	32.9744		SC20-plate 1	AB	40.1739				73.1483	73.1483
SC20-plate 1	BB				98.4254			SC20-plate 1	BB	1.57459				100
SC20-plate 1	BB				98.454			SC20-plate 1	BB	0.736451				99.1904
SC20-plate 1	BB				97.6158			SC20-plate 1	BB	1.57459				99.1904
SC20-plate 1	B01			20.1778				SC20-plate 1	B01	13.142			33.3198
SC20-plate 1	B02		-32.9608					SC20-plate 1	B02	39.1209		6.16014
SC20-plate 1	B03		-21.8476					SC20-plate 1	B03	25.9947		4.14715
SC20-plate 1	B04			22.4496				SC20-plate 1	B04	18.0248			40.4744
SC20-plate 1	B05		-36.6771					SC20-plate 1	B05	43.9461		7.26901
SC20-plate 1	B06		-24.4824					SC20-plate 1	B06	28.1659		3.68343
SC20-plate 1	B07			22.3166				SC20-plate 1	B07	15.0334			37.35
SC20-plate 1	B08			16.9449				SC20-plate 1	B08	12.4501			29.395
SC20-plate 1	B09		-27.627					SC20-plate 1	B09	35.386		7.75901
SC20-plate 1	B10		-22.8222					SC20-plate 1	B10	28.3712		5.54909
SC20-plate 1	B11		-31.6013					SC20-plate 1	B11	36.5311		4.92981
SC20-plate 1	B12			28.1766				SC20-plate 1	B12	67.8591			96.0357
SC20-plate 1	C01		-29.3853					SC20-plate 1	C01	34.2872		4.90197
SC20-plate 1	C02		-20.5706					SC20-plate 1	C02	26.7334		6.16275
SC20-plate 1	C03		-20.7637					SC20-plate 1	C03	23.6973		2.93358
SC20-plate 1	C04			19.88				SC20-plate 1	C04	11.893			31.7729
SC20-plate 1	C05			20.5314				SC20-plate 1	C05	13.3389			33.8703
SC20-plate 1	C06		-23.5056					SC20-plate 1	C06	27.4986		3.99296
SC20-plate 1	C07		-31.1817					SC20-plate 1	C07	36.5665		5.3848
SC20-plate 1	C08			16.6764				SC20-plate 1	C08	11.6705			28.3469
SC20-plate 1	C09			16.7293				SC20-plate 1	C09	10.9019			27.6311
SC20-plate 1	C10		-14.5214					SC20-plate 1	C10	20.4723		5.9509
SC20-plate 1	C11			15.3571				SC20-plate 1	C11	9.58451			24.9416
SC20-plate 1	C12			27.412				SC20-plate 1	C12	67.0199			94.4319
SC20-plate 1	D01		-46.8942					SC20-plate 1	D01	58.7807		11.8864
SC20-plate 1	D02		-47.5938					SC20-plate 1	D02	54.7095		7.11571
SC20-plate 1	D03		-39.7156					SC20-plate 1	D03	46.7071		6.99155
SC20-plate 1	D04			18.7909				SC20-plate 1	D04	16.977			35.7678
SC20-plate 1	D05		-26.8337					SC20-plate 1	D05	29.2252		2.39143
SC20-plate 1	D06		-29.5571					SC20-plate 1	D06	34.9553		5.39814
SC20-plate 1	D07			14.802				SC20-plate 1	D07	11.5652			26.3672
SC20-plate 1	D08		-18.9436					SC20-plate 1	D08	24.865		5.92135
SC20-plate 1	D09		-31.615					SC20-plate 1	D09	36.3959		4.78084
SC20-plate 1	D10			18.5507				SC20-plate 1	D10	10.2778			28.8285
SC20-plate 1	D11	-10.6462				-10.6462		SC20-plate 1	D11	14.7064	4.06023				4.06023
SC20-plate 1	D12			26.2406				SC20-plate 1	D12	63.4732			89.7139
SC20-plate 1	E01	0.0868667						SC20-plate 1	E01	3.81944	3.90631
SC20-plate 1	E02			20.176				SC20-plate 1	E02	25.7687			45.9447
SC20-plate 1	E03		-19.8404					SC20-plate 1	E03	25.2042		5.36385
SC20-plate 1	E04			18.9253				SC20-plate 1	E04	15.3058			34.2311
SC20-plate 1	E05			21.2542				SC20-plate 1	E05	25.1047			46.3589
SC20-plate 1	E06			18.2078				SC20-plate 1	E06	11.006			29.2137
SC20-plate 1	E07			3.02518				SC20-plate 1	E07	29.3238			32.349
SC20-plate 1	E08			24.8561				SC20-plate 1	E08	17.3421			42.1982
SC20-plate 1	E09			23.0749				SC20-plate 1	E09	20.6779			43.7529
SC20-plate 1	E10		-24.5816					SC20-plate 1	E10	28.1298		3.54813
SC20-plate 1	E11		-27.4701					SC20-plate 1	E11	36.1245		8.65439
SC20-plate 1	E12			22.1497				SC20-plate 1	E12	67.2145			89.3642
SC20-plate 1	F01			21.0805				SC20-plate 1	F01	11.6188			32.6993
SC20-plate 1	F02	-14.1351						SC20-plate 1	F02	19.7839	5.64874
SC20-plate 1	F03			20.4136				SC20-plate 1	F03	13.173			33.5866
SC20-plate 1	F04			20.6228				SC20-plate 1	F04	19.1503			39.7731
SC20-plate 1	F05			10.054				SC20-plate 1	F05	10.6338			20.6878
SC20-plate 1	F06		-25.2997					SC20-plate 1	F06	29.1286		3.82891
SC20-plate 1	F07		-23.5513					SC20-plate 1	F07	30.0993		6.54799
SC20-plate 1	F08			23.3936				SC20-plate 1	F08	17.2737			40.6673
SC20-plate 1	F09		-16.3719					SC20-plate 1	F09	21.4869		5.11503
SC20-plate 1	F10			17.6246				SC20-plate 1	F10	11.2635			28.8881
SC20-plate 1	F11	-10.9939				-10.9939		SC20-plate 1	F11	16.0262	5.03237				5.03237
SC20-plate 1	F12			23.5351				SC20-plate 1	F12	68.033			91.5681
SC20-plate 1	G01			19.023				SC20-plate 1	G01	23.2648			42.2878
SC20-plate 1	G02		-49.8635					SC20-plate 1	G02	58.345		8.48144
SC20-plate 1	G03		-24.7334					SC20-plate 1	G03	30.6134		5.88002
SC20-plate 1	G04			21.2535				SC20-plate 1	G04	11.9689			33.2225
SC20-plate 1	G05		-38.0244					SC20-plate 1	G05	44.4233		6.3989
SC20-plate 1	G06		-32.6518					SC20-plate 1	G06	36.5303		3.87844
SC20-plate 1	G07		-41.3855					SC20-plate 1	G07	47.3952		6.00975
SC20-plate 1	G08		-20.1707					SC20-plate 1	G08	26.1769		6.00627
SC20-plate 1	G09	-11.8247						SC20-plate 1	G09	16.876	5.05136
SC20-plate 1	G10		-10.9368			-10.9368		SC20-plate 1	G10	24.1869		13.2501			13.2501
SC20-plate 1	G11	-5.98286						SC20-plate 1	G11	11.3891	5.40619
SC20-plate 1	G12			25.4109				SC20-plate 1	G12	63.719			89.1299
SC20-plate 1	H01			19.6246				SC20-plate 1	H01	16.2535			35.878
SC20-plate 1	H02			17.0531				SC20-plate 1	H02	12.541			29.5941
SC20-plate 1	H03		-32.7258					SC20-plate 1	H03	36.3687		3.64289
SC20-plate 1	H04			22.7666				SC20-plate 1	H04	23.2397			46.0063
SC20-plate 1	H05			18.3753				SC20-plate 1	H05	12.4248			30.8001
SC20-plate 1	H06			22.2091				SC20-plate 1	H06	19.9728			42.1819
SC20-plate 1	H07			19.6086				SC20-plate 1	H07	21.3744			40.983
SC20-plate 1	H08		-28.447					SC20-plate 1	H08	33.8346		5.38761
SC20-plate 1	H09			-7.53281		-7.53281		SC20-plate 1	H09	28.7019			21.1691		21.1691
SC20-plate 1	H10			20.4182				SC20-plate 1	H10	14.0497			34.4679
SC20-plate 1	H11			19.5451				SC20-plate 1	H11	10.3234			29.8686
SC20-plate 1	H12			22.2808				SC20-plate 1	H12	64.2391			86.5199
SC20-plate 2	NTC	6.17476						SC20-plate 2	NTC	0.648407	6.82316
SC20-plate 2	NTC	4.06029						SC20-plate 2	NTC	3.68493	7.74522
SC20-plate 2	NTC	-1.6188						SC20-plate 2	NTC	7.789	6.1702
SC20-plate 2	AA		-62.7119					SC20-plate 2	AA	79.8463		17.1344
SC20-plate 2	AA		-76.1416					SC20-plate 2	AA	100		23.8584
SC20-plate 2	AA		-65.0447					SC20-plate 2	AA	84.3043		19.2596
SC20-plate 2	AB			15.801				SC20-plate 2	AB	31.2224			47.0234
SC20-plate 2	AB			17.0502				SC20-plate 2	AB	52.0277			69.0779
SC20-plate 2	AB			17.0479				SC20-plate 2	AB	31.1426			48.1905
SC20-plate 2	BB				96.4394			SC20-plate 2	BB	3.5606				100
SC20-plate 2	BB				80.3975			SC20-plate 2	BB	0				80.3975
SC20-plate 2	BB			4.42825				SC20-plate 2	BB	66.3573			70.7856
SC20-plate 2	B01			16.4776				SC20-plate 2	B01	12.9256			29.4032
SC20-plate 2	B02		-36.1684					SC20-plate 2	B02	51.3512		15.1828
SC20-plate 2	B03		-27.0531					SC20-plate 2	B03	40.058		13.0049
SC20-plate 2	B04			-2.47091				SC20-plate 2	B04	33.0852			30.6143
SC20-plate 2	B05		-34.1472					SC20-plate 2	B05	43.6763		9.52904
SC20-plate 2	B06		-20.5642					SC20-plate 2	B06	29.0355		8.47131
SC20-plate 2	B07			13.1518				SC20-plate 2	B07	15.7935			28.9453
SC20-plate 2	B08			12.5709				SC20-plate 2	B08	8.77421			21.3451
SC20-plate 2	B09		-24.4478					SC20-plate 2	B09	36.9426		12.4948
SC20-plate 2	B10		-20.1433					SC20-plate 2	B10	31.4716		11.3283
SC20-plate 2	B11		-32.1036					SC20-plate 2	B11	41.4101		9.30648
SC20-plate 2	B12			-2.81484				SC20-plate 2	B12	76.4123			73.5975
SC20-plate 2	C01		-29.7936					SC20-plate 2	C01	41.2816		11.488
SC20-plate 2	C02	-15.4007						SC20-plate 2	C02	19.5196	4.11891
SC20-plate 2	C03		-23.539					SC20-plate 2	C03	36.6271		13.0881
SC20-plate 2	C04			5.49961				SC20-plate 2	C04	24.5409			30.0405
SC20-plate 2	C05			13.878				SC20-plate 2	C05	11.2812			25.1592
SC20-plate 2	C06		-21.9909					SC20-plate 2	C06	32.9213		10.9305
SC20-plate 2	C07	-12.4762						SC20-plate 2	C07	12.6424	0.166193
SC20-plate 2	C08	10.5859						SC20-plate 2	C08	4.87742	15.4633
SC20-plate 2	C09			15.8224				SC20-plate 2	C09	9.16607			24.9885
SC20-plate 2	C10	-8.67815				-8.67815		SC20-plate 2	C10	18.1323	9.45411				9.45411
SC20-plate 2	C11			14.1886				SC20-plate 2	C11	9.09521			23.2838
SC20-plate 2	C12			-2.12541				SC20-plate 2	C12	74.5442			72.4188
SC20-plate 2	D01		-50.863					SC20-plate 2	D01	65.6844		14.8214
SC20-plate 2	D02		-55.486					SC20-plate 2	D02	70.4329		14.9469
SC20-plate 2	D03		-42.1592					SC20-plate 2	D03	54.9326		12.7734
SC20-plate 2	D04			14.2883				SC20-plate 2	D04	17.5212			31.8095
SC20-plate 2	D05		-26.5163					SC20-plate 2	D05	37.172		10.6557
SC20-plate 2	D06		-24.9299					SC20-plate 2	D06	34.9608		10.0308
SC20-plate 2	D07			9.1879				SC20-plate 2	D07	18.6057			27.7936
SC20-plate 2	D08	-4.69862						SC20-plate 2	D08	4.69862	0
SC20-plate 2	D09		-27.4855					SC20-plate 2	D09	35.897		8.41153
SC20-plate 2	D10			13.6973				SC20-plate 2	D10	10.4576			24.1549
SC20-plate 2	D11	-5.97106						SC20-plate 2	D11	14.4736	8.50252
SC20-plate 2	D12			-1.2479				SC20-plate 2	D12	70.962			69.7141
SC20-plate 2	E01	7.06027						SC20-plate 2	E01	5.97472	13.035
SC20-plate 2	E02			10.6785				SC20-plate 2	E02	22.9067			33.5852
SC20-plate 2	E03		-22.5233					SC20-plate 2	E03	33.0999		10.5766
SC20-plate 2	E04			12.7471				SC20-plate 2	E04	16.9635			29.7106
SC20-plate 2	E05			10.5922				SC20-plate 2	E05	28.1876			38.7798
SC20-plate 2	E06			15.4483				SC20-plate 2	E06	11.0704			26.5187
SC20-plate 2	E07			-3.21091				SC20-plate 2	E07	33.0382			29.8273
SC20-plate 2	E08			19.6862				SC20-plate 2	E08	28.1097			47.7958
SC20-plate 2	E09			17.925				SC20-plate 2	E09	21.4308			39.3558
SC20-plate 2	E10		-18.0648					SC20-plate 2	E10	29.2692		11.2044
SC20-plate 2	E11		-30.2299					SC20-plate 2	E11	42.4201		12.1901
SC20-plate 2	E12			-5.3973				SC20-plate 2	E12	78.3141			72.9168
SC20-plate 2	F01			13.9686				SC20-plate 2	F01	14.4275			28.3961
SC20-plate 2	F02		-11.4437					SC20-plate 2	F02	21.1617		9.71798
SC20-plate 2	F03			13.1274				SC20-plate 2	F03	17.0856			30.213
SC20-plate 2	F04			13.1344				SC20-plate 2	F04	18.2308			31.3651
SC20-plate 2	F05			9.54048				SC20-plate 2	F05	12.6228			22.1632
SC20-plate 2	F06		-22.0245					SC20-plate 2	F06	31.2978		9.27332
SC20-plate 2	F07		-18.1576					SC20-plate 2	F07	27.0165		8.85889
SC20-plate 2	F08			15.4127				SC20-plate 2	F08	19.8176			35.2303
SC20-plate 2	F09		-11.0892					SC20-plate 2	F09	20.9364		9.8472
SC20-plate 2	F10			16.8296				SC20-plate 2	F10	9.49604			26.3257
SC20-plate 2	F11	-6.13682				-6.13682		SC20-plate 2	F11	16.687	10.5502				10.5502
SC20-plate 2	F12			-5.70539				SC20-plate 2	F12	75.1352			69.4298
SC20-plate 2	G01			13.964				SC20-plate 2	G01	26.3623			40.3263
SC20-plate 2	G02		-49.6547					SC20-plate 2	G02	59.9365		10.2818
SC20-plate 2	G03		-26.814					SC20-plate 2	G03	35.1819		8.36791
SC20-plate 2	G04			14.3859				SC20-plate 2	G04	13.6845			28.0704
SC20-plate 2	G05		-37.1466					SC20-plate 2	G05	46.8362		9.6896
SC20-plate 2	G06		-30.9917					SC20-plate 2	G06	40.2075		9.21583
SC20-plate 2	G07		-22.1173					SC20-plate 2	G07	22.8874		0.770105
SC20-plate 2	G08	-12.4959						SC20-plate 2	G08	15.8969	3.40106
SC20-plate 2	G09	-7.89336				-7.89336		SC20-plate 2	G09	17.6327	9.73931				9.73931
SC20-plate 2	G10		-9.47489			-9.47489		SC20-plate 2	G10	26.4179		16.943			16.943
SC20-plate 2	G11	0.184367						SC20-plate 2	G11	7.93702	8.12139
SC20-plate 2	G12			-2.75666				SC20-plate 2	G12	73.4437			70.687
SC20-plate 2	H01	10.4081						SC20-plate 2	H01	8.7157	19.1238
SC20-plate 2	H02			12.7101				SC20-plate 2	H02	15.7667			28.4768
SC20-plate 2	H03		-33.3149					SC20-plate 2	H03	43.7263		10.4114
SC20-plate 2	H04			12.9634				SC20-plate 2	H04	26.0963			39.0597
SC20-plate 2	H05			16.9642				SC20-plate 2	H05	12.7166			29.6809
SC20-plate 2	H06			13.8652				SC20-plate 2	H06	22.4004			36.2656
SC20-plate 2	H07			11.5881				SC20-plate 2	H07	23.056			34.6441
SC20-plate 2	H08		-24.8844					SC20-plate 2	H08	36.3954		11.511
SC20-plate 2	H09		-11.7683					SC20-plate 2	H09	32.3158		20.5475
SC20-plate 2	H10			13.5576				SC20-plate 2	H10	15.9272			29.4848
SC20-plate 2	H11			15.3066				SC20-plate 2	H11	12.4119			27.7185
SC20-plate 2	H12			-4.29448				SC20-plate 2	H12	72.224			67.9295
SC20-plate 4	NTC	-0.804186				-0.804186		SC20-plate 4	NTC	3.71743	2.91324				2.91324
SC20-plate 4	NTC	1.55273				1.55273		SC20-plate 4	NTC	1.18177	2.7345				2.7345
SC20-plate 4	NTC	1.3147				1.3147		SC20-plate 4	NTC	0.535287	1.84999				1.84999
SC20-plate 4	AA		-47.1542					SC20-plate 4	AA	59.9279		12.7737
SC20-plate 4	AA		-53.8957					SC20-plate 4	AA	68.0962		14.2004
SC20-plate 4	AA		-76.1325					SC20-plate 4	AA	100		23.8675
SC20-plate 4	AB			22.0377				SC20-plate 4	AB	26.18			48.2177
SC20-plate 4	AB			21.5143				SC20-plate 4	AB	24.9168			46.4311
SC20-plate 4	AB			19.0966				SC20-plate 4	AB	18.0681			37.1647
SC20-plate 4	BB				63.634			SC20-plate 4	BB	0.802526				64.4365
SC20-plate 4	BB				97.2246			SC20-plate 4	BB	2.77543				100
SC20-plate 4	BB				59.8875			SC20-plate 4	BB	0				59.8875
SC20-plate 4	B01	-14.7646						SC20-plate 4	B01	18.7653	4.00066
SC20-plate 4	B02			26.4254				SC20-plate 4	B02	7.63812			34.0635
SC20-plate 4	B03			10.1838				SC20-plate 4	B03	10.6618			20.8457
SC20-plate 4	B04		-26.2849					SC20-plate 4	B04	30.6566		4.37176
SC20-plate 4	B05	10.1377						SC20-plate 4	B05	6.5025	16.6402
SC20-plate 4	B06			10.8451				SC20-plate 4	B06	10.1037			20.9488
SC20-plate 4	B07			13.6913				SC20-plate 4	B07	11.0402			24.7314
SC20-plate 4	B08		-34.7634					SC20-plate 4	B08	39.7891		5.02568
SC20-plate 4	B09		-27.0355					SC20-plate 4	B09	33.3437		6.30821
SC20-plate 4	B10	1.2888				1.2888		SC20-plate 4	B10	2.28285	3.57165				3.57165
SC20-plate 4	B11				49.2835			SC20-plate 4	B11	0.743792				50.0273
SC20-plate 4	B12	12.8098						SC20-plate 4	B12	5.37011	18.18
SC20-plate 4	C01			13.7249				SC20-plate 4	C01	10.1326			23.8575
SC20-plate 4	C02			15.6944				SC20-plate 4	C02	16.4159			32.1103
SC20-plate 4	C03		-20.1728					SC20-plate 4	C03	25.0424		4.86957
SC20-plate 4	C04	8.42849						SC20-plate 4	C04	5.30126	13.7297
SC20-plate 4	C05	13.0678						SC20-plate 4	C05	6.03871	19.1065
SC20-plate 4	C06	11.4059						SC20-plate 4	C06	7.13966	18.5456
SC20-plate 4	C07			14.6165				SC20-plate 4	C07	10.5005			25.117
SC20-plate 4	C08	-12.1732						SC20-plate 4	C08	17.7515	5.57829
SC20-plate 4	C09			15.2149				SC20-plate 4	C09	11.7668			26.9817
SC20-plate 4	C10			15.7648				SC20-plate 4	C10	14.876			30.6408
SC20-plate 4	C11			15.12				SC20-plate 4	C11	8.62326			23.7433
SC20-plate 4	C12			13.721				SC20-plate 4	C12	9.76949			23.4905
SC20-plate 4	D01			15.6519				SC20-plate 4	D01	13.3504			29.0023
SC20-plate 4	D02		-22.2346					SC20-plate 4	D02	25.874		3.6394
SC20-plate 4	D03		-21.3456					SC20-plate 4	D03	27.8716		6.52599
SC20-plate 4	D04			16.2174				SC20-plate 4	D04	16.2564			32.4738
SC20-plate 4	D05		-23.3013					SC20-plate 4	D05	28.7618		5.46047
SC20-plate 4	D06	-5.85608						SC20-plate 4	D06	12.2618	6.40574
SC20-plate 4	D07	10.8708						SC20-plate 4	D07	7.06771	17.9385
SC20-plate 4	D08	-12.4175						SC20-plate 4	D08	13.4816	1.0641
SC20-plate 4	D09		-18.3995					SC20-plate 4	D09	23.2204		4.82092
SC20-plate 4	D10	-6.19605						SC20-plate 4	D10	8.66749	2.47144
SC20-plate 4	D11	9.0431						SC20-plate 4	D11	7.63175	16.6749
SC20-plate 4	D12	-19.4297						SC20-plate 4	D12	19.9736	0.543889
SC20-plate 4	E01			12.6288				SC20-plate 4	E01	9.90432			22.5331
SC20-plate 4	E02	-8.34141						SC20-plate 4	E02	12.2732	3.93183
SC20-plate 4	E03	-16.1038						SC20-plate 4	E03	19.9973	3.89346
SC20-plate 4	E04	-0.096656				-0.096656		SC20-plate 4	E04	0.096656	0				0
SC20-plate 4	E05		-19.1058					SC20-plate 4	E05	23.0452		3.93932
SC20-plate 4	E06	-17.5352						SC20-plate 4	E06	19.1135	1.57833
SC20-plate 4	E07			9.22202				SC20-plate 4	E07	13.4169			22.6389
SC20-plate 4	E08		-17.9029					SC20-plate 4	E08	21.8785		3.97553
SC20-plate 4	E09	-9.14199						SC20-plate 4	E09	12.5099	3.36791
SC20-plate 4	E10	-13.1968						SC20-plate 4	E10	15.2043	2.00749
SC20-plate 4	E11			17.2423				SC20-plate 4	E11	9.03208			26.2744
SC20-plate 4	E12			14.0709				SC20-plate 4	E12	10.4298			24.5007
SC20-plate 4	F01	-17.0151						SC20-plate 4	F01	19.4573	2.44226
SC20-plate 4	F02		-19.9586					SC20-plate 4	F02	23.058		3.09942
SC20-plate 4	F03	9.38728						SC20-plate 4	F03	9.18647	18.5737
SC20-plate 4	F04			12.0862				SC20-plate 4	F04	11.719			23.8052
SC20-plate 4	F05			13.6139				SC20-plate 4	F05	17.0189			30.6327
SC20-plate 4	F06	11.4615						SC20-plate 4	F06	8.49501	19.9566
SC20-plate 4	F07	-6.56802						SC20-plate 4	F07	10.8303	4.26224
SC20-plate 4	F08	-10.275						SC20-plate 4	F08	15.5207	5.2457
SC20-plate 4	F09			10.7538				SC20-plate 4	F09	10.9757			21.7295
SC20-plate 4	F10	10.8946						SC20-plate 4	F10	6.39785	17.2924
SC20-plate 4	F11	10.9317						SC20-plate 4	F11	6.04321	16.9749
SC20-plate 4	F12			13.2321				SC20-plate 4	F12	7.30057			20.5327
SC20-plate 4	G01		-20.6					SC20-plate 4	G01	22.7881		2.18809
SC20-plate 4	G02		-15.7991					SC20-plate 4	G02	21.383		5.58389
SC20-plate 4	G03	-8.22835						SC20-plate 4	G03	11.5013	3.27299
SC20-plate 4	G04			12.7027				SC20-plate 4	G04	9.5023			22.205
SC20-plate 4	G05			15.2442				SC20-plate 4	G05	8.08073			23.3249
SC20-plate 4	G06			15.0775				SC20-plate 4	G06	10.075			25.1525
SC20-plate 4	G07	-5.86592						SC20-plate 4	G07	9.81889	3.95297
SC20-plate 4	G08	8.93224						SC20-plate 4	G08	1.71259	10.6448
SC20-plate 4	G09			13.4542				SC20-plate 4	G09	9.316			22.7702
SC20-plate 4	G10	9.28302						SC20-plate 4	G10	4.34014	13.6232
SC20-plate 4	G11		-27.0478					SC20-plate 4	G11	28.6622		1.61439
SC20-plate 4	G12			13.5946				SC20-plate 4	G12	12.3616			25.9561
SC20-plate 4	H01		-20.3149					SC20-plate 4	H01	22.9167		2.60187
SC20-plate 4	H02			15.5875				SC20-plate 4	H02	12.4476			28.0351
SC20-plate 4	H03		-21.263					SC20-plate 4	H03	24.4822		3.21916
SC20-plate 4	H04			18.0544				SC20-plate 4	H04	11.6252			29.6795
SC20-plate 4	H05		-19.7198					SC20-plate 4	H05	20.3027		0.582848
SC20-plate 4	H06	-13.3539						SC20-plate 4	H06	16.5029	3.14898
SC20-plate 4	H07		-20.4727					SC20-plate 4	H07	22.0342		1.56159
SC20-plate 4	H08	7.70875						SC20-plate 4	H08	1.25114	8.9599
SC20-plate 4	H09	-18.3389						SC20-plate 4	H09	19.4729	1.13397
SC20-plate 4	H10	-0.0906795				-0.0906795		SC20-plate 4	H10	9.15832	9.06764				9.06764
SC20-plate 4	H11	-12.6604						SC20-plate 4	H11	15.4886	2.82821
SC20-plate 4	H12		-21.8782					SC20-plate 4	H12	22.6475		0.769308
SC20-plate 5	NTC	2.79507						SC20-plate 5	NTC	0.00494806	2.80002
SC20-plate 5	NTC	-0.0763183						SC20-plate 5	NTC	2.00572	1.92941
SC20-plate 5	NTC	-1.09559						SC20-plate 5	NTC	7.18767	6.09208
SC20-plate 5	AA		-49.2194					SC20-plate 5	AA	62.8765		13.6572
SC20-plate 5	AA		-53.587					SC20-plate 5	AA	70.8285		17.2414
SC20-plate 5	AA		-71.9916					SC20-plate 5	AA	100		28.0084
SC20-plate 5	AB			25.7617				SC20-plate 5	AB	30.2061			55.9678
SC20-plate 5	AB				34.484			SC20-plate 5	AB	41.963				76.447
SC20-plate 5	AB			27.9031				SC20-plate 5	AB	29.4001			57.3032
SC20-plate 5	BB				93.4301			SC20-plate 5	BB	2.749				96.1791
SC20-plate 5	BB				98.1083			SC20-plate 5	BB	1.89166				100
SC20-plate 5	BB				90.0198			SC20-plate 5	BB	0.00995068				90.0297
SC20-plate 5	B01		-19.2684					SC20-plate 5	B01	26.5542		7.28579
SC20-plate 5	B02			18.2738				SC20-plate 5	B02	18.6216			36.8953
SC20-plate 5	B03				47.0827			SC20-plate 5	B03	6.36199				53.4447
SC20-plate 5	B04				61.0757			SC20-plate 5	B04	3.89206				64.9678
SC20-plate 5	B05			21.7193				SC20-plate 5	B05	19.7683			41.4876
SC20-plate 5	B06	-3.96057						SC20-plate 5	B06	5.36823	1.40766
SC20-plate 5	B07		-25.7431					SC20-plate 5	B07	32.2425		6.49941
SC20-plate 5	B08			17.7992				SC20-plate 5	B08	17.1294			34.9286
SC20-plate 5	B09		-19.158					SC20-plate 5	B09	27.0814		7.92341
SC20-plate 5	B10			17.1463				SC20-plate 5	B10	12.1088			29.2551
SC20-plate 5	B11			14.803				SC20-plate 5	B11	11.5564			26.3593
SC20-plate 5	B12			19.1811				SC20-plate 5	B12	10.7572			29.9383
SC20-plate 5	C01				63.7908			SC20-plate 5	C01	2.86886				66.6596
SC20-plate 5	C02				52.0809			SC20-plate 5	C02	2.59075				54.6717
SC20-plate 5	C03				66.2314			SC20-plate 5	C03	4.30561				70.537
SC20-plate 5	C04				61.2227			SC20-plate 5	C04	2.97797				64.2006
SC20-plate 5	C05		-24.0666					SC20-plate 5	C05	27.477		3.41043
SC20-plate 5	C06	7.21494						SC20-plate 5	C06	1.80031	9.01525
SC20-plate 5	C07			16.9168				SC20-plate 5	C07	14.8182			31.7349
SC20-plate 5	C08		-18.832					SC20-plate 5	C08	27.931		9.09905
SC20-plate 5	C09		-22.4003					SC20-plate 5	C09	30.3116		7.91125
SC20-plate 5	C10	-10.5904						SC20-plate 5	C10	17.3879	6.79745
SC20-plate 5	C11		-29.9943					SC20-plate 5	C11	35.9939		5.9996
SC20-plate 5	C12			13.4018				SC20-plate 5	C12	14.1714			27.5733
SC20-plate 5	D01	8.67574						SC20-plate 5	D01	9.05049	17.7262
SC20-plate 5	D02				43.969			SC20-plate 5	D02	3.64031				47.6093
SC20-plate 5	D03				37.9259			SC20-plate 5	D03	4.95605				42.8819
SC20-plate 5	D04				59.9529			SC20-plate 5	D04	2.84282				62.7957
SC20-plate 5	D05			15.2671				SC20-plate 5	D05	12.164			27.4312
SC20-plate 5	D06	-1.74837						SC20-plate 5	D06	4.58612	2.83775
SC20-plate 5	D07			16.3538				SC20-plate 5	D07	16.7161			33.0699
SC20-plate 5	D08	-13.9786						SC20-plate 5	D08	19.8352	5.85661
SC20-plate 5	D09		-22.1558					SC20-plate 5	D09	27.6339		5.47812
SC20-plate 5	D10			14.3213				SC20-plate 5	D10	12.8366			27.1579
SC20-plate 5	D11			13.924				SC20-plate 5	D11	12.6723			26.5963
SC20-plate 5	D12			19.1632				SC20-plate 5	D12	12.462			31.6253
SC20-plate 5	E01				38.5211			SC20-plate 5	E01	1.3416				39.8627
SC20-plate 5	E02				47.6321			SC20-plate 5	E02	0.707475				48.3396
SC20-plate 5	E03				60.3597			SC20-plate 5	E03	3.02062				63.3803
SC20-plate 5	E04			17.5792				SC20-plate 5	E04	19.2011			36.7802
SC20-plate 5	E05			11.4692				SC20-plate 5	E05	10.7218			22.191
SC20-plate 5	E06	6.41663						SC20-plate 5	E06	3.78414	10.2008
SC20-plate 5	E07		-20.8795					SC20-plate 5	E07	32.155		11.2755
SC20-plate 5	E08		-30.5919					SC20-plate 5	E08	37.5614		6.96957
SC20-plate 5	E09		-17.9675					SC20-plate 5	E09	25.9414		7.97385
SC20-plate 5	E10	-11.9024						SC20-plate 5	E10	16.8455	4.94308
SC20-plate 5	E11			13.1056				SC20-plate 5	E11	9.28225			22.3878
SC20-plate 5	E12			15.3834				SC20-plate 5	E12	11.7066			27.09
SC20-plate 5	F01			20.3768				SC20-plate 5	F01	16.7624			37.1391
SC20-plate 5	F02				58.9458			SC20-plate 5	F02	2.70048				61.6463
SC20-plate 5	F03				69.7201			SC20-plate 5	F03	4.31218				74.0323
SC20-plate 5	F04			17.6392				SC20-plate 5	F04	17.2475			34.8867
SC20-plate 5	F05		-14.3609					SC20-plate 5	F05	20.428		6.06711
SC20-plate 5	F06	13.7289						SC20-plate 5	F06	5.65879	19.3877
SC20-plate 5	F07			16.7781				SC20-plate 5	F07	14.6895			31.4677
SC20-plate 5	F08			17.2718				SC20-plate 5	F08	13.7454			31.0172
SC20-plate 5	F09			6.69507				SC20-plate 5	F09	16.9484			23.6435
SC20-plate 5	F10			11.3116				SC20-plate 5	F10	8.82262			20.1342
SC20-plate 5	F11			17.3321				SC20-plate 5	F11	15.6028			32.935
SC20-plate 5	F12			16.5176				SC20-plate 5	F12	9.21394			25.7316
SC20-plate 5	G01			15.8089				SC20-plate 5	G01	20.1405			35.9494
SC20-plate 5	G02				56.0344			SC20-plate 5	G02	3.32849				59.3629
SC20-plate 5	G03				43.67			SC20-plate 5	G03	2.1442				45.8142
SC20-plate 5	G04			10.3154				SC20-plate 5	G04	12.3827			22.6981
SC20-plate 5	G05	11.7318						SC20-plate 5	G05	4.63558	16.3674
SC20-plate 5	G06				46.4183			SC20-plate 5	G06	0				46.4183
SC20-plate 5	G07				39.3485			SC20-plate 5	G07	5.35766				44.7062
SC20-plate 5	G08			16.3355				SC20-plate 5	G08	13.8915			30.2271
SC20-plate 5	G09		-14.8724					SC20-plate 5	G09	20.9613		6.08892
SC20-plate 5	G10	-1.65353						SC20-plate 5	G10	1.65353	0
SC20-plate 5	G11	-13.6991						SC20-plate 5	G11	16.8092	3.11011
SC20-plate 5	G12	-1.3165						SC20-plate 5	G12	1.57409	0.257595
SC20-plate 5	H01				37.7551			SC20-plate 5	H01	0.716581				38.4716
SC20-plate 5	H02				52.5863			SC20-plate 5	H02	3.49733				56.0836
SC20-plate 5	H03				45.9391			SC20-plate 5	H03	2.11075				48.0499
SC20-plate 5	H04	-0.915699						SC20-plate 5	H04	2.17833	1.26263
SC20-plate 5	H05	-2.20451						SC20-plate 5	H05	8.15304	5.94853
SC20-plate 5	H06			15.0993				SC20-plate 5	H06	14.7868			29.8861
SC20-plate 5	H07				61.2521			SC20-plate 5	H07	3.18646				64.4385
SC20-plate 5	H08			21.3528				SC20-plate 5	H08	16.2791			37.6318
SC20-plate 5	H09			14.3015				SC20-plate 5	H09	10.7953			25.0969
SC20-plate 5	H10	-0.376558						SC20-plate 5	H10	1.45	1.07344
SC20-plate 5	H11			15.2964				SC20-plate 5	H11	11.3749			26.6713
SC20-plate 5	H12	3.01497						SC20-plate 5	H12	1.52697	4.54194
