# Supplementary material for: Ppe.XapF: High throughput KASP assays to identify fruit response to Xanthomonas arboricola pv. pruni (Xap) in peach
Source: PLoS One. 2022 Feb 25;17(2):e0264543. doi: 10.1371/journal.pone.0264543 (PMC8880879; doi:10.1371/journal.pone.0264543)
Supplement: S8 Table — (XLSX) [file pone.0264543.s008.xlsx]

## Sheet: S8_Table. KASP cross results F6
Supplementary Table 8. KASP results for Ppe.XapF6-2 assays on seedlings in the Clemson peach breeding program across four years, resulting from using the spreadsheets available as Supplemental Table 3. Values shown for "genotyping-delta" result from subtracting HEX from FAM fluorescence. Values shown for "scatterplot" for "No amp", "AA", "AB", "BB", and "Marginal" are %HEX values.																																Supplemental Table 4. KASP results for Ppe.XapF1-1 assays on seedlings in the Clemson peach breeding program across four years, resulting from using the spreadsheets available as Supplemental Table 2. Values shown for "genotyping-delta" result from subtracting HEX from FAM fluorescence. Values shown for "scatterplot" for "No amp", "AA", "AB", "BB", and "Marginal" are %HEX values.																Supplemental Table 4. KASP results for Ppe.XapF1-1 assays on seedlings in the Clemson peach breeding program across four years, resulting from using the spreadsheets available as Supplemental Table 2. Values shown for "genotyping-delta" result from subtracting HEX from FAM fluorescence. Values shown for "scatterplot" for "No amp", "AA", "AB", "BB", and "Marginal" are %HEX values.
genotyping-delta									scatterplot
plate ID	cell ID	No amp	AA	AB	BB	Marginal		plate ID	cell ID	FAM%	No amp	AA	AB	BB	Marginal
SC16-plate 1	NTC	1.32916						SC16-plate 1	NTC	2.19528	3.52444
SC16-plate 1	NTC	1.89673						SC16-plate 1	NTC	4.4101	6.30682
SC16-plate 1	NTC	1.57195						SC16-plate 1	NTC	2.48324	4.05519
SC16-plate 1	AA	0.19408						SC16-plate 1	AA	2.37056	2.56464
SC16-plate 1	AA	0.504511						SC16-plate 1	AA	4.18709	4.6916
SC16-plate 1	AA	1.43354						SC16-plate 1	AA	2.81804	4.25158
SC16-plate 1	AB			8.02112				SC16-plate 1	AB	13.0722			21.0933
SC16-plate 1	AB			4.68743				SC16-plate 1	AB	16.1933			20.8807
SC16-plate 1	AB	4.59629						SC16-plate 1	AB	12.4587	17.055
SC16-plate 1	BB				42.5889			SC16-plate 1	BB	3.26842				45.8573
SC16-plate 1	BB				41.3894			SC16-plate 1	BB	1.0317				42.4211
SC16-plate 1	BB				39.2595			SC16-plate 1	BB	2.48684				41.7464
SC16-plate 1	B01			14.3848				SC16-plate 1	B01	42.6536			57.0384
SC16-plate 1	B02		-70.2057					SC16-plate 1	B02	83.215		13.0094
SC16-plate 1	B03				52.8607			SC16-plate 1	B03	4.15166				57.0124
SC16-plate 1	B04			10.4974				SC16-plate 1	B04	38.7323			49.2297
SC16-plate 1	B05			6.54735				SC16-plate 1	B05	38.0378			44.5851
SC16-plate 1	B06			11.0625				SC16-plate 1	B06	35.3633			46.4258
SC16-plate 1	B07				77.0011			SC16-plate 1	B07	6.90469				83.9058
SC16-plate 1	B08			8.57436				SC16-plate 1	B08	30.292			38.8664
SC16-plate 1	B09			7.33246				SC16-plate 1	B09	35.7392			43.0717
SC16-plate 1	B10			9.9052				SC16-plate 1	B10	39.4219			49.3271
SC16-plate 1	B11			4.62308				SC16-plate 1	B11	17.5906			22.2137
SC16-plate 1	B12			9.90048				SC16-plate 1	B12	46.7071			56.6075
SC16-plate 1	C01			11.6723				SC16-plate 1	C01	34.7489			46.4212
SC16-plate 1	C02				71.1309			SC16-plate 1	C02	11.4732				82.6042
SC16-plate 1	C03			15.6725				SC16-plate 1	C03	45.1103			60.7828
SC16-plate 1	C04				84.6799			SC16-plate 1	C04	10.4715				95.1514
SC16-plate 1	C05				29.6748			SC16-plate 1	C05	0				29.6748
SC16-plate 1	C06				63.2074			SC16-plate 1	C06	4.04423				67.2517
SC16-plate 1	C07		-59.2004					SC16-plate 1	C07	69.336		10.1356
SC16-plate 1	C08				81.8959			SC16-plate 1	C08	7.05523				88.9512
SC16-plate 1	C09			8.73947				SC16-plate 1	C09	30.4621			39.2015
SC16-plate 1	C10				74.025			SC16-plate 1	C10	6.65882				80.6838
SC16-plate 1	C11				67.1926			SC16-plate 1	C11	10.5944				77.787
SC16-plate 1	C12			10.5842				SC16-plate 1	C12	34.5055			45.0897
SC16-plate 1	D01				63.5801			SC16-plate 1	D01	13.9552				77.5353
SC16-plate 1	D02		-72.1184					SC16-plate 1	D02	81.0761		8.95763
SC16-plate 1	D03				66.9931			SC16-plate 1	D03	4.0488				71.0419
SC16-plate 1	D04		-65.8085					SC16-plate 1	D04	71.3183		5.5098
SC16-plate 1	D05	2.97111						SC16-plate 1	D05	10.2157	13.1868
SC16-plate 1	D06			12.1246				SC16-plate 1	D06	34.8776			47.0022
SC16-plate 1	D07			10.5676				SC16-plate 1	D07	36.9156			47.4832
SC16-plate 1	D08			8.0344				SC16-plate 1	D08	24.3358			32.3703
SC16-plate 1	D09			8.55902				SC16-plate 1	D09	38.2693			46.8283
SC16-plate 1	D10	-2.42286						SC16-plate 1	D10	6.20619	3.78334
SC16-plate 1	D11			7.77292				SC16-plate 1	D11	34.6625			42.4354
SC16-plate 1	D12			9.59277				SC16-plate 1	D12	30.7724			40.3651
SC16-plate 1	E01			11.6378				SC16-plate 1	E01	32.8707			44.5085
SC16-plate 1	E02				72.3887			SC16-plate 1	E02	5.75609				78.1448
SC16-plate 1	E03				78.8275			SC16-plate 1	E03	4.54231				83.3698
SC16-plate 1	E04			9.51382				SC16-plate 1	E04	31.1638			40.6776
SC16-plate 1	E05		-42.6945					SC16-plate 1	E05	44.3455		1.65097
SC16-plate 1	E06		-56.55					SC16-plate 1	E06	67.4688		10.9188
SC16-plate 1	E07			9.89191				SC16-plate 1	E07	31.0086			40.9005
SC16-plate 1	E08	6.50454						SC16-plate 1	E08	6.97594	13.4805
SC16-plate 1	E09				71.9325			SC16-plate 1	E09	4.47078				76.4033
SC16-plate 1	E10			11.5836				SC16-plate 1	E10	32.4078			43.9914
SC16-plate 1	E11			10.334				SC16-plate 1	E11	30.0677			40.4017
SC16-plate 1	E12				52.4382			SC16-plate 1	E12	15.6726				68.1108
SC16-plate 1	F01			11.4628				SC16-plate 1	F01	35.7803			47.2431
SC16-plate 1	F02			10.3949				SC16-plate 1	F02	28.543			38.9378
SC16-plate 1	F03			11.8078				SC16-plate 1	F03	31.5028			43.3106
SC16-plate 1	F04		-74.8282					SC16-plate 1	F04	82.5523		7.7241
SC16-plate 1	F05				71.9488			SC16-plate 1	F05	11.5226				83.4714
SC16-plate 1	F06				69.8144			SC16-plate 1	F06	3.90676				73.7212
SC16-plate 1	F07			11.1549				SC16-plate 1	F07	38.2557			49.4106
SC16-plate 1	F08				48.2978			SC16-plate 1	F08	2.85986				51.1576
SC16-plate 1	F09			8.49735				SC16-plate 1	F09	12.4611			20.9585
SC16-plate 1	F10				71.7506			SC16-plate 1	F10	5.12353				76.8742
SC16-plate 1	F11				58.7268			SC16-plate 1	F11	10.7333				69.4601
SC16-plate 1	F12			7.20615				SC16-plate 1	F12	27.6296			34.8357
SC16-plate 1	G01				62.3151			SC16-plate 1	G01	5.5979				67.913
SC16-plate 1	G02			12.7726				SC16-plate 1	G02	37.0889			49.8614
SC16-plate 1	G03				72.9516			SC16-plate 1	G03	4.57169				77.5233
SC16-plate 1	G04			10.9987				SC16-plate 1	G04	37.2547			48.2535
SC16-plate 1	G05				74.9938			SC16-plate 1	G05	6.29822				81.292
SC16-plate 1	G06				66.2303			SC16-plate 1	G06	5.22508				71.4554
SC16-plate 1	G07				79.1048			SC16-plate 1	G07	8.54036				87.6452
SC16-plate 1	G08			11.9023				SC16-plate 1	G08	27.646			39.5483
SC16-plate 1	G09			7.20516				SC16-plate 1	G09	21.8007			29.0058
SC16-plate 1	G10		-22.1352					SC16-plate 1	G10	31.6361		9.50084
SC16-plate 1	G11			17.6341				SC16-plate 1	G11	48.0537			65.6878
SC16-plate 1	G12		-55.0434					SC16-plate 1	G12	62.816		7.7726
SC16-plate 1	H01			11.9937				SC16-plate 1	H01	35.3649			47.3586
SC16-plate 1	H02				87.5067			SC16-plate 1	H02	12.4933				100
SC16-plate 1	H03				80.8836			SC16-plate 1	H03	6.77398				87.6576
SC16-plate 1	H04			12.4313				SC16-plate 1	H04	38.2518			50.6831
SC16-plate 1	H05			7.0275				SC16-plate 1	H05	35.8139			42.8414
SC16-plate 1	H06			11.8378				SC16-plate 1	H06	38.7398			50.5776
SC16-plate 1	H07				70.6804			SC16-plate 1	H07	4.62461				75.305
SC16-plate 1	H08		-87.1578					SC16-plate 1	H08	100		12.8422
SC16-plate 1	H09			15.7689				SC16-plate 1	H09	48.4424			64.2113
SC16-plate 1	H10	6.50821						SC16-plate 1	H10	11.448	17.9562
SC16-plate 1	H11			12.1438				SC16-plate 1	H11	32.3588			44.5026
SC16-plate 1	H12		-29.7623					SC16-plate 1	H12	29.7623		0
SC16-plate 3	NTC	-0.409968						SC16-plate 3	NTC	5.28523	4.87526
SC16-plate 3	NTC	5.39304						SC16-plate 3	NTC	0	5.39304
SC16-plate 3	NTC	4.73651						SC16-plate 3	NTC	0.349658	5.08617
SC16-plate 3	AA		-67.6658					SC16-plate 3	AA	91.7802		24.1144
SC16-plate 3	AA		-71.6557					SC16-plate 3	AA	89.0762		17.4205
SC16-plate 3	AA		-71.0357					SC16-plate 3	AA	100		28.9643
SC16-plate 3	AB			-1.62412				SC16-plate 3	AB	43.5031			41.879
SC16-plate 3	AB			-1.63489				SC16-plate 3	AB	44.5484			42.9135
SC16-plate 3	AB			-10.5641				SC16-plate 3	AB	44.9876			34.4235
SC16-plate 3	BB				83.7358			SC16-plate 3	BB	10.0779				93.8137
SC16-plate 3	BB				91.1659			SC16-plate 3	BB	8.83406				100
SC16-plate 3	BB				75.3142			SC16-plate 3	BB	5.09119				80.4054
SC16-plate 3	B01			-15.8919				SC16-plate 3	B01	36.9307			21.0389
SC16-plate 3	B02			-15.8936				SC16-plate 3	B02	37.202			21.3084
SC16-plate 3	B03		-24.6811					SC16-plate 3	B03	53.616		28.9349
SC16-plate 3	B04		-41.7824					SC16-plate 3	B04	92.4822		50.6998
SC16-plate 3	B05			-11.9699				SC16-plate 3	B05	22.3565			10.3865
SC16-plate 3	B06		-24.5649					SC16-plate 3	B06	58.3042		33.7393
SC16-plate 3	B07			-15.8956				SC16-plate 3	B07	29.7561			13.8605
SC16-plate 3	B08			-14.07				SC16-plate 3	B08	25.3405			11.2705
SC16-plate 3	B09		-43.6373					SC16-plate 3	B09	68.783		25.1457
SC16-plate 3	B10			-18.6749		-18.6749		SC16-plate 3	B10	39.5847			20.9098		20.9098
SC16-plate 3	B11	-9.246						SC16-plate 3	B11	19.6049	10.3589
SC16-plate 3	B12	-2.79664						SC16-plate 3	B12	5.16259	2.36595
SC16-plate 3	C01			-15.2671				SC16-plate 3	C01	33.0172			17.75
SC16-plate 3	C02	-2.65659						SC16-plate 3	C02	16.1974	13.5408
SC16-plate 3	C03			-13.4959				SC16-plate 3	C03	25.6899			12.194
SC16-plate 3	C04		-30.1544					SC16-plate 3	C04	89.2588		59.1044
SC16-plate 3	C05			21.8197				SC16-plate 3	C05	13.1118			34.9314
SC16-plate 3	C06			-13.8267				SC16-plate 3	C06	23.8247			9.99802
SC16-plate 3	C07			-16.0017				SC16-plate 3	C07	27.1503			11.1486
SC16-plate 3	C08			-8.17962				SC16-plate 3	C08	20.6269			12.4473
SC16-plate 3	C09		-23.1903					SC16-plate 3	C09	50.6231		27.4328
SC16-plate 3	C10		-22.0053					SC16-plate 3	C10	37.6724		15.667
SC16-plate 3	C11			-19.6706		-19.6706		SC16-plate 3	C11	32.6238			12.9533		12.9533
SC16-plate 3	C12	-6.02198						SC16-plate 3	C12	8.08038	2.0584
SC16-plate 3	D01			-13.3952				SC16-plate 3	D01	31.1237			17.7285
SC16-plate 3	D02	-8.33536						SC16-plate 3	D02	16.5673	8.23189
SC16-plate 3	D03			-17.5889				SC16-plate 3	D03	28.061			10.4721
SC16-plate 3	D04	-10.3819						SC16-plate 3	D04	15.902	5.52007
SC16-plate 3	D05	-2.64657						SC16-plate 3	D05	13.8136	11.1671
SC16-plate 3	D06			-19.5992		-19.5992		SC16-plate 3	D06	39.5181			19.9189		19.9189
SC16-plate 3	D07			-11.8451				SC16-plate 3	D07	26.1105			14.2654
SC16-plate 3	D08			-13.8048				SC16-plate 3	D08	26.4465			12.6417
SC16-plate 3	D09			26.8613				SC16-plate 3	D09	9.94763			36.8089
SC16-plate 3	D10			-14.6514				SC16-plate 3	D10	29.7056			15.0542
SC16-plate 3	D11			-15.3325				SC16-plate 3	D11	28.5516			13.2191
SC16-plate 3	D12	-6.29455						SC16-plate 3	D12	9.97552	3.68097
SC16-plate 3	E01		-26.1066					SC16-plate 3	E01	45.9633		19.8567
SC16-plate 3	E02	-9.68736						SC16-plate 3	E02	18.7902	9.10284
SC16-plate 3	E03			-11.8471				SC16-plate 3	E03	24.6527			12.8055
SC16-plate 3	E04			-14.7141				SC16-plate 3	E04	27.8049			13.0908
SC16-plate 3	E05			11.377				SC16-plate 3	E05	11.2098			22.5868
SC16-plate 3	E06			-15.3022				SC16-plate 3	E06	25.0159			9.71364
SC16-plate 3	E07		-28.1514					SC16-plate 3	E07	50.6361		22.4848
SC16-plate 3	E08	-3.73185						SC16-plate 3	E08	3.73185	0
SC16-plate 3	E09			-10.811				SC16-plate 3	E09	22.2007			11.3896
SC16-plate 3	E10			-19.7156		-19.7156		SC16-plate 3	E10	37.5438			17.8283		17.8283
SC16-plate 3	E11			-11.3837				SC16-plate 3	E11	21.7993			10.4156
SC16-plate 3	E12			-19.2728		-19.2728		SC16-plate 3	E12	32.1686			12.8958		12.8958
SC16-plate 3	F01		-28.408					SC16-plate 3	F01	49.5697		21.1617
SC16-plate 3	F02		-26.3812					SC16-plate 3	F02	59.9678		33.5866
SC16-plate 3	F03			-18.9606		-18.9606		SC16-plate 3	F03	34.723			15.7624		15.7624
SC16-plate 3	F04			-19.5641		-19.5641		SC16-plate 3	F04	35.3046			15.7405		15.7405
SC16-plate 3	F05			-10.6088				SC16-plate 3	F05	20.4794			9.87064
SC16-plate 3	F06			-16.0888				SC16-plate 3	F06	30.384			14.2952
SC16-plate 3	F07		-20.2881			-20.2881		SC16-plate 3	F07	39.4048		19.1167			19.1167
SC16-plate 3	F08			-18.9814		-18.9814		SC16-plate 3	F08	29.6			10.6187		10.6187
SC16-plate 3	F09			-14.2466				SC16-plate 3	F09	29.9185			15.6719
SC16-plate 3	F10			-12.9806				SC16-plate 3	F10	28.6419			15.6613
SC16-plate 3	F11	-10.9527						SC16-plate 3	F11	17.6815	6.72875
SC16-plate 3	F12	-8.89644						SC16-plate 3	F12	13.3674	4.47099
SC16-plate 3	G01		-30.647					SC16-plate 3	G01	65.3099		34.6628
SC16-plate 3	G02			-14.0452				SC16-plate 3	G02	25.5898			11.5446
SC16-plate 3	G03	-9.05227						SC16-plate 3	G03	16.0418	6.98953
SC16-plate 3	G04			-17.1403				SC16-plate 3	G04	36.1011			18.9608
SC16-plate 3	G05	-2.55057						SC16-plate 3	G05	9.68102	7.13045
SC16-plate 3	G06	-10.7754						SC16-plate 3	G06	16.0285	5.25309
SC16-plate 3	G07			-15.2727				SC16-plate 3	G07	30.0081			14.7354
SC16-plate 3	G08		-20.6404			-20.6404		SC16-plate 3	G08	36.8986		16.2582			16.2582
SC16-plate 3	G09	-6.19281						SC16-plate 3	G09	8.31792	2.1251
SC16-plate 3	G10			17.1251				SC16-plate 3	G10	18.0324			35.1575
SC16-plate 3	G11	-4.99246						SC16-plate 3	G11	6.81429	1.82183
SC16-plate 3	G12			-18.7881		-18.7881		SC16-plate 3	G12	34.279			15.4909		15.4909
SC16-plate 3	H01		-20.5012			-20.5012		SC16-plate 3	H01	48.7536		28.2524			28.2524
SC16-plate 3	H02		-22.2647					SC16-plate 3	H02	50.5324		28.2677
SC16-plate 3	H03			-13.4296				SC16-plate 3	H03	31.7669			18.3373
SC16-plate 3	H04			-15.9433				SC16-plate 3	H04	32.7472			16.8038
SC16-plate 3	H05	-5.94235						SC16-plate 3	H05	8.44032	2.49797
SC16-plate 3	H06		-22.096					SC16-plate 3	H06	40.8181		18.7221
SC16-plate 3	H07		-26.469					SC16-plate 3	H07	47.2386		20.7696
SC16-plate 3	H08			-19.109		-19.109		SC16-plate 3	H08	30.6492			11.5402		11.5402
SC16-plate 3	H09		-33.8424					SC16-plate 3	H09	43.9334		10.091
SC16-plate 3	H10	-11.816						SC16-plate 3	H10	17.6929	5.87685
SC16-plate 3	H11			-18.0903		-18.0903		SC16-plate 3	H11	27.8441			9.75377		9.75377
SC16-plate 3	H12	-10.1088						SC16-plate 3	H12	18.1871	8.07827
SC16-plate 4	NTC	0.0407153						SC16-plate 4	NTC	0.697269	0.737984
SC16-plate 4	NTC	9.19281						SC16-plate 4	NTC	0	9.19281
SC16-plate 4	NTC	6.32138						SC16-plate 4	NTC	1.75538	8.07676
SC16-plate 4	AA		-75.0456					SC16-plate 4	AA	100		24.9544
SC16-plate 4	AA		-71.6865					SC16-plate 4	AA	95.0965		23.41
SC16-plate 4	AA		-50.7261					SC16-plate 4	AA	80.9161		30.19
SC16-plate 4	AB			4.80952				SC16-plate 4	AB	44.0224			48.832
SC16-plate 4	AB			-0.884582				SC16-plate 4	AB	45.1461			44.2615
SC16-plate 4	AB			-7.43475				SC16-plate 4	AB	51.5117			44.077
SC16-plate 4	BB				85.8418			SC16-plate 4	BB	9.42627				95.268
SC16-plate 4	BB				79.3898			SC16-plate 4	BB	7.36934				86.7592
SC16-plate 4	BB				75.9028			SC16-plate 4	BB	2.97602				78.8788
SC16-plate 4	B01	-4.78289						SC16-plate 4	B01	19.5309	14.748
SC16-plate 4	B02			-10.9577				SC16-plate 4	B02	44.2239			33.2661
SC16-plate 4	B03	-3.04797						SC16-plate 4	B03	8.4085	5.36054
SC16-plate 4	B04	-6.71839						SC16-plate 4	B04	14.7007	7.98234
SC16-plate 4	B05			-17.8838				SC16-plate 4	B05	59.5921			41.7083
SC16-plate 4	B06			-15.1367				SC16-plate 4	B06	54.3111			39.1744
SC16-plate 4	B07	-2.56329						SC16-plate 4	B07	2.56329	0
SC16-plate 4	B08	-1.51939						SC16-plate 4	B08	9.49717	7.97778
SC16-plate 4	B09			-8.15222				SC16-plate 4	B09	29.5937			21.4414
SC16-plate 4	B10			-11.4745				SC16-plate 4	B10	43.3708			31.8964
SC16-plate 4	B11	-0.684403						SC16-plate 4	B11	0.973679	0.289276
SC16-plate 4	B12			-5.35645				SC16-plate 4	B12	32.7626			27.4062
SC16-plate 4	C01	-4.681						SC16-plate 4	C01	14.3572	9.67619
SC16-plate 4	C02			-7.64275				SC16-plate 4	C02	21.2104			13.5676
SC16-plate 4	C03				26.1888			SC16-plate 4	C03	18.8209				45.0097
SC16-plate 4	C04			-14.1955				SC16-plate 4	C04	48.0431			33.8476
SC16-plate 4	C05				25.1697			SC16-plate 4	C05	7.4022				32.5719
SC16-plate 4	C06				74.3894			SC16-plate 4	C06	13.3981				87.7874
SC16-plate 4	C07				78.6429			SC16-plate 4	C07	9.09632				87.7392
SC16-plate 4	C08			-18.0377				SC16-plate 4	C08	56.0272			37.9895
SC16-plate 4	C09			-11.2001				SC16-plate 4	C09	22.1706			10.9705
SC16-plate 4	C10			-12.0114				SC16-plate 4	C10	31.8409			19.8295
SC16-plate 4	C11			-4.76414				SC16-plate 4	C11	20.9157			16.1516
SC16-plate 4	C12	0.229919						SC16-plate 4	C12	0.157347	0.387266
SC16-plate 4	D01				20.2943			SC16-plate 4	D01	14.0088				34.3031
SC16-plate 4	D02				28.2668			SC16-plate 4	D02	13.6495				41.9163
SC16-plate 4	D03			-12.997				SC16-plate 4	D03	26.5504			13.5535
SC16-plate 4	D04			-2.47028				SC16-plate 4	D04	25.6915			23.2212
SC16-plate 4	D05				66.4507			SC16-plate 4	D05	10.3855				76.8362
SC16-plate 4	D06				26.5949			SC16-plate 4	D06	26.5559				53.1508
SC16-plate 4	D07				60.5817			SC16-plate 4	D07	17.9607				78.5424
SC16-plate 4	D08			-15.8018				SC16-plate 4	D08	56.587			40.7852
SC16-plate 4	D09				44.4665			SC16-plate 4	D09	10.8544				55.3209
SC16-plate 4	D10	-4.18437						SC16-plate 4	D10	8.72136	4.53699
SC16-plate 4	D11	-4.17698						SC16-plate 4	D11	11.2188	7.04179
SC16-plate 4	D12	-5.68616						SC16-plate 4	D12	15.0233	9.33713
SC16-plate 4	E01			-9.19295				SC16-plate 4	E01	40.6259			31.433
SC16-plate 4	E02			-11.174				SC16-plate 4	E02	42.7644			31.5904
SC16-plate 4	E03	-5.24868						SC16-plate 4	E03	15.378	10.1293
SC16-plate 4	E04		-36.4963					SC16-plate 4	E04	52.9617		16.4654
SC16-plate 4	E05		-73.7546					SC16-plate 4	E05	89.3848		15.6302
SC16-plate 4	E06		-47.3962					SC16-plate 4	E06	67.6594		20.2633
SC16-plate 4	E07			-11.6893				SC16-plate 4	E07	30.3363			18.647
SC16-plate 4	E08	-7.21909						SC16-plate 4	E08	14.1144	6.89533
SC16-plate 4	E09			-10.7909				SC16-plate 4	E09	26.0568			15.2659
SC16-plate 4	E10	-9.59599						SC16-plate 4	E10	18.6593	9.06335
SC16-plate 4	E11	-1.78237						SC16-plate 4	E11	3.73997	1.9576
SC16-plate 4	E12	-3.93381						SC16-plate 4	E12	10.9913	7.05749
SC16-plate 4	F01	0.0226273						SC16-plate 4	F01	5.18116	5.20379
SC16-plate 4	F02	-4.77311						SC16-plate 4	F02	8.16861	3.39551
SC16-plate 4	F03			-11.0932				SC16-plate 4	F03	29.7748			18.6816
SC16-plate 4	F04			-17.0791				SC16-plate 4	F04	41.2355			24.1563
SC16-plate 4	F05	-6.45226						SC16-plate 4	F05	13.1424	6.69014
SC16-plate 4	F06			-5.50216				SC16-plate 4	F06	37.1061			31.604
SC16-plate 4	F07	-6.70656						SC16-plate 4	F07	14.985	8.27841
SC16-plate 4	F08				44.512			SC16-plate 4	F08	23.9677				68.4797
SC16-plate 4	F09			-17.907				SC16-plate 4	F09	39.2487			21.3416
SC16-plate 4	F10			-15.1031				SC16-plate 4	F10	28.319			13.2159
SC16-plate 4	F11				64.4594			SC16-plate 4	F11	9.4193				73.8787
SC16-plate 4	F12	1.05515						SC16-plate 4	F12	0.961987	2.01714
SC16-plate 4	G01				53.6303			SC16-plate 4	G01	7.02535				60.6556
SC16-plate 4	G02				46.4099			SC16-plate 4	G02	17.7744				64.1843
SC16-plate 4	G03				76.98			SC16-plate 4	G03	8.71865				85.6986
SC16-plate 4	G04			-17.3523				SC16-plate 4	G04	37.778			20.4257
SC16-plate 4	G05			-5.78856				SC16-plate 4	G05	25.9001			20.1115
SC16-plate 4	G06				21.784			SC16-plate 4	G06	28.0146				49.7986
SC16-plate 4	G07				37.4016			SC16-plate 4	G07	12.2462				49.6478
SC16-plate 4	G08				86.1648			SC16-plate 4	G08	13.8352				100
SC16-plate 4	G09				43.8693			SC16-plate 4	G09	17.5682				61.4375
SC16-plate 4	G10			-10.5306				SC16-plate 4	G10	25.8364			15.3058
SC16-plate 4	G11			-8.5426				SC16-plate 4	G11	37.2804			28.7378
SC16-plate 4	G12				77.2432			SC16-plate 4	G12	9.11715				86.3603
SC16-plate 4	H01	-2.04902						SC16-plate 4	H01	10.5213	8.4723
SC16-plate 4	H02	-8.27039						SC16-plate 4	H02	18.0894	9.81898
SC16-plate 4	H03	-3.50998						SC16-plate 4	H03	8.42035	4.91037
SC16-plate 4	H04			-13.7397				SC16-plate 4	H04	36.0903			22.3506
SC16-plate 4	H05	-8.2952						SC16-plate 4	H05	18.931	10.6358
SC16-plate 4	H06			-8.62281				SC16-plate 4	H06	39.283			30.6602
SC16-plate 4	H07	8.16371						SC16-plate 4	H07	10.5636	18.7273
SC16-plate 4	H08				52.3374			SC16-plate 4	H08	15.029				67.3663
SC16-plate 4	H09				47.8784			SC16-plate 4	H09	11.3601				59.2384
SC16-plate 4	H10		-57.7624					SC16-plate 4	H10	68.2654		10.503
SC16-plate 4	H11				63.5179			SC16-plate 4	H11	4.93999				68.4579
SC16-plate 4	H12				65.7837			SC16-plate 4	H12	2.34431				68.128
SC16-plate 5	NTC	0						SC16-plate 5	NTC	0	0
SC16-plate 5	NTC	4.32182						SC16-plate 5	NTC	4.17178	8.4936
SC16-plate 5	NTC	3.20996						SC16-plate 5	NTC	2.86372	6.07367
SC16-plate 5	AA		-78.0678					SC16-plate 5	AA	88.7402		10.6725
SC16-plate 5	AA		-76.1709					SC16-plate 5	AA	86.6479		10.4769
SC16-plate 5	AA		-67.1682					SC16-plate 5	AA	78.8944		11.7262
SC16-plate 5	AB			-6.19921				SC16-plate 5	AB	52.0902			45.891
SC16-plate 5	AB			-6.27731				SC16-plate 5	AB	58.7853			52.508
SC16-plate 5	AB			-8.2766				SC16-plate 5	AB	48.0337			39.7571
SC16-plate 5	BB				88.2667			SC16-plate 5	BB	7.93486				96.2016
SC16-plate 5	BB				79.6516			SC16-plate 5	BB	7.34101				86.9926
SC16-plate 5	BB				92.7974			SC16-plate 5	BB	7.20261				100
SC16-plate 5	B01			-12.2825				SC16-plate 5	B01	54.0682			41.7857
SC16-plate 5	B02			-10.4677				SC16-plate 5	B02	49.4714			39.0037
SC16-plate 5	B03	-0.926229						SC16-plate 5	B03	3.28213	2.3559
SC16-plate 5	B04				82.5745			SC16-plate 5	B04	9.17094				91.7454
SC16-plate 5	B05				75.8765			SC16-plate 5	B05	8.71514				84.5917
SC16-plate 5	B06				76.4722			SC16-plate 5	B06	8.50666				84.9789
SC16-plate 5	B07			-13.6266				SC16-plate 5	B07	51.5768			37.9502
SC16-plate 5	B08			-9.46625				SC16-plate 5	B08	55.6625			46.1962
SC16-plate 5	B09				84.5862			SC16-plate 5	B09	11.5426				96.1288
SC16-plate 5	B10				70.9131			SC16-plate 5	B10	9.00956				79.9227
SC16-plate 5	B11			-18.5063				SC16-plate 5	B11	42.5315			24.0253
SC16-plate 5	B12				73.1636			SC16-plate 5	B12	5.29875				78.4624
SC16-plate 5	C01			-20.9679				SC16-plate 5	C01	49.2708			28.3029
SC16-plate 5	C02			-14.8259				SC16-plate 5	C02	50.0236			35.1977
SC16-plate 5	C03		-77.5898					SC16-plate 5	C03	82.5054		4.91562
SC16-plate 5	C04				84.5352			SC16-plate 5	C04	5.98966				90.5249
SC16-plate 5	C05				55.1039			SC16-plate 5	C05	4.01438				59.1182
SC16-plate 5	C06				83.6973			SC16-plate 5	C06	8.80272				92.5
SC16-plate 5	C07			-12.6847				SC16-plate 5	C07	40.872			28.1873
SC16-plate 5	C08				52.8979			SC16-plate 5	C08	6.54373				59.4416
SC16-plate 5	C09				86.9947			SC16-plate 5	C09	9.13504				96.1297
SC16-plate 5	C10				73.767			SC16-plate 5	C10	8.4643				82.2313
SC16-plate 5	C11				79.3103			SC16-plate 5	C11	9.35269				88.6629
SC16-plate 5	C12			-4.88258				SC16-plate 5	C12	47.6608			42.7783
SC16-plate 5	D01	-4.87066						SC16-plate 5	D01	9.34281	4.47215
SC16-plate 5	D02			-14.2173				SC16-plate 5	D02	50.2275			36.0103
SC16-plate 5	D03				73.8099			SC16-plate 5	D03	5.85997				79.6699
SC16-plate 5	D04			-17.4749				SC16-plate 5	D04	38.7108			21.2359
SC16-plate 5	D05				65.7138			SC16-plate 5	D05	5.49911				71.2129
SC16-plate 5	D06			-12.6884				SC16-plate 5	D06	36.1225			23.4341
SC16-plate 5	D07				76.2227			SC16-plate 5	D07	10.89				87.1127
SC16-plate 5	D08				70.9921			SC16-plate 5	D08	9.01806				80.0102
SC16-plate 5	D09				68.4063			SC16-plate 5	D09	10.3351				78.7414
SC16-plate 5	D10			-17.9114				SC16-plate 5	D10	47.6411			29.7297
SC16-plate 5	D11			-14.614				SC16-plate 5	D11	39.6711			25.0571
SC16-plate 5	D12				77.1814			SC16-plate 5	D12	10.2099				87.3913
SC16-plate 5	E01		-82.3438					SC16-plate 5	E01	86.8923		4.54846
SC16-plate 5	E02				67.6027			SC16-plate 5	E02	4.37887				71.9816
SC16-plate 5	E03				63.5743			SC16-plate 5	E03	5.27334				68.8477
SC16-plate 5	E04				66.1196			SC16-plate 5	E04	5.97122				72.0908
SC16-plate 5	E05	13.691						SC16-plate 5	E05	3.56751	17.2585
SC16-plate 5	E06			-16.2309				SC16-plate 5	E06	35.723			19.4922
SC16-plate 5	E07				58.4668			SC16-plate 5	E07	6.04702				64.5138
SC16-plate 5	E08			-17.3194				SC16-plate 5	E08	31.4275			14.1081
SC16-plate 5	E09				58.7707			SC16-plate 5	E09	7.00212				65.7728
SC16-plate 5	E10				74.9151			SC16-plate 5	E10	4.35061				79.2657
SC16-plate 5	E11			-14.9913				SC16-plate 5	E11	36.1177			21.1264
SC16-plate 5	E12			-12.3346				SC16-plate 5	E12	45.9428			33.6081
SC16-plate 5	F01			-17.5522				SC16-plate 5	F01	54.9079			37.3556
SC16-plate 5	F02				90.6446			SC16-plate 5	F02	9.16249				99.8071
SC16-plate 5	F03				60.0648			SC16-plate 5	F03	14.8581				74.9229
SC16-plate 5	F04			-15.2956				SC16-plate 5	F04	45.141			29.8454
SC16-plate 5	F05			-17.9727				SC16-plate 5	F05	45.6711			27.6984
SC16-plate 5	F06				64.6499			SC16-plate 5	F06	8.37949				73.0294
SC16-plate 5	F07				57.1132			SC16-plate 5	F07	12.3519				69.4651
SC16-plate 5	F08				69.1958			SC16-plate 5	F08	9.14723				78.3431
SC16-plate 5	F09				60.2672			SC16-plate 5	F09	5.77566				66.0428
SC16-plate 5	F10			-16.8863				SC16-plate 5	F10	43.6747			26.7884
SC16-plate 5	F11			-17.6507				SC16-plate 5	F11	42.3444			24.6937
SC16-plate 5	F12				64.0161			SC16-plate 5	F12	5.29657				69.3126
SC16-plate 5	G01			-17.5213				SC16-plate 5	G01	53.2412			35.7199
SC16-plate 5	G02		-91.8473					SC16-plate 5	G02	100		8.15269
SC16-plate 5	G03				84.9489			SC16-plate 5	G03	8.06205				93.0109
SC16-plate 5	G04			-15.1904				SC16-plate 5	G04	50.4889			35.2985
SC16-plate 5	G05				65.7069			SC16-plate 5	G05	5.97751				71.6844
SC16-plate 5	G06				80.1579			SC16-plate 5	G06	10.3143				90.4723
SC16-plate 5	G07			-14.508				SC16-plate 5	G07	46.0192			31.5112
SC16-plate 5	G08			-14.6678				SC16-plate 5	G08	41.8566			27.1889
SC16-plate 5	G09			-7.9642				SC16-plate 5	G09	30.921			22.9568
SC16-plate 5	G10			-15.7758				SC16-plate 5	G10	44.7251			28.9493
SC16-plate 5	G11				76.6687			SC16-plate 5	G11	7.66292				84.3317
SC16-plate 5	G12			-11.3752				SC16-plate 5	G12	48.2987			36.9235
SC16-plate 5	H01			-19.0106				SC16-plate 5	H01	42.7246			23.7139
SC16-plate 5	H02				74.9355			SC16-plate 5	H02	14.4288				89.3644
SC16-plate 5	H03				84.1453			SC16-plate 5	H03	9.01979				93.1651
SC16-plate 5	H04			-16.3323				SC16-plate 5	H04	47.9835			31.6512
SC16-plate 5	H05			-14.4558				SC16-plate 5	H05	50.5592			36.1034
SC16-plate 5	H06			-17.167				SC16-plate 5	H06	45.9604			28.7934
SC16-plate 5	H07			-15.1213				SC16-plate 5	H07	51.0369			35.9156
SC16-plate 5	H08			-15.4656				SC16-plate 5	H08	52.7398			37.2741
SC16-plate 5	H09				79.7372			SC16-plate 5	H09	10.9011				90.6383
SC16-plate 5	H10				71.7594			SC16-plate 5	H10	10.281				82.0404
SC16-plate 5	H11			-16.9683				SC16-plate 5	H11	43.9369			26.9686
SC16-plate 5	H12			-14.4376				SC16-plate 5	H12	38.0243			23.5868
SC16-plate 6	NTC	4.22859						SC16-plate 6	NTC	6.49068	10.7193
SC16-plate 6	NTC	3.35479						SC16-plate 6	NTC	6.44456	9.79935
SC16-plate 6	NTC	0						SC16-plate 6	NTC	0	0
SC16-plate 6	AA		-52.9716					SC16-plate 6	AA	66.8947		13.9231
SC16-plate 6	AA		-53.4942					SC16-plate 6	AA	69.1339		15.6397
SC16-plate 6	AA		-75.567					SC16-plate 6	AA	100		24.433
SC16-plate 6	AB	-5.50327						SC16-plate 6	AB	9.73497	4.2317
SC16-plate 6	AB			-11.3782				SC16-plate 6	AB	40.4758			29.0976
SC16-plate 6	AB			-12.6445				SC16-plate 6	AB	31.3673			18.7229
SC16-plate 6	BB				52.9383			SC16-plate 6	BB	11.1379				64.0762
SC16-plate 6	BB				85.4335			SC16-plate 6	BB	14.5665				100
SC16-plate 6	BB				44.11			SC16-plate 6	BB	7.854				51.964
SC16-plate 6	B01			-10.7306				SC16-plate 6	B01	51.7366			41.0061
SC16-plate 6	B02				42.2452			SC16-plate 6	B02	10.6594				52.9046
SC16-plate 6	B03		-70.6186					SC16-plate 6	B03	95.7276		25.109
SC16-plate 6	B04				42.7166			SC16-plate 6	B04	10.7753				53.4919
SC16-plate 6	B05				34.0306			SC16-plate 6	B05	14.0544				48.0851
SC16-plate 6	B06			-8.92421				SC16-plate 6	B06	44.5376			35.6134
SC16-plate 6	B07		-50.7942					SC16-plate 6	B07	70.9664		20.1722
SC16-plate 6	B08		-53.9495					SC16-plate 6	B08	75.9273		21.9778
SC16-plate 6	B09				36.5475			SC16-plate 6	B09	11.0097				47.5572
SC16-plate 6	B10				33.2863			SC16-plate 6	B10	10.298				43.5843
SC16-plate 6	B11			-6.48136				SC16-plate 6	B11	27.1241			20.6427
SC16-plate 6	B12		-31.3855					SC16-plate 6	B12	40.7959		9.41033
SC16-plate 6	C01			-11.085				SC16-plate 6	C01	41.9707			30.8857
SC16-plate 6	C02			-10.1708				SC16-plate 6	C02	39.8776			29.7068
SC16-plate 6	C03		-51.2737					SC16-plate 6	C03	68.1123		16.8385
SC16-plate 6	C04			-12.4495				SC16-plate 6	C04	41.7581			29.3085
SC16-plate 6	C05				37.0879			SC16-plate 6	C05	13.9782				51.0661
SC16-plate 6	C06			-7.73927				SC16-plate 6	C06	40.9874			33.2481
SC16-plate 6	C07				21.3735			SC16-plate 6	C07	10.4037				31.7772
SC16-plate 6	C08				39.0334			SC16-plate 6	C08	13.1316				52.165
SC16-plate 6	C09				45.3779			SC16-plate 6	C09	11.311				56.6889
SC16-plate 6	C10			-9.14637				SC16-plate 6	C10	35.4135			26.2671
SC16-plate 6	C11				40.3061			SC16-plate 6	C11	10.2181				50.5242
SC16-plate 6	C12			-7.18072				SC16-plate 6	C12	39.5705			32.3898
SC16-plate 6	D01			-9.28136				SC16-plate 6	D01	39.7767			30.4953
SC16-plate 6	D02				54.2298			SC16-plate 6	D02	15.0438				69.2736
SC16-plate 6	D03		-52.3051					SC16-plate 6	D03	69.9288		17.6237
SC16-plate 6	D04				44.3064			SC16-plate 6	D04	14.4681				58.7745
SC16-plate 6	D05			-13.3477				SC16-plate 6	D05	44.8957			31.548
SC16-plate 6	D06			-12.7636				SC16-plate 6	D06	44.33			31.5664
SC16-plate 6	D07		-57.7974					SC16-plate 6	D07	74.5823		16.785
SC16-plate 6	D08			-14.6079				SC16-plate 6	D08	46.6398			32.0319
SC16-plate 6	D09		-52.3498					SC16-plate 6	D09	74.263		21.9133
SC16-plate 6	D10				65.5312			SC16-plate 6	D10	14.2154				79.7466
SC16-plate 6	D11			-13.795				SC16-plate 6	D11	39.4701			25.6751
SC16-plate 6	D12		-34.9265					SC16-plate 6	D12	40.2933		5.36676
SC16-plate 6	E01				37.879			SC16-plate 6	E01	9.69618				47.5752
SC16-plate 6	E02			-11.7489				SC16-plate 6	E02	36.9934			25.2445
SC16-plate 6	E03				47.4224			SC16-plate 6	E03	11.7768				59.1992
SC16-plate 6	E04		-49.3459					SC16-plate 6	E04	64.1028		14.7568
SC16-plate 6	E05			-10.7408				SC16-plate 6	E05	41.8902			31.1494
SC16-plate 6	E06			-12.6793				SC16-plate 6	E06	41.6487			28.9695
SC16-plate 6	E07			-14.1709				SC16-plate 6	E07	45.8659			31.695
SC16-plate 6	E08		-48.975					SC16-plate 6	E08	64.2977		15.3227
SC16-plate 6	E09		-40.9033					SC16-plate 6	E09	51.6885		10.7852
SC16-plate 6	E10			-10.7627				SC16-plate 6	E10	40.0717			29.309
SC16-plate 6	E11			-11.1704				SC16-plate 6	E11	32.1801			21.0097
SC16-plate 6	E12			-6.89421				SC16-plate 6	E12	33.6818			26.7876
SC16-plate 6	F01			-3.94664				SC16-plate 6	F01	27.4802			23.5336
SC16-plate 6	F02				55.3362			SC16-plate 6	F02	15.4624				70.7986
SC16-plate 6	F03		-50.8047					SC16-plate 6	F03	68.8346		18.0299
SC16-plate 6	F04			-12.4062				SC16-plate 6	F04	40.4522			28.046
SC16-plate 6	F05			-13.1397				SC16-plate 6	F05	21.6631			8.52345
SC16-plate 6	F06			-13.7402				SC16-plate 6	F06	47.081			33.3407
SC16-plate 6	F07				49.1074			SC16-plate 6	F07	15.1254				64.2328
SC16-plate 6	F08		-56.6489					SC16-plate 6	F08	73.4529		16.804
SC16-plate 6	F09				49.0054			SC16-plate 6	F09	13.9938				62.9991
SC16-plate 6	F10				43.13			SC16-plate 6	F10	10.7905				53.9205
SC16-plate 6	F11			-7.84435				SC16-plate 6	F11	37.9475			30.1032
SC16-plate 6	F12			5.5181				SC16-plate 6	F12	28.6871			34.2052
SC16-plate 6	G01				45.5408			SC16-plate 6	G01	9.25649				54.7973
SC16-plate 6	G02				25.9874			SC16-plate 6	G02	7.02677				33.0142
SC16-plate 6	G03				48.5667			SC16-plate 6	G03	12.4802				61.0469
SC16-plate 6	G04			-15.5899				SC16-plate 6	G04	47.2219			31.6321
SC16-plate 6	G05				50.8856			SC16-plate 6	G05	13.213				64.0985
SC16-plate 6	G06				51.0603			SC16-plate 6	G06	10.9283				61.9886
SC16-plate 6	G07				47.9259			SC16-plate 6	G07	12.3693				60.2952
SC16-plate 6	G08	-10.7431						SC16-plate 6	G08	13.0137	2.2706
SC16-plate 6	G09				40.4831			SC16-plate 6	G09	9.12634				49.6094
SC16-plate 6	G10				42.0163			SC16-plate 6	G10	10.5883				52.6046
SC16-plate 6	G11				39.1162			SC16-plate 6	G11	9.10328				48.2195
SC16-plate 6	G12			-8.8417				SC16-plate 6	G12	32.6174			23.7757
SC16-plate 6	H01			-8.5661				SC16-plate 6	H01	29.0363			20.4702
SC16-plate 6	H02			-13.086				SC16-plate 6	H02	43.2806			30.1946
SC16-plate 6	H03			-11.8391				SC16-plate 6	H03	42.7325			30.8934
SC16-plate 6	H04				42.478			SC16-plate 6	H04	9.57435				52.0524
SC16-plate 6	H05				41.3117			SC16-plate 6	H05	11.1277				52.4394
SC16-plate 6	H06			-12.2454				SC16-plate 6	H06	41.6852			29.4397
SC16-plate 6	H07				46.37			SC16-plate 6	H07	9.79695				56.1669
SC16-plate 6	H08		-56.6876					SC16-plate 6	H08	77.997		21.3095
SC16-plate 6	H09			-8.51337				SC16-plate 6	H09	22.9504			14.437
SC16-plate 6	H10			-9.56359				SC16-plate 6	H10	39.1061			29.5425
SC16-plate 6	H11			-16.6503				SC16-plate 6	H11	43.5699			26.9196
SC16-plate 6	H12			-19.9622				SC16-plate 6	H12	34.6367			14.6745
	NTC	3.59502						SC16-plate 7	NTC	15.6412	19.2363
SC16-plate 7	NTC	5.98202						SC16-plate 7	NTC	7.75091	13.7329
SC16-plate 7	NTC	5.65749						SC16-plate 7	NTC	10.1561	15.8136
SC16-plate 7	AA		-28.2584					SC16-plate 7	AA	47.1129		18.8545
SC16-plate 7	AA		-48.3056					SC16-plate 7	AA	72.2956		23.99
SC16-plate 7	AA		-69.7861					SC16-plate 7	AA	100		30.2139
SC16-plate 7	AB			6.63893				SC16-plate 7	AB	25.1237			31.7626
SC16-plate 7	AB			5.48437				SC16-plate 7	AB	25.9998			31.4841
SC16-plate 7	AB			3.27578				SC16-plate 7	AB	34.7244			38.0001
SC16-plate 7	BB				54.4713			SC16-plate 7	BB	9.10569				63.577
SC16-plate 7	BB				89.3869			SC16-plate 7	BB	10.6131				100
SC16-plate 7	BB				51.2876			SC16-plate 7	BB	5.87991				57.1675
SC16-plate 7	B01				56.9632			SC16-plate 7	B01	8.28735				65.2505
SC16-plate 7	B02				52.8316			SC16-plate 7	B02	10.2257				63.0573
SC16-plate 7	B03				50.395			SC16-plate 7	B03	11.1984				61.5934
SC16-plate 7	B04				44.67			SC16-plate 7	B04	9.41504				54.085
SC16-plate 7	B05				58.3474			SC16-plate 7	B05	11.2667				69.6141
SC16-plate 7	B06				59.9572			SC16-plate 7	B06	8.69434				68.6515
SC16-plate 7	B07			-2.0667				SC16-plate 7	B07	33.8811			31.8144
SC16-plate 7	B08				45.731			SC16-plate 7	B08	8.18969				53.9207
SC16-plate 7	B09	-0.591951						SC16-plate 7	B09	5.69134	5.09939
SC16-plate 7	B10			-1.21155				SC16-plate 7	B10	30.4186			29.2071
SC16-plate 7	B11				49.8087			SC16-plate 7	B11	7.64366				57.4524
SC16-plate 7	B12			4.15188				SC16-plate 7	B12	23.1379			27.2898
SC16-plate 7	C01				45.3181			SC16-plate 7	C01	7.72676				53.0449
SC16-plate 7	C02				46.0684			SC16-plate 7	C02	8.35311				54.4215
SC16-plate 7	C03	2.72551						SC16-plate 7	C03	12.0921	14.8176
SC16-plate 7	C04				51.2392			SC16-plate 7	C04	8.59977				59.839
SC16-plate 7	C05			2.33888				SC16-plate 7	C05	23.6431			25.982
SC16-plate 7	C06			3.53054				SC16-plate 7	C06	29.4382			32.9687
SC16-plate 7	C07				67.3379			SC16-plate 7	C07	9.21506				76.553
SC16-plate 7	C08				53.8987			SC16-plate 7	C08	8.90536				62.804
SC16-plate 7	C09		-26.6606					SC16-plate 7	C09	40.7099		14.0493
SC16-plate 7	C10			1.5848				SC16-plate 7	C10	27.9652			29.55
SC16-plate 7	C11				43.9677			SC16-plate 7	C11	6.1231				50.0908
SC16-plate 7	C12			1.24951				SC16-plate 7	C12	18.9267			20.1762
SC16-plate 7	D01				49.54			SC16-plate 7	D01	6.9158				56.4558
SC16-plate 7	D02				54.1067			SC16-plate 7	D02	11.7901				65.8968
SC16-plate 7	D03				29.4993			SC16-plate 7	D03	2.36252				31.8618
SC16-plate 7	D04	0.359222						SC16-plate 7	D04	9.80481	10.164
SC16-plate 7	D05	-2.86353						SC16-plate 7	D05	13.9587	11.0952
SC16-plate 7	D06			0.268973				SC16-plate 7	D06	31.2232			31.4922
SC16-plate 7	D07				43.7315			SC16-plate 7	D07	7.98277				51.7143
SC16-plate 7	D08				39.4385			SC16-plate 7	D08	9.52352				48.962
SC16-plate 7	D09				44.2574			SC16-plate 7	D09	8.46034				52.7177
SC16-plate 7	D10			0.229381				SC16-plate 7	D10	28.6833			28.9126
SC16-plate 7	D11	-0.0434633						SC16-plate 7	D11	14.4569	14.4135
SC16-plate 7	D12	13.1567						SC16-plate 7	D12	0	13.1567
SC16-plate 7	E01	0.925561						SC16-plate 7	E01	6.56457	7.49013
SC16-plate 7	E02				36.9002			SC16-plate 7	E02	7.07823				43.9784
SC16-plate 7	E03			1.16252				SC16-plate 7	E03	25.792			26.9545
SC16-plate 7	E04			2.55709				SC16-plate 7	E04	30.7152			33.2723
SC16-plate 7	E05			-0.634407				SC16-plate 7	E05	43.1027			42.4682
SC16-plate 7	E06			-1.00063				SC16-plate 7	E06	26.2195			25.2189
SC16-plate 7	E07		-26.7306					SC16-plate 7	E07	46.2968		19.5662
SC16-plate 7	E08				51.1599			SC16-plate 7	E08	7.33923				58.4991
SC16-plate 7	E09			2.35248				SC16-plate 7	E09	36.1715			38.5239
SC16-plate 7	E10			0.254903				SC16-plate 7	E10	23.6421			23.897
SC16-plate 7	E11				45.0663			SC16-plate 7	E11	4.34484				49.4112
SC16-plate 7	E12			0.437921				SC16-plate 7	E12	23.1742			23.6121
SC16-plate 7	F01			5.54735				SC16-plate 7	F01	23.2525			28.7999
SC16-plate 7	F02			-0.495149				SC16-plate 7	F02	31.4607			30.9655
SC16-plate 7	F03				49.7981			SC16-plate 7	F03	8.61276				58.4109
SC16-plate 7	F04	2.8393						SC16-plate 7	F04	10.4203	13.2596
SC16-plate 7	F05			-2.97602				SC16-plate 7	F05	27.5406			24.5646
SC16-plate 7	F06			1.2421				SC16-plate 7	F06	29.468			30.7101
SC16-plate 7	F07			-3.23129				SC16-plate 7	F07	27.8587			24.6274
SC16-plate 7	F08			-0.335658				SC16-plate 7	F08	29.5664			29.2307
SC16-plate 7	F09	-2.2821						SC16-plate 7	F09	17.8671	15.585
SC16-plate 7	F10			1.39238				SC16-plate 7	F10	26.9424			28.3348
SC16-plate 7	F11	-1.13879						SC16-plate 7	F11	1.13879	0
SC16-plate 7	F12	-0.113949						SC16-plate 7	F12	1.30072	1.18677
SC16-plate 7	G01				21.6343			SC16-plate 7	G01	10.2751				31.9094
SC16-plate 7	G02			-0.290785				SC16-plate 7	G02	28.1028			27.812
SC16-plate 7	G03				47.8952			SC16-plate 7	G03	7.66773				55.563
SC16-plate 7	G04			-1.10166				SC16-plate 7	G04	23.7907			22.6891
SC16-plate 7	G05				49.9956			SC16-plate 7	G05	11.1665				61.1622
SC16-plate 7	G06				48.8416			SC16-plate 7	G06	8.32704				57.1686
SC16-plate 7	G07	-1.09064						SC16-plate 7	G07	17.6277	16.537
SC16-plate 7	G08			-2.0475				SC16-plate 7	G08	25.8473			23.7998
SC16-plate 7	G09		-11.5609			-11.5609		SC16-plate 7	G09	24.4984		12.9374			12.9374
SC16-plate 7	G10		-22.1946					SC16-plate 7	G10	32.5574		10.3628
SC16-plate 7	G11			2.05029				SC16-plate 7	G11	35.5809			37.6312
SC16-plate 7	G12			-0.107462				SC16-plate 7	G12	21.1581			21.0506
SC16-plate 7	H01				40.7464			SC16-plate 7	H01	7.58243				48.3288
SC16-plate 7	H02				48.0246			SC16-plate 7	H02	8.28857				56.3132
SC16-plate 7	H03				60.326			SC16-plate 7	H03	12.4872				72.8132
SC16-plate 7	H04	-0.835777						SC16-plate 7	H04	7.29983	6.46406
SC16-plate 7	H05				47.7193			SC16-plate 7	H05	8.5496				56.2689
SC16-plate 7	H06				43.3296			SC16-plate 7	H06	7.67924				51.0088
SC16-plate 7	H07			1.60491				SC16-plate 7	H07	30.4779			32.0828
SC16-plate 7	H08		-35.0301					SC16-plate 7	H08	47.1193		12.0892
SC16-plate 7	H09	-2.84171						SC16-plate 7	H09	17.9299	15.0882
SC16-plate 7	H10			1.72957				SC16-plate 7	H10	27.3916			29.1211
SC16-plate 7	H11		-27.8992					SC16-plate 7	H11	38.0341		10.135
SC16-plate 7	H12	0.642017						SC16-plate 7	H12	13.4199	14.0619
SC16-plate 8	NTC	14.7671						SC16-plate 8	NTC	2.86696	17.6341
SC16-plate 8	NTC	11.7081						SC16-plate 8	NTC	0.953594	12.6617
SC16-plate 8	NTC	9.53675						SC16-plate 8	NTC	0.816202	10.3529
SC16-plate 8	AA		-54.286					SC16-plate 8	AA	70.395		16.109
SC16-plate 8	AA		-52.1581					SC16-plate 8	AA	67.3026		15.1444
SC16-plate 8	AA		-72.4263					SC16-plate 8	AA	100		27.5737
SC16-plate 8	AB			-5.41778				SC16-plate 8	AB	34.2747			28.8569
SC16-plate 8	AB	-4.32038						SC16-plate 8	AB	9.18755	4.86717
SC16-plate 8	AB			-1.77775				SC16-plate 8	AB	48.3158			46.5381
SC16-plate 8	BB				73.3322			SC16-plate 8	BB	5.43842				78.7706
SC16-plate 8	BB				82.884			SC16-plate 8	BB	5.17554				88.0595
SC16-plate 8	BB				85.466			SC16-plate 8	BB	5.37445				90.8404
SC16-plate 8	B01				76.0614			SC16-plate 8	B01	6.25889				82.3203
SC16-plate 8	B02			0.749938				SC16-plate 8	B02	36.7519			37.5018
SC16-plate 8	B03				70.3114			SC16-plate 8	B03	6.4425				76.7539
SC16-plate 8	B04			-8.09864				SC16-plate 8	B04	37.5741			29.4754
SC16-plate 8	B05			-7.05694				SC16-plate 8	B05	35.5956			28.5387
SC16-plate 8	B06				44.5345			SC16-plate 8	B06	4.20442				48.7389
SC16-plate 8	B07			-6.5205				SC16-plate 8	B07	39.5388			33.0183
SC16-plate 8	B08			-1.21909				SC16-plate 8	B08	53.8362			52.6171
SC16-plate 8	B09			-6.4039				SC16-plate 8	B09	29.8199			23.416
SC16-plate 8	B10			-10.1163				SC16-plate 8	B10	22.6648			12.5485
SC16-plate 8	B11			-5.27949				SC16-plate 8	B11	29.8838			24.6043
SC16-plate 8	B12				50.4521			SC16-plate 8	B12	2.06829				52.5204
SC16-plate 8	C01				61.5084			SC16-plate 8	C01	6.27068				67.7791
SC16-plate 8	C02			-15.3287				SC16-plate 8	C02	23.5045			8.1758
SC16-plate 8	C03				69.7056			SC16-plate 8	C03	6.54664				76.2523
SC16-plate 8	C04			-4.07215				SC16-plate 8	C04	36.4285			32.3563
SC16-plate 8	C05				57.8844			SC16-plate 8	C05	2.68084				60.5652
SC16-plate 8	C06				67.8909			SC16-plate 8	C06	6.45588				74.3467
SC16-plate 8	C07		-58.7186					SC16-plate 8	C07	77.6147		18.8961
SC16-plate 8	C08	-1.06264						SC16-plate 8	C08	1.06264	0
SC16-plate 8	C09				86.8085			SC16-plate 8	C09	6.35592				93.1644
SC16-plate 8	C10				90.4501			SC16-plate 8	C10	9.54987				100
SC16-plate 8	C11		-56.7815					SC16-plate 8	C11	69.738		12.9565
SC16-plate 8	C12			-6.36346				SC16-plate 8	C12	36.7934			30.43
SC16-plate 8	D01				62.2945			SC16-plate 8	D01	4.35729				66.6518
SC16-plate 8	D02				61.4702			SC16-plate 8	D02	5.74381				67.214
SC16-plate 8	D03				67.6376			SC16-plate 8	D03	2.80172				70.4393
SC16-plate 8	D04			-4.71133				SC16-plate 8	D04	38.1956			33.4842
SC16-plate 8	D05				63.3382			SC16-plate 8	D05	4.65743				67.9956
SC16-plate 8	D06				64.1542			SC16-plate 8	D06	4.60542				68.7597
SC16-plate 8	D07				70.5133			SC16-plate 8	D07	5.46248				75.9758
SC16-plate 8	D08		-66.1341					SC16-plate 8	D08	83.9151		17.7811
SC16-plate 8	D09			-8.26321				SC16-plate 8	D09	41.865			33.6018
SC16-plate 8	D10			-5.73882				SC16-plate 8	D10	35.0309			29.2921
SC16-plate 8	D11				45.2588			SC16-plate 8	D11	6.38461				51.6434
SC16-plate 8	D12			-3.75999				SC16-plate 8	D12	33.0842			29.3242
SC16-plate 8	E01			-4.67472				SC16-plate 8	E01	36.3538			31.679
SC16-plate 8	E02				59.1622			SC16-plate 8	E02	3.80805				62.9702
SC16-plate 8	E03				67.3326			SC16-plate 8	E03	1.93685				69.2695
SC16-plate 8	E04				90.6799			SC16-plate 8	E04	6.82468				97.5046
SC16-plate 8	E05				58.8831			SC16-plate 8	E05	1.5007				60.3838
SC16-plate 8	E06	14.5567						SC16-plate 8	E06	0	14.5567
SC16-plate 8	E07				57.6813			SC16-plate 8	E07	3.83119				61.5125
SC16-plate 8	E08			-3.82613				SC16-plate 8	E08	46.6034			42.7773
SC16-plate 8	E09				21.5439	21.5439		SC16-plate 8	E09	0.615872				22.1597	22.1597
SC16-plate 8	E10			-1.29634				SC16-plate 8	E10	32.9023			31.606
SC16-plate 8	E11			-0.767818				SC16-plate 8	E11	29.6339			28.8661
SC16-plate 8	E12			-5.44594				SC16-plate 8	E12	35.0459			29.5999
SC16-plate 8	F01				66.0768			SC16-plate 8	F01	5.2954				71.3722
SC16-plate 8	F02				65.9884			SC16-plate 8	F02	3.88998				69.8783
SC16-plate 8	F03			-6.59041				SC16-plate 8	F03	35.2457			28.6552
SC16-plate 8	F04				56.8903			SC16-plate 8	F04	2.35421				59.2445
SC16-plate 8	F05				42.894			SC16-plate 8	F05	4.08144				46.9755
SC16-plate 8	F06				58.8124			SC16-plate 8	F06	6.95826				65.7707
SC16-plate 8	F07			-6.52907				SC16-plate 8	F07	22.5519			16.0229
SC16-plate 8	F08		-44.1118					SC16-plate 8	F08	55.079		10.9673
SC16-plate 8	F09				78.9786			SC16-plate 8	F09	6.40569				85.3843
SC16-plate 8	F10				55.1848			SC16-plate 8	F10	5.77314				60.958
SC16-plate 8	F11			-6.95404				SC16-plate 8	F11	34.8332			27.8792
SC16-plate 8	F12				56.5515			SC16-plate 8	F12	6.10799				62.6595
SC16-plate 8	G01				62.4436			SC16-plate 8	G01	5.30104				67.7447
SC16-plate 8	G02			0.236318				SC16-plate 8	G02	30.6366			30.8729
SC16-plate 8	G03			-5.62737				SC16-plate 8	G03	31.5906			25.9633
SC16-plate 8	G04	-1.40383						SC16-plate 8	G04	17.6925	16.2886
SC16-plate 8	G05				51.5835			SC16-plate 8	G05	0.367105				51.9506
SC16-plate 8	G06			-5.3308				SC16-plate 8	G06	37.3219			31.9911
SC16-plate 8	G07			-3.72706				SC16-plate 8	G07	41.8616			38.1345
SC16-plate 8	G08			-4.90708				SC16-plate 8	G08	34.882			29.975
SC16-plate 8	G09			-8.57215				SC16-plate 8	G09	26.7147			18.1426
SC16-plate 8	G10	12.4676						SC16-plate 8	G10	3.03939	15.507
SC16-plate 8	G11			-4.22693				SC16-plate 8	G11	33.8121			29.5851
SC16-plate 8	G12		-44.7501					SC16-plate 8	G12	56.4085		11.6584
SC16-plate 8	H01		-32.341					SC16-plate 8	H01	47.8871		15.5461
SC16-plate 8	H02				65.8665			SC16-plate 8	H02	3.73236				69.5989
SC16-plate 8	H03				68.934			SC16-plate 8	H03	4.75884				73.6929
SC16-plate 8	H04			-5.5219				SC16-plate 8	H04	34.7612			29.2393
SC16-plate 8	H05			-4.2761				SC16-plate 8	H05	37.7576			33.4815
SC16-plate 8	H06				66.4716			SC16-plate 8	H06	2.46078				68.9324
SC16-plate 8	H07	7.7299						SC16-plate 8	H07	3.07145	10.8013
SC16-plate 8	H08				74.1098			SC16-plate 8	H08	5.55195				79.6617
SC16-plate 8	H09				59.8661			SC16-plate 8	H09	5.48696				65.3531
SC16-plate 8	H10				38.6209			SC16-plate 8	H10	3.07102				41.6919
SC16-plate 8	H11				62.7186			SC16-plate 8	H11	5.96528				68.6839
SC16-plate 8	H12			-3.67448				SC16-plate 8	H12	31.3714			27.6969
SC16-plate 10	NTC	8.86538						SC16-plate 10	NTC	2.71416	11.5795
SC16-plate 10	NTC	4.67572						SC16-plate 10	NTC	0.872977	5.54869
SC16-plate 10	NTC	2.54822						SC16-plate 10	NTC	0.570471	3.11869
SC16-plate 10	AA		-32.4082					SC16-plate 10	AA	32.4082		0
SC16-plate 10	AA		-59.1228					SC16-plate 10	AA	69.3749		10.2521
SC16-plate 10	AA		-72.69					SC16-plate 10	AA	88.7538		16.0638
SC16-plate 10	AB			-16.2518				SC16-plate 10	AB	48.1553			31.9035
SC16-plate 10	AB			-16.0221				SC16-plate 10	AB	41.1716			25.1496
SC16-plate 10	AB			-18.0051				SC16-plate 10	AB	57.0451			39.04
SC16-plate 10	BB				45.151			SC16-plate 10	BB	5.78524				50.9363
SC16-plate 10	BB				56.2595			SC16-plate 10	BB	6.12422				62.3837
SC16-plate 10	BB				40.2092			SC16-plate 10	BB	5.00571				45.2149
SC16-plate 10	B01			-17.8785				SC16-plate 10	B01	46.0897			28.2112
SC16-plate 10	B02	16.3134				16.3134		SC16-plate 10	B02	0	16.3134				16.3134
SC16-plate 10	B03			-15.2845				SC16-plate 10	B03	42.785			27.5005
SC16-plate 10	B04				51.308			SC16-plate 10	B04	10.629				61.937
SC16-plate 10	B05			-17.8249				SC16-plate 10	B05	42.888			25.0632
SC16-plate 10	B06			-15.0986				SC16-plate 10	B06	41.6825			26.5839
SC16-plate 10	B07			-21.4049				SC16-plate 10	B07	42.499			21.0941
SC16-plate 10	B08			-15.5858				SC16-plate 10	B08	24.6672			9.08133
SC16-plate 10	B09				46.8503			SC16-plate 10	B09	8.04901				54.8993
SC16-plate 10	B10			-15.6732				SC16-plate 10	B10	24.8855			9.21233
SC16-plate 10	B11				53.775			SC16-plate 10	B11	8.22258				61.9976
SC16-plate 10	B12			-17.8552				SC16-plate 10	B12	40.8435			22.9882
SC16-plate 10	C01		-58.4067					SC16-plate 10	C01	66.5462		8.13948
SC16-plate 10	C02			-14.7938				SC16-plate 10	C02	49.4379			34.6441
SC16-plate 10	C03			-17.452				SC16-plate 10	C03	39.1457			21.6937
SC16-plate 10	C04			-21.732				SC16-plate 10	C04	62.0011			40.2691
SC16-plate 10	C05		-44.5859					SC16-plate 10	C05	47.8329		3.24702
SC16-plate 10	C06		-61.8906					SC16-plate 10	C06	69.9022		8.01164
SC16-plate 10	C07			-16.6189				SC16-plate 10	C07	32.5097			15.8907
SC16-plate 10	C08			-21.6084				SC16-plate 10	C08	53.971			32.3626
SC16-plate 10	C09				30.8672			SC16-plate 10	C09	11.3346				42.2018
SC16-plate 10	C10				48.21			SC16-plate 10	C10	8.85893				57.0689
SC16-plate 10	C11				45.8517			SC16-plate 10	C11	7.04615				52.8979
SC16-plate 10	C12	4.58185						SC16-plate 10	C12	5.20916	9.79102
SC16-plate 10	D01		-60.7154					SC16-plate 10	D01	71.4418		10.7263
SC16-plate 10	D02			-12.0566				SC16-plate 10	D02	28.9863			16.9297
SC16-plate 10	D03		-68.5885					SC16-plate 10	D03	77.4142		8.82566
SC16-plate 10	D04				35.6381			SC16-plate 10	D04	6.5243				42.1624
SC16-plate 10	D05				51.7114			SC16-plate 10	D05	11.3802				63.0916
SC16-plate 10	D06		-66.1645					SC16-plate 10	D06	76.9764		10.8118
SC16-plate 10	D07			-19.8264				SC16-plate 10	D07	37.0999			17.2734
SC16-plate 10	D08			-16.2253				SC16-plate 10	D08	34.7832			18.5579
SC16-plate 10	D09				43.4656			SC16-plate 10	D09	6.43316				49.8988
SC16-plate 10	D10		-65.2873					SC16-plate 10	D10	73.3644		8.07711
SC16-plate 10	D11				45.7634			SC16-plate 10	D11	8.75603				54.5194
SC16-plate 10	D12			-18.8697				SC16-plate 10	D12	43.053			24.1832
SC16-plate 10	E01			-15.6054				SC16-plate 10	E01	37.7876			22.1822
SC16-plate 10	E02			-15.9669				SC16-plate 10	E02	33.924			17.9571
SC16-plate 10	E03			-20.8172				SC16-plate 10	E03	58.8245			38.0074
SC16-plate 10	E04		-57.8502					SC16-plate 10	E04	65.3069		7.45666
SC16-plate 10	E05				85.6459			SC16-plate 10	E05	14.3541				100
SC16-plate 10	E06			-10.2204				SC16-plate 10	E06	31.5583			21.3379
SC16-plate 10	E07			-13.394				SC16-plate 10	E07	34.8981			21.5041
SC16-plate 10	E08				67.5545			SC16-plate 10	E08	13.7724				81.3268
SC16-plate 10	E09			-19.4227				SC16-plate 10	E09	45.2012			25.7785
SC16-plate 10	E10			-17.0655				SC16-plate 10	E10	38.0729			21.0073
SC16-plate 10	E11			-17.5519				SC16-plate 10	E11	38.7726			21.2207
SC16-plate 10	E12			-20.5564				SC16-plate 10	E12	44.2257			23.6693
SC16-plate 10	F01		-29.0124			-29.0124		SC16-plate 10	F01	37.9941		8.98162			8.98162
SC16-plate 10	F02			-15.7561				SC16-plate 10	F02	25.5137			9.75766
SC16-plate 10	F03			-16.3516				SC16-plate 10	F03	25.909			9.55741
SC16-plate 10	F04			-16.8736				SC16-plate 10	F04	36.4268			19.5532
SC16-plate 10	F05				17.7414			SC16-plate 10	F05	6.28155				24.023
SC16-plate 10	F06				46.5041			SC16-plate 10	F06	10.492				56.9961
SC16-plate 10	F07			-19.4791				SC16-plate 10	F07	43.1886			23.7096
SC16-plate 10	F08	1.37959						SC16-plate 10	F08	7.35555	8.73514
SC16-plate 10	F09	-4.9485						SC16-plate 10	F09	15.8473	10.8988
SC16-plate 10	F10			-17.9764				SC16-plate 10	F10	44.1493			26.173
SC16-plate 10	F11			-16.6573				SC16-plate 10	F11	37.1871			20.5298
SC16-plate 10	F12				37.8778			SC16-plate 10	F12	8.50992				46.3877
SC16-plate 10	G01	6.76659						SC16-plate 10	G01	7.5375	14.3041
SC16-plate 10	G02		-55.2081					SC16-plate 10	G02	63.4796		8.27146
SC16-plate 10	G03			-20.5813				SC16-plate 10	G03	53.5207			32.9394
SC16-plate 10	G04			-17.5005				SC16-plate 10	G04	44.081			26.5805
SC16-plate 10	G05		-76.5528					SC16-plate 10	G05	90.433		13.8801
SC16-plate 10	G06			-19.2859				SC16-plate 10	G06	41.983			22.6971
SC16-plate 10	G07		-59.9183					SC16-plate 10	G07	67.5762		7.65786
SC16-plate 10	G08			-18.1546				SC16-plate 10	G08	44.0056			25.851
SC16-plate 10	G09				37.6572			SC16-plate 10	G09	5.30881				42.966
SC16-plate 10	G10		-62.9405					SC16-plate 10	G10	69.4882		6.54768
SC16-plate 10	G11				47.0954			SC16-plate 10	G11	8.75139				55.8468
SC16-plate 10	G12				44.5329			SC16-plate 10	G12	7.81804				52.3509
SC16-plate 10	H01				59.9767			SC16-plate 10	H01	8.40459				68.3813
SC16-plate 10	H02			-14.8011				SC16-plate 10	H02	37.6897			22.8886
SC16-plate 10	H03			-15.1472				SC16-plate 10	H03	42.4431			27.2959
SC16-plate 10	H04	11.3396						SC16-plate 10	H04	3.03582	14.3755
SC16-plate 10	H05		-70.0612					SC16-plate 10	H05	80.2324		10.1711
SC16-plate 10	H06			-12.6172				SC16-plate 10	H06	35.7984			23.1812
SC16-plate 10	H07			-18.8179				SC16-plate 10	H07	42.5591			23.7412
SC16-plate 10	H08		-83.7331					SC16-plate 10	H08	100		16.2669
SC16-plate 10	H09			-15.5784				SC16-plate 10	H09	20.9793			5.40086
SC16-plate 10	H10				48.6058			SC16-plate 10	H10	7.16676				55.7726
SC16-plate 10	H11				47.1012			SC16-plate 10	H11	8.49974				55.601
SC16-plate 10	H12	-4.0602						SC16-plate 10	H12	18.7505	14.6903
SC16-plate 11	NTC	3.20945						SC16-plate 11	NTC	1.47351	4.68296
SC16-plate 11	NTC	-0.0824424						SC16-plate 11	NTC	0.0824424	0
SC16-plate 11	NTC	1.22924						SC16-plate 11	NTC	5.0575	6.28674
SC16-plate 11	AA	-15.0565						SC16-plate 11	AA	18.5342	3.47771
SC16-plate 11	AA			-12.8343				SC16-plate 11	AA	24.2409			11.4067
SC16-plate 11	AA	-13.8002						SC16-plate 11	AA	18.3551	4.55489
SC16-plate 11	AB	-4.60684						SC16-plate 11	AB	12.349	7.74216
SC16-plate 11	AB	-2.30908						SC16-plate 11	AB	13.0707	10.7616
SC16-plate 11	AB	-1.87401						SC16-plate 11	AB	11.0253	9.15127
SC16-plate 11	BB	11.2777						SC16-plate 11	BB	4.73429	16.012
SC16-plate 11	BB	10.297						SC16-plate 11	BB	0	10.297
SC16-plate 11	BB	8.36848						SC16-plate 11	BB	0.926186	9.29467
SC16-plate 11	B01			-12.1915				SC16-plate 11	B01	45.6451			33.4536
SC16-plate 11	B02				77.6418			SC16-plate 11	B02	10.44				88.0819
SC16-plate 11	B03			-14.3817				SC16-plate 11	B03	69.2			54.8184
SC16-plate 11	B04				86.7323			SC16-plate 11	B04	13.2677				100
SC16-plate 11	B05				76.1211			SC16-plate 11	B05	12.6105				88.7315
SC16-plate 11	B06			-16.0967				SC16-plate 11	B06	53.0751			36.9784
SC16-plate 11	B07			-16.9944				SC16-plate 11	B07	57.7422			40.7479
SC16-plate 11	B08			-18.6563				SC16-plate 11	B08	55.8837			37.2275
SC16-plate 11	B09		-65.6248					SC16-plate 11	B09	73.8247		8.19987
SC16-plate 11	B10			-12.6657				SC16-plate 11	B10	52.9575			40.2918
SC16-plate 11	B11				66.8079			SC16-plate 11	B11	7.59985				74.4077
SC16-plate 11	B12			-12.1609				SC16-plate 11	B12	46.8328			34.6719
SC16-plate 11	C01			-12.5695				SC16-plate 11	C01	49.2794			36.7099
SC16-plate 11	C02			-14.1864				SC16-plate 11	C02	53.9609			39.7745
SC16-plate 11	C03			-16.2723				SC16-plate 11	C03	58.0263			41.754
SC16-plate 11	C04			-20.1112				SC16-plate 11	C04	60.5821			40.4709
SC16-plate 11	C05	4.86509						SC16-plate 11	C05	3.40465	8.26974
SC16-plate 11	C06			-12.5021				SC16-plate 11	C06	50.6095			38.1074
SC16-plate 11	C07			-14.4381				SC16-plate 11	C07	46.4985			32.0603
SC16-plate 11	C08		-68.4166					SC16-plate 11	C08	83.2038		14.7871
SC16-plate 11	C09				81.8862			SC16-plate 11	C09	9.3778				91.264
SC16-plate 11	C10		-75.8547					SC16-plate 11	C10	86.9802		11.1255
SC16-plate 11	C11				74.3003			SC16-plate 11	C11	7.91564				82.216
SC16-plate 11	C12			-13.6236				SC16-plate 11	C12	46.0774			32.4538
SC16-plate 11	D01			-14.6775				SC16-plate 11	D01	42.2662			27.5888
SC16-plate 11	D02				80.213			SC16-plate 11	D02	15.076				95.289
SC16-plate 11	D03				76.5037			SC16-plate 11	D03	12.7246				89.2282
SC16-plate 11	D04				85.6944			SC16-plate 11	D04	13.0568				98.7512
SC16-plate 11	D05				62.8684			SC16-plate 11	D05	18.5438				81.4123
SC16-plate 11	D06			-16.2372				SC16-plate 11	D06	55.4952			39.258
SC16-plate 11	D07			-17.1872				SC16-plate 11	D07	53.4597			36.2725
SC16-plate 11	D08				71.5305			SC16-plate 11	D08	12.2922				83.8227
SC16-plate 11	D09		-73.1386					SC16-plate 11	D09	83.9867		10.8481
SC16-plate 11	D10				75.5389			SC16-plate 11	D10	10.0413				85.5802
SC16-plate 11	D11				73.7539			SC16-plate 11	D11	9.39072				83.1447
SC16-plate 11	D12			-11.4517				SC16-plate 11	D12	44.2549			32.8032
SC16-plate 11	E01		-86.421					SC16-plate 11	E01	100		13.579
SC16-plate 11	E02		-68.9493					SC16-plate 11	E02	83.2614		14.3121
SC16-plate 11	E03		-63.408					SC16-plate 11	E03	77.0311		13.6231
SC16-plate 11	E04				68.1416			SC16-plate 11	E04	12.447				80.5886
SC16-plate 11	E05			-18.9616				SC16-plate 11	E05	58.9045			39.9429
SC16-plate 11	E06				53.6708			SC16-plate 11	E06	5.81224				59.4831
SC16-plate 11	E07				79.2757			SC16-plate 11	E07	9.33833				88.6141
SC16-plate 11	E08				77.4197			SC16-plate 11	E08	10.4061				87.8257
SC16-plate 11	E09				74.8866			SC16-plate 11	E09	12.8913				87.7779
SC16-plate 11	E10				57.3604			SC16-plate 11	E10	12.6268				69.9872
SC16-plate 11	E11			-9.19029				SC16-plate 11	E11	40.4543			31.264
SC16-plate 11	E12				64.6832			SC16-plate 11	E12	9.83223				74.5155
SC16-plate 11	F01			-13.4431				SC16-plate 11	F01	49.2313			35.7882
SC16-plate 11	F02				77.1441			SC16-plate 11	F02	18.734				95.8781
SC16-plate 11	F03				72.7315			SC16-plate 11	F03	11.6559				84.3874
SC16-plate 11	F04				77.6229			SC16-plate 11	F04	14.7552				92.3782
SC16-plate 11	F05				75.4769			SC16-plate 11	F05	12.7952				88.2721
SC16-plate 11	F06				85.6883			SC16-plate 11	F06	12.6301				98.3185
SC16-plate 11	F07		-78.9894					SC16-plate 11	F07	88.7427		9.7533
SC16-plate 11	F08				85.0578			SC16-plate 11	F08	11.2662				96.3241
SC16-plate 11	F09				79.1861			SC16-plate 11	F09	16.1305				95.3166
SC16-plate 11	F10			-19.6575				SC16-plate 11	F10	54.3581			34.7007
SC16-plate 11	F11			-14.9371				SC16-plate 11	F11	46.6064			31.6693
SC16-plate 11	F12				72.8119			SC16-plate 11	F12	7.15151				79.9634
SC16-plate 11	G01			-15.696				SC16-plate 11	G01	55.0831			39.3871
SC16-plate 11	G02		-73.931					SC16-plate 11	G02	87.1794		13.2484
SC16-plate 11	G03		-65.2459					SC16-plate 11	G03	78.2835		13.0376
SC16-plate 11	G04				71.2161			SC16-plate 11	G04	10.0703				81.2864
SC16-plate 11	G05			-13.5992				SC16-plate 11	G05	48.1645			34.5653
SC16-plate 11	G06		-71.3163					SC16-plate 11	G06	79.0001		7.68388
SC16-plate 11	G07			-11.8173				SC16-plate 11	G07	43.7833			31.966
SC16-plate 11	G08				75.5358			SC16-plate 11	G08	8.2262				83.762
SC16-plate 11	G09			-14.1651				SC16-plate 11	G09	47.7067			33.5416
SC16-plate 11	G10				71.3581			SC16-plate 11	G10	10.267				81.6252
SC16-plate 11	G11		-61.6252					SC16-plate 11	G11	67.6469		6.0217
SC16-plate 11	G12		-64.5558					SC16-plate 11	G12	69.8911		5.33537
SC16-plate 11	H01			-14.1798				SC16-plate 11	H01	49.1651			34.9854
SC16-plate 11	H02			-14.0006				SC16-plate 11	H02	41.3275			27.3269
SC16-plate 11	H03				68.7394			SC16-plate 11	H03	7.53471				76.2741
SC16-plate 11	H04			-11.1172				SC16-plate 11	H04	43.349			32.2318
SC16-plate 11	H05				82.3694			SC16-plate 11	H05	8.18866				90.5581
SC16-plate 11	H06				62.6535			SC16-plate 11	H06	4.30057				66.9541
SC16-plate 11	H07			-10.8036				SC16-plate 11	H07	44.2998			33.4961
SC16-plate 11	H08			-13.4845				SC16-plate 11	H08	49.3494			35.8648
SC16-plate 11	H09			-15.3566				SC16-plate 11	H09	48.2908			32.9341
SC16-plate 11	H10				70.6641			SC16-plate 11	H10	5.28444				75.9486
SC16-plate 11	H11			-12.475				SC16-plate 11	H11	42.514			30.039
SC16-plate 11	H12				64.4489			SC16-plate 11	H12	5.18425				69.6332
SC16-plate 12	NTC	1.68266						SC16-plate 12	NTC	7.76914	9.4518
SC16-plate 12	NTC	2.93501						SC16-plate 12	NTC	7.70119	10.6362
SC16-plate 12	NTC	1.17884						SC16-plate 12	NTC	8.94365	10.1225
SC16-plate 12	AA		-19.9397					SC16-plate 12	AA	24.7677		4.82806
SC16-plate 12	AA		-19.9564					SC16-plate 12	AA	25.7116		5.75513
SC16-plate 12	AA		-22.6263					SC16-plate 12	AA	34.5276		11.9013
SC16-plate 12	AB	-6.07071						SC16-plate 12	AB	9.9271	3.85639
SC16-plate 12	AB			-8.73465				SC16-plate 12	AB	29.8243			21.0896
SC16-plate 12	AB			-6.92672				SC16-plate 12	AB	20.577			13.6503
SC16-plate 12	BB	4.60084						SC16-plate 12	BB	8.864	13.4648
SC16-plate 12	BB	0						SC16-plate 12	BB	0	0
SC16-plate 12	BB			12.7486				SC16-plate 12	BB	7.86047			20.6091
SC16-plate 12	B01		-33.3969					SC16-plate 12	B01	70.7275		37.3306
SC16-plate 12	B02		-89.2067					SC16-plate 12	B02	100		10.7933
SC16-plate 12	B03		-36.726					SC16-plate 12	B03	62.9369		26.2109
SC16-plate 12	B04		-39.0504					SC16-plate 12	B04	87.0714		48.0209
SC16-plate 12	B05				57.0166			SC16-plate 12	B05	20.9119				77.9285
SC16-plate 12	B06		-33.8148					SC16-plate 12	B06	67.0646		33.2497
SC16-plate 12	B07				59.5572			SC16-plate 12	B07	20.666				80.2232
SC16-plate 12	B08			-16.9787		-16.9787		SC16-plate 12	B08	42.5171			25.5383		25.5383
SC16-plate 12	B09				63.6777			SC16-plate 12	B09	17.9633				81.641
SC16-plate 12	B10				62.4483			SC16-plate 12	B10	19.6619				82.1102
SC16-plate 12	B11				53.3756			SC16-plate 12	B11	15.1067				68.4823
SC16-plate 12	B12		-38.2328					SC16-plate 12	B12	71.0731		32.8404
SC16-plate 12	C01				42.3659			SC16-plate 12	C01	22.3033				64.6692
SC16-plate 12	C02		-44.3726					SC16-plate 12	C02	79.909		35.5364
SC16-plate 12	C03	1.50755						SC16-plate 12	C03	17.1101	18.6177
SC16-plate 12	C04		-31.6235					SC16-plate 12	C04	53.8867		22.2632
SC16-plate 12	C05				40.8004			SC16-plate 12	C05	22.4008				63.2012
SC16-plate 12	C06		-37.2064					SC16-plate 12	C06	73.9921		36.7857
SC16-plate 12	C07				61.5447			SC16-plate 12	C07	14.7184				76.2631
SC16-plate 12	C08				71.3528			SC16-plate 12	C08	22.1246				93.4775
SC16-plate 12	C09		-31.0541					SC16-plate 12	C09	48.6529		17.5988
SC16-plate 12	C10				63.2648			SC16-plate 12	C10	18.9225				82.1873
SC16-plate 12	C11				37.6899			SC16-plate 12	C11	16.5767				54.2667
SC16-plate 12	C12		-35.7514					SC16-plate 12	C12	66.2935		30.5421
SC16-plate 12	D01		-31.0976					SC16-plate 12	D01	54.0342		22.9366
SC16-plate 12	D02		-37.8381					SC16-plate 12	D02	75.6657		37.8276
SC16-plate 12	D03		-23.3216					SC16-plate 12	D03	55.9653		32.6436
SC16-plate 12	D04		-28.4665					SC16-plate 12	D04	62.9394		34.4729
SC16-plate 12	D05		-42.7295					SC16-plate 12	D05	79.4123		36.6828
SC16-plate 12	D06		-44.7579					SC16-plate 12	D06	76.1678		31.4099
SC16-plate 12	D07				53.9361			SC16-plate 12	D07	15.8324				69.7685
SC16-plate 12	D08		-39.5288					SC16-plate 12	D08	68.0367		28.508
SC16-plate 12	D09		-44.0596					SC16-plate 12	D09	82.0316		37.972
SC16-plate 12	D10		-26.0984					SC16-plate 12	D10	40.6533		14.5549
SC16-plate 12	D11				60.586			SC16-plate 12	D11	15.6487				76.2348
SC16-plate 12	D12		-34.2484					SC16-plate 12	D12	60.8237		26.5753
SC16-plate 12	E01				73.6721			SC16-plate 12	E01	17.2906				90.9626
SC16-plate 12	E02		-35.6867					SC16-plate 12	E02	69.5357		33.849
SC16-plate 12	E03				55.2953			SC16-plate 12	E03	13.0014				68.2967
SC16-plate 12	E04		-38.0375					SC16-plate 12	E04	72.7762		34.7387
SC16-plate 12	E05		-35.2439					SC16-plate 12	E05	69.0975		33.8536
SC16-plate 12	E06		-24.4869					SC16-plate 12	E06	44.4307		19.9438
SC16-plate 12	E07		-30.4269					SC16-plate 12	E07	60.8516		30.4246
SC16-plate 12	E08		-42.882					SC16-plate 12	E08	78.1919		35.3099
SC16-plate 12	E09		-37.1004					SC16-plate 12	E09	72.9143		35.8138
SC16-plate 12	E10		-64.2737					SC16-plate 12	E10	70.6684		6.39471
SC16-plate 12	E11				50.5182			SC16-plate 12	E11	16.239				66.7572
SC16-plate 12	E12				48.911			SC16-plate 12	E12	12.6525				61.5635
SC16-plate 12	F01				31.2177			SC16-plate 12	F01	21.8865				53.1043
SC16-plate 12	F02		-40.867					SC16-plate 12	F02	78.5808		37.7138
SC16-plate 12	F03		-40.7865					SC16-plate 12	F03	78.3712		37.5847
SC16-plate 12	F04				43.8988			SC16-plate 12	F04	27.1328				71.0316
SC16-plate 12	F05				77.321			SC16-plate 12	F05	16.291				93.612
SC16-plate 12	F06		-45.8378					SC16-plate 12	F06	84.5898		38.752
SC16-plate 12	F07				78.9348			SC16-plate 12	F07	21.0652				100
SC16-plate 12	F08				56.5668			SC16-plate 12	F08	15.5572				72.1239
SC16-plate 12	F09		-45.0656					SC16-plate 12	F09	74.5498		29.4843
SC16-plate 12	F10	-6.72122						SC16-plate 12	F10	12.2083	5.48709
SC16-plate 12	F11		-42.5117					SC16-plate 12	F11	75.5594		33.0477
SC16-plate 12	F12		-35.1074					SC16-plate 12	F12	65.1912		30.0838
SC16-plate 12	G01		-40.8479					SC16-plate 12	G01	81.3969		40.549
SC16-plate 12	G02		-34.8511					SC16-plate 12	G02	57.9878		23.1367
SC16-plate 12	G03				50.1455			SC16-plate 12	G03	13.9927				64.1383
SC16-plate 12	G04				25.055			SC16-plate 12	G04	29.9029				54.9579
SC16-plate 12	G05		-37.7394					SC16-plate 12	G05	71.5188		33.7794
SC16-plate 12	G06				41.8203			SC16-plate 12	G06	24.344				66.1643
SC16-plate 12	G07		-20.9879					SC16-plate 12	G07	28.0953		7.10743
SC16-plate 12	G08	-6.82697						SC16-plate 12	G08	9.82445	2.99748
SC16-plate 12	G09		-39.4437					SC16-plate 12	G09	71.3987		31.955
SC16-plate 12	G10	-12.5365						SC16-plate 12	G10	17.686	5.14944
SC16-plate 12	G11				64.17			SC16-plate 12	G11	15.1264				79.2964
SC16-plate 12	G12		-34.4327					SC16-plate 12	G12	65.1646		30.732
SC16-plate 12	H01				64.3722			SC16-plate 12	H01	18.9748				83.347
SC16-plate 12	H02		-38.9909					SC16-plate 12	H02	77.3159		38.3249
SC16-plate 12	H03				76.7204			SC16-plate 12	H03	19.9245				96.6449
SC16-plate 12	H04				62.1112			SC16-plate 12	H04	17.2326				79.3438
SC16-plate 12	H05		-36.0676					SC16-plate 12	H05	68.165		32.0974
SC16-plate 12	H06				62.3204			SC16-plate 12	H06	14.4489				76.7693
SC16-plate 12	H07		-35.7621					SC16-plate 12	H07	68.6867		32.9246
SC16-plate 12	H08		-39.4393					SC16-plate 12	H08	76.4159		36.9766
SC16-plate 12	H09		-39.4166					SC16-plate 12	H09	75.2507		35.8341
SC16-plate 12	H10		-31.2005					SC16-plate 12	H10	60.7979		29.5974
SC16-plate 12	H11		-34.7905					SC16-plate 12	H11	65.1302		30.3398
SC16-plate 12	H12				58.2598			SC16-plate 12	H12	15.4029				73.6626
SC16-plate 13	NTC	3.30202						SC16-plate 13	NTC	0	3.30202
SC16-plate 13	NTC	3.48747						SC16-plate 13	NTC	0.491668	3.97914
SC16-plate 13	NTC	1.76814						SC16-plate 13	NTC	0.646813	2.41496
SC16-plate 13	AA		-80.4262					SC16-plate 13	AA	100		19.5738
SC16-plate 13	AA		-61.9002					SC16-plate 13	AA	72.8364		10.9361
SC16-plate 13	AA		-59.5773					SC16-plate 13	AA	70.8304		11.2531
SC16-plate 13	AB			-13.41				SC16-plate 13	AB	44.431			31.021
SC16-plate 13	AB			-14.7483				SC16-plate 13	AB	44.3763			29.6281
SC16-plate 13	AB			-12.2559				SC16-plate 13	AB	55.8143			43.5584
SC16-plate 13	BB				60.5199			SC16-plate 13	BB	7.88515				68.4051
SC16-plate 13	BB				51.0244			SC16-plate 13	BB	3.54735				54.5718
SC16-plate 13	BB				50.7126			SC16-plate 13	BB	3.50562				54.2183
SC16-plate 13	B01			-13.7676				SC16-plate 13	B01	44.8887			31.1211
SC16-plate 13	B02				57.5364			SC16-plate 13	B02	8.86337				66.3998
SC16-plate 13	B03			-20.02				SC16-plate 13	B03	49.6771			29.657
SC16-plate 13	B04				59.4607			SC16-plate 13	B04	13.1748				72.6355
SC16-plate 13	B05			-18.855				SC16-plate 13	B05	47.0423			28.1874
SC16-plate 13	B06				52.4144			SC16-plate 13	B06	7.14555				59.5599
SC16-plate 13	B07				71.3663			SC16-plate 13	B07	16.4751				87.8414
SC16-plate 13	B08			-19.0068				SC16-plate 13	B08	45.1092			26.1024
SC16-plate 13	B09				52.3836			SC16-plate 13	B09	8.58701				60.9706
SC16-plate 13	B10			-13.6128				SC16-plate 13	B10	53.3136			39.7008
SC16-plate 13	B11			-16.4491				SC16-plate 13	B11	47.9616			31.5125
SC16-plate 13	B12				64.9086			SC16-plate 13	B12	10.1829				75.0915
SC16-plate 13	C01				51.3208			SC16-plate 13	C01	8.38652				59.7073
SC16-plate 13	C02				61.5892			SC16-plate 13	C02	10.952				72.5412
SC16-plate 13	C03			-15.7845				SC16-plate 13	C03	37.6806			21.8961
SC16-plate 13	C04				36.5525			SC16-plate 13	C04	12.1502				48.7027
SC16-plate 13	C05			-14.3283				SC16-plate 13	C05	43.6785			29.3502
SC16-plate 13	C06				59.9493			SC16-plate 13	C06	14.163				74.1123
SC16-plate 13	C07				25.5703			SC16-plate 13	C07	8.59505				34.1653
SC16-plate 13	C08			-18.3105				SC16-plate 13	C08	53.5193			35.2089
SC16-plate 13	C09			-6.38906				SC16-plate 13	C09	33.3649			26.9758
SC16-plate 13	C10				47.942			SC16-plate 13	C10	16.5728				64.5148
SC16-plate 13	C11				43.5309			SC16-plate 13	C11	15.4043				58.9352
SC16-plate 13	C12			-19.9565				SC16-plate 13	C12	49.6437			29.6872
SC16-plate 13	D01		-60.318					SC16-plate 13	D01	71.2728		10.9548
SC16-plate 13	D02		-46.4415					SC16-plate 13	D02	48.5334		2.09192
SC16-plate 13	D03			-16.7505				SC16-plate 13	D03	34.3324			17.5819
SC16-plate 13	D04			-16.9269				SC16-plate 13	D04	46.8143			29.8875
SC16-plate 13	D05				51.7023			SC16-plate 13	D05	11.5726				63.2749
SC16-plate 13	D06				44.868			SC16-plate 13	D06	14.4913				59.3593
SC16-plate 13	D07			-18.9147				SC16-plate 13	D07	50.1278			31.2131
SC16-plate 13	D08				40.5463			SC16-plate 13	D08	14.1859				54.7322
SC16-plate 13	D09			-15.045				SC16-plate 13	D09	46.641			31.596
SC16-plate 13	D10				57.3528			SC16-plate 13	D10	15.4232				72.7761
SC16-plate 13	D11				34.1111			SC16-plate 13	D11	10.3877				44.4988
SC16-plate 13	D12				54.2491			SC16-plate 13	D12	10.2719				64.521
SC16-plate 13	E01				39.1961			SC16-plate 13	E01	20.0841				59.2802
SC16-plate 13	E02				53.9506			SC16-plate 13	E02	11.8406				65.7913
SC16-plate 13	E03	5.5465						SC16-plate 13	E03	8.29517	13.8417
SC16-plate 13	E04			-19.009				SC16-plate 13	E04	48.6604			29.6514
SC16-plate 13	E05			-17.8676				SC16-plate 13	E05	46.4852			28.6176
SC16-plate 13	E06				19.9635			SC16-plate 13	E06	9.37095				29.3344
SC16-plate 13	E07		-74.2166					SC16-plate 13	E07	88.9108		14.6942
SC16-plate 13	E08				66.6215			SC16-plate 13	E08	9.01355				75.635
SC16-plate 13	E09			-18.1871				SC16-plate 13	E09	50.5856			32.3984
SC16-plate 13	E10				44.1027			SC16-plate 13	E10	10.0892				54.1919
SC16-plate 13	E11				65.0729			SC16-plate 13	E11	11.1332				76.2061
SC16-plate 13	E12			-18.4436				SC16-plate 13	E12	47.9986			29.555
SC16-plate 13	F01				48.674			SC16-plate 13	F01	8.1551				56.8291
SC16-plate 13	F02			-17.2018				SC16-plate 13	F02	48.033			30.8312
SC16-plate 13	F03				44.2247			SC16-plate 13	F03	14.0511				58.2758
SC16-plate 13	F04		-64.2408					SC16-plate 13	F04	72.6327		8.39191
SC16-plate 13	F05				41.2196			SC16-plate 13	F05	14.4941				55.7138
SC16-plate 13	F06			-17.9226				SC16-plate 13	F06	45.0318			27.1092
SC16-plate 13	F07			-16.9088				SC16-plate 13	F07	47.7039			30.7951
SC16-plate 13	F08				46.2356			SC16-plate 13	F08	14.5247				60.7603
SC16-plate 13	F09				64.7264			SC16-plate 13	F09	10.7904				75.5168
SC16-plate 13	F10				36.5834			SC16-plate 13	F10	17.8969				54.4803
SC16-plate 13	F11			1.11106				SC16-plate 13	F11	36.3177			37.4287
SC16-plate 13	F12			4.35163				SC16-plate 13	F12	42.1256			46.4772
SC16-plate 13	G01			4.6355				SC16-plate 13	G01	37.7416			42.3771
SC16-plate 13	G02			4.3496				SC16-plate 13	G02	34.3146			38.6642
SC16-plate 13	G03				71.5044			SC16-plate 13	G03	4.31137				75.8157
SC16-plate 13	G04				80.2524			SC16-plate 13	G04	8.93087				89.1833
SC16-plate 13	G05	-2.99223						SC16-plate 13	G05	8.24403	5.2518
SC16-plate 13	G06			3.68481				SC16-plate 13	G06	30.9626			34.6474
SC16-plate 13	G07				85.5274			SC16-plate 13	G07	7.35418				92.8816
SC16-plate 13	G08				92.7079			SC16-plate 13	G08	7.29212				100
SC16-plate 13	G09			2.6573				SC16-plate 13	G09	33.4132			36.0705
SC16-plate 13	G10			2.15032				SC16-plate 13	G10	42.6534			44.8037
SC16-plate 13	G11			3.93992				SC16-plate 13	G11	29.8022			33.7421
SC16-plate 13	G12		-67.972					SC16-plate 13	G12	67.972		0
SC16-plate 13	H01				64.9862			SC16-plate 13	H01	5.93759				70.9238
SC16-plate 13	H02				78.2989			SC16-plate 13	H02	3.46604				81.7649
SC16-plate 13	H03			6.31025				SC16-plate 13	H03	39.4588			45.769
SC16-plate 13	H04				48.0761			SC16-plate 13	H04	4.47413				52.5502
SC16-plate 13	H05			5.92909				SC16-plate 13	H05	42.3177			48.2468
SC16-plate 13	H06			12.4316				SC16-plate 13	H06	39.5018			51.9334
SC16-plate 13	H07				37.5828			SC16-plate 13	H07	1.81255				39.3953
SC16-plate 13	H08			5.76774				SC16-plate 13	H08	37.4964			43.2641
SC16-plate 13	H09			4.07358				SC16-plate 13	H09	39.225			43.2986
SC16-plate 13	H10			-0.572932				SC16-plate 13	H10	41.1611			40.5881
SC16-plate 13	H11				81.3392			SC16-plate 13	H11	7.44727				88.7864
SC16-plate 13	H12	-6.16394						SC16-plate 13	H12	9.40686	3.24292
SC16-plate 14	NTC	0.500432						SC16-plate 14	NTC	1.91983	2.42026
SC16-plate 14	NTC	1.20724						SC16-plate 14	NTC	3.91056	5.11781
SC16-plate 14	NTC	-2.28469						SC16-plate 14	NTC	3.94457	1.65988
SC16-plate 14	AA	-16.1728						SC16-plate 14	AA	18.0434	1.87061
SC16-plate 14	AA			-17.2678				SC16-plate 14	AA	31.6579			14.3902
SC16-plate 14	AA			-17.0605				SC16-plate 14	AA	22.9317			5.87121
SC16-plate 14	AB	-4.63853						SC16-plate 14	AB	15.1938	10.5553
SC16-plate 14	AB	-5.43848						SC16-plate 14	AB	14.8069	9.36845
SC16-plate 14	AB	-6.14343						SC16-plate 14	AB	13.3163	7.17288
SC16-plate 14	BB	5.41858						SC16-plate 14	BB	3.61388	9.03246
SC16-plate 14	BB	5.41804						SC16-plate 14	BB	0	5.41804
SC16-plate 14	BB	9.46379						SC16-plate 14	BB	1.69634	11.1601
SC16-plate 14	B01			-17.8738				SC16-plate 14	B01	59.0135			41.1397
SC16-plate 14	B02				88.325			SC16-plate 14	B02	11.675				100
SC16-plate 14	B03			-21.516				SC16-plate 14	B03	58.2509			36.735
SC16-plate 14	B04				58.8397			SC16-plate 14	B04	15.2263				74.066
SC16-plate 14	B05			-14.2011				SC16-plate 14	B05	64.7149			50.5138
SC16-plate 14	B06				75.4653			SC16-plate 14	B06	9.00366				84.469
SC16-plate 14	B07				79.8107			SC16-plate 14	B07	14.7459				94.5567
SC16-plate 14	B08				59.9839			SC16-plate 14	B08	15.4411				75.425
SC16-plate 14	B09				72.8373			SC16-plate 14	B09	10.5899				83.4272
SC16-plate 14	B10				62.2904			SC16-plate 14	B10	14.1759				76.4663
SC16-plate 14	B11				72.2557			SC16-plate 14	B11	9.45403				81.7098
SC16-plate 14	B12		-86.1485					SC16-plate 14	B12	100		13.8515
SC16-plate 14	C01				63.6373			SC16-plate 14	C01	8.20617				71.8434
SC16-plate 14	C02			-15.385				SC16-plate 14	C02	47.8671			32.4821
SC16-plate 14	C03				63.1737			SC16-plate 14	C03	9.89946				73.0731
SC16-plate 14	C04			-13.0887				SC16-plate 14	C04	33.1244			20.0357
SC16-plate 14	C05				50.2197			SC16-plate 14	C05	4.33783				54.5575
SC16-plate 14	C06			-11.7483				SC16-plate 14	C06	38.5315			26.7832
SC16-plate 14	C07			-15.9145				SC16-plate 14	C07	41.5277			25.6132
SC16-plate 14	C08			-16.8506				SC16-plate 14	C08	43.3355			26.485
SC16-plate 14	C09				59.2874			SC16-plate 14	C09	4.50353				63.791
SC16-plate 14	C10				70.111			SC16-plate 14	C10	6.95148				77.0625
SC16-plate 14	C11				65.5146			SC16-plate 14	C11	7.14424				72.6588
SC16-plate 14	C12			-5.42753				SC16-plate 14	C12	27.9534			22.5259
SC16-plate 14	D01			-15.8311				SC16-plate 14	D01	49.0438			33.2127
SC16-plate 14	D02		-67.6603					SC16-plate 14	D02	73.7359		6.0756
SC16-plate 14	D03			-15.9934				SC16-plate 14	D03	34.7745			18.7812
SC16-plate 14	D04				47.0626			SC16-plate 14	D04	8.06898				55.1316
SC16-plate 14	D05				45.7927			SC16-plate 14	D05	5.30874				51.1014
SC16-plate 14	D06			-17.8913				SC16-plate 14	D06	41.8108			23.9194
SC16-plate 14	D07				57.8464			SC16-plate 14	D07	10.1018				67.9482
SC16-plate 14	D08				51.389			SC16-plate 14	D08	4.53782				55.9268
SC16-plate 14	D09			-0.475205				SC16-plate 14	D09	26.6295			26.1543
SC16-plate 14	D10				55.1331			SC16-plate 14	D10	9.82352				64.9566
SC16-plate 14	D11			-17.2791				SC16-plate 14	D11	44.3776			27.0985
SC16-plate 14	D12			-18.1627				SC16-plate 14	D12	52.2839			34.1212
SC16-plate 14	E01			-15.4381				SC16-plate 14	E01	41.3678			25.9297
SC16-plate 14	E02		-54.8861					SC16-plate 14	E02	64.3043		9.41821
SC16-plate 14	E03		-55.3497					SC16-plate 14	E03	56.6775		1.32785
SC16-plate 14	E04				44.8409			SC16-plate 14	E04	4.33618				49.1771
SC16-plate 14	E05				43.9214			SC16-plate 14	E05	3.37035				47.2918
SC16-plate 14	E06				44.9961			SC16-plate 14	E06	3.23395				48.23
SC16-plate 14	E07			-14.3568				SC16-plate 14	E07	33.7879			19.4311
SC16-plate 14	E08		-57.2347					SC16-plate 14	E08	57.2347		0
SC16-plate 14	E09				47.7607			SC16-plate 14	E09	3.41851				51.1792
SC16-plate 14	E10			-15.0934				SC16-plate 14	E10	33.7816			18.6882
SC16-plate 14	E11				55.9257			SC16-plate 14	E11	3.31576				59.2415
SC16-plate 14	E12				39.0518			SC16-plate 14	E12	13.8613				52.9131
SC16-plate 14	F01			-16.8351				SC16-plate 14	F01	50.2915			33.4564
SC16-plate 14	F02			-11.2031				SC16-plate 14	F02	39.2702			28.0671
SC16-plate 14	F03				56.0308			SC16-plate 14	F03	9.04811				65.0789
SC16-plate 14	F04			-15.8725				SC16-plate 14	F04	36.3216			20.4491
SC16-plate 14	F05				54.9629			SC16-plate 14	F05	8.21991				63.1828
SC16-plate 14	F06		-65.3265					SC16-plate 14	F06	68.4136		3.08712
SC16-plate 14	F07			-14.5919				SC16-plate 14	F07	38.2079			23.616
SC16-plate 14	F08		-64.599					SC16-plate 14	F08	67.3555		2.75652
SC16-plate 14	F09			-19.6769				SC16-plate 14	F09	37.2797			17.6028
SC16-plate 14	F10				57.2228			SC16-plate 14	F10	4.49733				61.7202
SC16-plate 14	F11				67.3295			SC16-plate 14	F11	7.15598				74.4855
SC16-plate 14	F12				71.9473			SC16-plate 14	F12	8.41419				80.3615
SC16-plate 14	G01			-19.1384				SC16-plate 14	G01	54.155			35.0166
SC16-plate 14	G02			-18.5633				SC16-plate 14	G02	50.762			32.1987
SC16-plate 14	G03				67.8813			SC16-plate 14	G03	10.7793				78.6606
SC16-plate 14	G04			-13.7212				SC16-plate 14	G04	44.9624			31.2413
SC16-plate 14	G05			-15.6954				SC16-plate 14	G05	46.8027			31.1073
SC16-plate 14	G06			-18.4695				SC16-plate 14	G06	44.7992			26.3297
SC16-plate 14	G07			-12.2479				SC16-plate 14	G07	41.9002			29.6523
SC16-plate 14	G08			-17.7705				SC16-plate 14	G08	42.105			24.3345
SC16-plate 14	G09			-16.8554				SC16-plate 14	G09	37.3267			20.4713
SC16-plate 14	G10				62.9691			SC16-plate 14	G10	8.45265				71.4217
SC16-plate 14	G11			-14.7882				SC16-plate 14	G11	39.3535			24.5653
SC16-plate 14	G12		-70.48					SC16-plate 14	G12	73.2879		2.80789
SC16-plate 14	H01			-16.9008				SC16-plate 14	H01	51.664			34.7632
SC16-plate 14	H02		-57.5474					SC16-plate 14	H02	80.9094		23.362
SC16-plate 14	H03			-17.045				SC16-plate 14	H03	52.7243			35.6792
SC16-plate 14	H04				83.0508			SC16-plate 14	H04	10.6744				93.7251
SC16-plate 14	H05			-19.546				SC16-plate 14	H05	53.1864			33.6404
SC16-plate 14	H06			-10.2608				SC16-plate 14	H06	71.7918			61.531
SC16-plate 14	H07			-21.4185				SC16-plate 14	H07	49.8164			28.3979
SC16-plate 14	H08				77.0878			SC16-plate 14	H08	9.1492				86.237
SC16-plate 14	H09		-71.7162					SC16-plate 14	H09	79.7261		8.00988
SC16-plate 14	H10				75.427			SC16-plate 14	H10	6.94699				82.3739
SC16-plate 14	H11			-17.1935				SC16-plate 14	H11	47.1329			29.9394
SC16-plate 14	H12	-2.39312						SC16-plate 14	H12	9.68356	7.29044
SC16-plate 16	NTC	-0.155346						SC16-plate 16	NTC	2.43177	2.27642
SC16-plate 16	NTC	-0.909478						SC16-plate 16	NTC	2.72098	1.8115
SC16-plate 16	NTC	-4.02483						SC16-plate 16	NTC	4.02483	0
SC16-plate 16	AA			-17.5607				SC16-plate 16	AA	28.4096			10.8489
SC16-plate 16	AA	-16.982						SC16-plate 16	AA	18.4842	1.50221
SC16-plate 16	AA	-15.41						SC16-plate 16	AA	16.9307	1.52079
SC16-plate 16	AB	-6.48112						SC16-plate 16	AB	10.3506	3.86952
SC16-plate 16	AB	-6.78671						SC16-plate 16	AB	9.57183	2.78512
SC16-plate 16	AB	-5.55626						SC16-plate 16	AB	16.9307	11.3745
SC16-plate 16	BB	5.80177						SC16-plate 16	BB	2.56381	8.36558
SC16-plate 16	BB	5.25013						SC16-plate 16	BB	0.015113	5.26524
SC16-plate 16	BB	2.74876						SC16-plate 16	BB	0	2.74876
SC16-plate 16	B01				66.0836			SC16-plate 16	B01	8.7988				74.8824
SC16-plate 16	B02			-23.5664				SC16-plate 16	B02	58.6892			35.1228
SC16-plate 16	B03			-24.0203				SC16-plate 16	B03	63.1571			39.1368
SC16-plate 16	B04		-90.6824					SC16-plate 16	B04	100		9.3176
SC16-plate 16	B05			-21.5041				SC16-plate 16	B05	54.2744			32.7702
SC16-plate 16	B06				76.4515			SC16-plate 16	B06	8.89973				85.3513
SC16-plate 16	B07			-18.783				SC16-plate 16	B07	49.7036			30.9205
SC16-plate 16	B08				87.0824			SC16-plate 16	B08	12.9176				100
SC16-plate 16	B09				81.7947			SC16-plate 16	B09	11.8654				93.6601
SC16-plate 16	B10				81.2015			SC16-plate 16	B10	11.6143				92.8159
SC16-plate 16	B11			-19.5765				SC16-plate 16	B11	47.7455			28.1689
SC16-plate 16	B12			-21.9611				SC16-plate 16	B12	49.6227			27.6616
SC16-plate 16	C01			-19.9423				SC16-plate 16	C01	62.541			42.5988
SC16-plate 16	C02			-16.0809				SC16-plate 16	C02	52.7616			36.6808
SC16-plate 16	C03				73.9103			SC16-plate 16	C03	11.2047				85.115
SC16-plate 16	C04				76.6784			SC16-plate 16	C04	13.0477				89.7261
SC16-plate 16	C05		-73.1724					SC16-plate 16	C05	79.2471		6.0747
SC16-plate 16	C06				74.0123			SC16-plate 16	C06	11.0613				85.0736
SC16-plate 16	C07			-16.1422				SC16-plate 16	C07	46.3356			30.1934
SC16-plate 16	C08				76.8583			SC16-plate 16	C08	13.2837				90.1419
SC16-plate 16	C09			-20.3227				SC16-plate 16	C09	54.4493			34.1265
SC16-plate 16	C10				71.1557			SC16-plate 16	C10	10.6496				81.8053
SC16-plate 16	C11			-15.2079				SC16-plate 16	C11	45.8303			30.6224
SC16-plate 16	C12				73.9767			SC16-plate 16	C12	9.06646				83.0432
SC16-plate 16	D01			-15.1601				SC16-plate 16	D01	54.9551			39.795
SC16-plate 16	D02				69.0263			SC16-plate 16	D02	18.1654				87.1917
SC16-plate 16	D03			-15.9335				SC16-plate 16	D03	51.0036			35.0701
SC16-plate 16	D04			-20.8611				SC16-plate 16	D04	58.7177			37.8567
SC16-plate 16	D05	2.38107						SC16-plate 16	D05	5.90608	8.28714
SC16-plate 16	D06			-20.6051				SC16-plate 16	D06	54.5069			33.9017
SC16-plate 16	D07			-17.2647				SC16-plate 16	D07	48.6935			31.4288
SC16-plate 16	D08		-71.5183					SC16-plate 16	D08	77.1731		5.65479
SC16-plate 16	D09				76.821			SC16-plate 16	D09	11.7375				88.5584
SC16-plate 16	D10				75.3336			SC16-plate 16	D10	8.17498				83.5086
SC16-plate 16	D11			-15.6431				SC16-plate 16	D11	44.8682			29.2251
SC16-plate 16	D12			-18.5281				SC16-plate 16	D12	47.2214			28.6933
SC16-plate 16	E01			-17.8723				SC16-plate 16	E01	52.7144			34.8421
SC16-plate 16	E02			-17.9304				SC16-plate 16	E02	48.8494			30.919
SC16-plate 16	E03				70.9564			SC16-plate 16	E03	9.55734				80.5137
SC16-plate 16	E04		-81.2066					SC16-plate 16	E04	85.684		4.47748
SC16-plate 16	E05			-20.2561				SC16-plate 16	E05	53.4311			33.1751
SC16-plate 16	E06				52.0252			SC16-plate 16	E06	6.84325				58.8684
SC16-plate 16	E07			-23.6266				SC16-plate 16	E07	54.7676			31.141
SC16-plate 16	E08			-19.9466				SC16-plate 16	E08	51.4196			31.473
SC16-plate 16	E09				69.6569			SC16-plate 16	E09	11.4175				81.0744
SC16-plate 16	E10			-19.001				SC16-plate 16	E10	47.8522			28.8512
SC16-plate 16	E11			-10.7639				SC16-plate 16	E11	37.869			27.105
SC16-plate 16	E12			-19.3008				SC16-plate 16	E12	48.6266			29.3258
SC16-plate 16	F01			-21.3528				SC16-plate 16	F01	54.1127			32.7599
SC16-plate 16	F02		-77.35					SC16-plate 16	F02	84.4131		7.06311
SC16-plate 16	F03				72.6027			SC16-plate 16	F03	10.2496				82.8523
SC16-plate 16	F04			-23.6103				SC16-plate 16	F04	59.8669			36.2565
SC16-plate 16	F05			-22.2856				SC16-plate 16	F05	58.185			35.8994
SC16-plate 16	F06				63.2103			SC16-plate 16	F06	10.2313				73.4416
SC16-plate 16	F07			-19.6388				SC16-plate 16	F07	50.7843			31.1455
SC16-plate 16	F08			-21.2451				SC16-plate 16	F08	55.136			33.8909
SC16-plate 16	F09				64.4778			SC16-plate 16	F09	10.2415				74.7193
SC16-plate 16	F10			-19.1805				SC16-plate 16	F10	49.1497			29.9692
SC16-plate 16	F11			-22.1678				SC16-plate 16	F11	50.9731			28.8053
SC16-plate 16	F12				65.2017			SC16-plate 16	F12	5.78734				70.989
SC16-plate 16	G01				76.2771			SC16-plate 16	G01	12.813				89.0902
SC16-plate 16	G02		-84.6693					SC16-plate 16	G02	91.7456		7.07628
SC16-plate 16	G03			-19.5082				SC16-plate 16	G03	53.711			34.2028
SC16-plate 16	G04				74.0727			SC16-plate 16	G04	10.2563				84.3291
SC16-plate 16	G05				69.0751			SC16-plate 16	G05	10.3959				79.471
SC16-plate 16	G06				60.468			SC16-plate 16	G06	11.9186				72.3867
SC16-plate 16	G07			-14.9279				SC16-plate 16	G07	47.2542			32.3263
SC16-plate 16	G08			-17.2402				SC16-plate 16	G08	46.0015			28.7613
SC16-plate 16	G09			-20.9478				SC16-plate 16	G09	52.2277			31.2799
SC16-plate 16	G10			-21.7434				SC16-plate 16	G10	52.5565			30.8131
SC16-plate 16	G11				52.7241			SC16-plate 16	G11	9.90376				62.6278
SC16-plate 16	G12			-20.8274				SC16-plate 16	G12	44.1921			23.3647
SC16-plate 16	H01			-19.0241				SC16-plate 16	H01	48.6042			29.5801
SC16-plate 16	H02			-21.3312				SC16-plate 16	H02	56.8			35.4688
SC16-plate 16	H03		-82.1382					SC16-plate 16	H03	88.229		6.09087
SC16-plate 16	H04				80.2782			SC16-plate 16	H04	10.1427				90.4209
SC16-plate 16	H05			-18.8262				SC16-plate 16	H05	52.3779			33.5518
SC16-plate 16	H06				68.5268			SC16-plate 16	H06	9.52362				78.0504
SC16-plate 16	H07				64.7729			SC16-plate 16	H07	7.91749				72.6904
SC16-plate 16	H08			-20.6533				SC16-plate 16	H08	54.0521			33.3988
SC16-plate 16	H09			-20.8446				SC16-plate 16	H09	55.9019			35.0574
SC16-plate 16	H10			-17.9049				SC16-plate 16	H10	48.8893			30.9844
SC16-plate 16	H11				71.4697			SC16-plate 16	H11	7.54404				79.0137
SC16-plate 16	H12				61.8844			SC16-plate 16	H12	6.67682				68.5612
SC16-plate 17	NTC	1.35327						SC16-plate 17	NTC	9.92733	11.2806
SC16-plate 17	NTC	0.834378						SC16-plate 17	NTC	13.1364	13.9708
SC16-plate 17	NTC	-0.575743						SC16-plate 17	NTC	13.8866	13.3108
SC16-plate 17	AA		-23.5258					SC16-plate 17	AA	41.6634		18.1375
SC16-plate 17	AA			-14.3411				SC16-plate 17	AA	26.3159			11.9748
SC16-plate 17	AA		-20.4759			-20.4759		SC16-plate 17	AA	35.9686		15.4927			15.4927
SC16-plate 17	AB			-10.6789				SC16-plate 17	AB	30.5047			19.8259
SC16-plate 17	AB	-3.83638						SC16-plate 17	AB	4.93489	1.09852
SC16-plate 17	AB	-3.24628						SC16-plate 17	AB	3.99081	0.744536
SC16-plate 17	BB	-2.32782						SC16-plate 17	BB	3.0879	0.76008
SC16-plate 17	BB	-1.30679						SC16-plate 17	BB	1.47732	0.170537
SC16-plate 17	BB	0						SC16-plate 17	BB	0	0
SC16-plate 17	B01				41.1096			SC16-plate 17	B01	21.4952				62.6048
SC16-plate 17	B02				48.7319			SC16-plate 17	B02	23.1701				71.9019
SC16-plate 17	B03		-32.7687					SC16-plate 17	B03	59.767		26.9983
SC16-plate 17	B04		-31.8738					SC16-plate 17	B04	62.1176		30.2438
SC16-plate 17	B05				38.7428			SC16-plate 17	B05	28.0145				66.7573
SC16-plate 17	B06	-6.97865						SC16-plate 17	B06	17.6087	10.6301
SC16-plate 17	B07		-33.1164					SC16-plate 17	B07	59.7033		26.5869
SC16-plate 17	B08	-12.1295						SC16-plate 17	B08	12.9817	0.852166
SC16-plate 17	B09		-30.9993					SC16-plate 17	B09	65.2847		34.2854
SC16-plate 17	B10				50.8718			SC16-plate 17	B10	24.4619				75.3337
SC16-plate 17	B11		-24.1699					SC16-plate 17	B11	65.6406		41.4707
SC16-plate 17	B12				29.616			SC16-plate 17	B12	26.5818				56.1977
SC16-plate 17	C01		-27.9455					SC16-plate 17	C01	59.3134		31.3678
SC16-plate 17	C02		-39.4317					SC16-plate 17	C02	89.8983		50.4666
SC16-plate 17	C03				51.3517			SC16-plate 17	C03	31.8325				83.1843
SC16-plate 17	C04	-11.5224						SC16-plate 17	C04	12.6308	1.10842
SC16-plate 17	C05		-29.195					SC16-plate 17	C05	70.1943		40.9994
SC16-plate 17	C06				51.8831			SC16-plate 17	C06	29.6266				81.5097
SC16-plate 17	C07				31.5791			SC16-plate 17	C07	17.2449				48.8239
SC16-plate 17	C08		-34.0281					SC16-plate 17	C08	64.9899		30.9618
SC16-plate 17	C09		-35.9061					SC16-plate 17	C09	69.2619		33.3557
SC16-plate 17	C10		-36.7997					SC16-plate 17	C10	77.3823		40.5826
SC16-plate 17	C11				49.6236			SC16-plate 17	C11	26.5056				76.1292
SC16-plate 17	C12	-10.0804						SC16-plate 17	C12	10.6313	0.55092
SC16-plate 17	D01				38.8928			SC16-plate 17	D01	22.6242				61.517
SC16-plate 17	D02		-37.5716					SC16-plate 17	D02	70.3584		32.7868
SC16-plate 17	D03		-31.9998					SC16-plate 17	D03	69.7793		37.7795
SC16-plate 17	D04				46.7011			SC16-plate 17	D04	27.1993				73.9004
SC16-plate 17	D05		-36.106					SC16-plate 17	D05	70.2999		34.1939
SC16-plate 17	D06				30.2452			SC16-plate 17	D06	18.8781				49.1234
SC16-plate 17	D07				62.9702			SC16-plate 17	D07	34.2016				97.1718
SC16-plate 17	D08	-11.694						SC16-plate 17	D08	12.3841	0.690147
SC16-plate 17	D09		-21.9129			-21.9129		SC16-plate 17	D09	38.4767		16.5638			16.5638
SC16-plate 17	D10				45.7546			SC16-plate 17	D10	21.7857				67.5403
SC16-plate 17	D11		-81.6434					SC16-plate 17	D11	100		18.3566
SC16-plate 17	D12				21.361			SC16-plate 17	D12	19.3092				40.6703
SC16-plate 17	E01				41.4404			SC16-plate 17	E01	28.8424				70.2828
SC16-plate 17	E02		-41.2144					SC16-plate 17	E02	86.2612		45.0468
SC16-plate 17	E03	-9.61809						SC16-plate 17	E03	10.3016	0.683474
SC16-plate 17	E04	-10.0008						SC16-plate 17	E04	10.8749	0.874095
SC16-plate 17	E05				45.4055			SC16-plate 17	E05	23.1065				68.5121
SC16-plate 17	E06				44.8132			SC16-plate 17	E06	19.8748				64.688
SC16-plate 17	E07				49.374			SC16-plate 17	E07	22.9747				72.3487
SC16-plate 17	E08				52.7166			SC16-plate 17	E08	25.2241				77.9406
SC16-plate 17	E09				27.9549			SC16-plate 17	E09	27.9301				55.8851
SC16-plate 17	E10		-30.8865					SC16-plate 17	E10	55.7693		24.8828
SC16-plate 17	E11	-10.6781						SC16-plate 17	E11	11.4673	0.78927
SC16-plate 17	E12	-12.0192						SC16-plate 17	E12	12.8461	0.826838
SC16-plate 17	F01				63.9073			SC16-plate 17	F01	23.5076				87.4149
SC16-plate 17	F02				47.0552			SC16-plate 17	F02	22.1852				69.2404
SC16-plate 17	F03				71.7108			SC16-plate 17	F03	28.2892				100
SC16-plate 17	F04		-33.1391					SC16-plate 17	F04	73.9064		40.7673
SC16-plate 17	F05				44.7489			SC16-plate 17	F05	20.0657				64.8147
SC16-plate 17	F06				28.7813			SC16-plate 17	F06	23.2376				52.0189
SC16-plate 17	F07	-12.951						SC16-plate 17	F07	13.8698	0.918886
SC16-plate 17	F08	-13.3788						SC16-plate 17	F08	14.6241	1.24525
SC16-plate 17	F09							SC16-plate 17	F09
SC16-plate 17	F10							SC16-plate 17	F10
SC16-plate 17	F11							SC16-plate 17	F11
SC16-plate 17	F12							SC16-plate 17	F12
SC16-plate 17	G01							SC16-plate 17	G01
SC16-plate 17	G02							SC16-plate 17	G02
SC16-plate 17	G03							SC16-plate 17	G03
SC16-plate 17	G04							SC16-plate 17	G04
SC16-plate 17	G05							SC16-plate 17	G05
SC16-plate 17	G06							SC16-plate 17	G06
SC16-plate 17	G07							SC16-plate 17	G07
SC16-plate 17	G08							SC16-plate 17	G08
SC16-plate 17	G09							SC16-plate 17	G09
SC16-plate 17	G10							SC16-plate 17	G10
SC16-plate 17	G11							SC16-plate 17	G11
SC16-plate 17	G12							SC16-plate 17	G12
SC16-plate 17	H01							SC16-plate 17	H01
SC16-plate 17	H02							SC16-plate 17	H02
SC16-plate 17	H03							SC16-plate 17	H03
SC16-plate 17	H04							SC16-plate 17	H04
SC16-plate 17	H05							SC16-plate 17	H05
SC16-plate 17	H06							SC16-plate 17	H06
SC16-plate 17	H07							SC16-plate 17	H07
SC16-plate 17	H08							SC16-plate 17	H08
SC16-plate 17	H09							SC16-plate 17	H09
SC16-plate 17	H10							SC16-plate 17	H10
SC16-plate 17	H11							SC16-plate 17	H11
SC16-plate 17	H12							SC16-plate 17	H12
SC17-plate 2	NTC	0.283324						SC17-plate 2	NTC	0.0938415	0.377166
SC17-plate 2	NTC	0.120543						SC17-plate 2	NTC	0.955013	1.07556
SC17-plate 2	NTC	-8.33102						SC17-plate 2	NTC	15.7935	7.46252
SC17-plate 2	AA		-73.2209					SC17-plate 2	AA	93.3199		20.099
SC17-plate 2	AA		-71.8688					SC17-plate 2	AA	92.5411		20.6724
SC17-plate 2	AA		-76.4969					SC17-plate 2	AA	100		23.5031
SC17-plate 2	AB				54.6749			SC17-plate 2	AB	18.1771				72.852
SC17-plate 2	AB				61.2461			SC17-plate 2	AB	21.3115				82.5575
SC17-plate 2	AB				71.9872			SC17-plate 2	AB	28.0128				100
SC17-plate 2	BB				64.7589			SC17-plate 2	BB	24.0848				88.8437
SC17-plate 2	BB				68.2075			SC17-plate 2	BB	17.0896				85.2971
SC17-plate 2	BB				59.4926			SC17-plate 2	BB	14.4576				73.9502
SC17-plate 2	B01		-41.5808					SC17-plate 2	B01	51.3968		9.81604
SC17-plate 2	B02		-64.4176					SC17-plate 2	B02	82.111		17.6934
SC17-plate 2	B03		-63.9102					SC17-plate 2	B03	78.1355		14.2253
SC17-plate 2	B04		-45.815					SC17-plate 2	B04	54.0313		8.21625
SC17-plate 2	B05		-80.5989					SC17-plate 2	B05	96.6494		16.0505
SC17-plate 2	B06		-40.6647					SC17-plate 2	B06	44.9813		4.31659
SC17-plate 2	B07		-25.3674			-25.3674		SC17-plate 2	B07	29.1913		3.82392			3.82392
SC17-plate 2	B08		-72.2436					SC17-plate 2	B08	79.4338		7.19022
SC17-plate 2	B09		-51.4324					SC17-plate 2	B09	57.0843		5.6519
SC17-plate 2	B10		-45.77					SC17-plate 2	B10	50.6331		4.86315
SC17-plate 2	B11		-39.5561					SC17-plate 2	B11	40.188		0.631951
SC17-plate 2	B12		-41.3913					SC17-plate 2	B12	49.0194		7.62811
SC17-plate 2	C01			-16.9493				SC17-plate 2	C01	35.5989			18.6496
SC17-plate 2	C02		-39.3852					SC17-plate 2	C02	44.9398		5.55464
SC17-plate 2	C03		-45.2678					SC17-plate 2	C03	51.8162		6.54838
SC17-plate 2	C04		-55.5322					SC17-plate 2	C04	64.4398		8.90757
SC17-plate 2	C05		-46.6748					SC17-plate 2	C05	54.4108		7.73602
SC17-plate 2	C06		-50.7517					SC17-plate 2	C06	53.9218		3.17015
SC17-plate 2	C07		-48.0541					SC17-plate 2	C07	52.9142		4.86015
SC17-plate 2	C08		-48.9173					SC17-plate 2	C08	56.8115		7.89419
SC17-plate 2	C09		-60.1419					SC17-plate 2	C09	67.1925		7.05058
SC17-plate 2	C10		-54.6378					SC17-plate 2	C10	63.7973		9.15952
SC17-plate 2	C11		-53.0455					SC17-plate 2	C11	61.0374		7.99188
SC17-plate 2	C12		-46.9672					SC17-plate 2	C12	53.8312		6.86406
SC17-plate 2	D01		-49.8698					SC17-plate 2	D01	58.1033		8.23352
SC17-plate 2	D02		-53.316					SC17-plate 2	D02	59.6826		6.36657
SC17-plate 2	D03		-44.7244					SC17-plate 2	D03	50.1142		5.38974
SC17-plate 2	D04		-59.072					SC17-plate 2	D04	68.254		9.18192
SC17-plate 2	D05		-30.8011					SC17-plate 2	D05	34.9675		4.16645
SC17-plate 2	D06		-55.1459					SC17-plate 2	D06	61.8275		6.68157
SC17-plate 2	D07		-45.303					SC17-plate 2	D07	50.9695		5.66653
SC17-plate 2	D08		-58.4964					SC17-plate 2	D08	65.5131		7.01668
SC17-plate 2	D09			-19.5928				SC17-plate 2	D09	37.3334			17.7406
SC17-plate 2	D10				27.9011			SC17-plate 2	D10	2.80003				30.7011
SC17-plate 2	D11				21.8704			SC17-plate 2	D11	1.34063				23.2111
SC17-plate 2	D12	-6.20549						SC17-plate 2	D12	6.20549	0
SC17-plate 2	E01			-9.89862				SC17-plate 2	E01	25.7655			15.8669
SC17-plate 2	E02			-10.1393				SC17-plate 2	E02	26.1409			16.0017
SC17-plate 2	E03		-39.8865					SC17-plate 2	E03	50.3877		10.5012
SC17-plate 2	E04		-43.5937					SC17-plate 2	E04	51.0803		7.48651
SC17-plate 2	E05				12.8961			SC17-plate 2	E05	8.20791				21.104
SC17-plate 2	E06			-23.4278		-23.4278		SC17-plate 2	E06	41.7347			18.3069		18.3069
SC17-plate 2	E07				19.0105			SC17-plate 2	E07	4.90548				23.916
SC17-plate 2	E08			-20.212				SC17-plate 2	E08	41.7965			21.5845
SC17-plate 2	E09		-44.0233					SC17-plate 2	E09	51.4637		7.44039
SC17-plate 2	E10				18.8748			SC17-plate 2	E10	3.29212				22.1669
SC17-plate 2	E11				30.186			SC17-plate 2	E11	0				30.186
SC17-plate 2	E12			-24.1529		-24.1529		SC17-plate 2	E12	55.5006			31.3478		31.3478
SC17-plate 2	F01			-12.1649				SC17-plate 2	F01	31.7872			19.6223
SC17-plate 2	F02				25.3485			SC17-plate 2	F02	6.85064				32.1992
SC17-plate 2	F03				12.4006			SC17-plate 2	F03	8.81855				21.2191
SC17-plate 2	F04			-19.2342				SC17-plate 2	F04	33.8252			14.591
SC17-plate 2	F05		-33.5096					SC17-plate 2	F05	39.888		6.37846
SC17-plate 2	F06		-44.7767					SC17-plate 2	F06	50.2354		5.45875
SC17-plate 2	F07			-22.1693				SC17-plate 2	F07	41.3664			19.1971
SC17-plate 2	F08			-13.8973				SC17-plate 2	F08	21.1946			7.29732
SC17-plate 2	F09				21.6648			SC17-plate 2	F09	10.6069				32.2717
SC17-plate 2	F10				25.1921			SC17-plate 2	F10	4.12189				29.3139
SC17-plate 2	F11				24.2473			SC17-plate 2	F11	3.44963				27.6969
SC17-plate 2	F12			-18.1281				SC17-plate 2	F12	39.0184			20.8903
SC17-plate 2	G01		-33.829					SC17-plate 2	G01	41.2903		7.46123
SC17-plate 2	G02				32.8004			SC17-plate 2	G02	6.66722				39.4676
SC17-plate 2	G03				26.2397			SC17-plate 2	G03	7.59362				33.8333
SC17-plate 2	G04				23.7399			SC17-plate 2	G04	8.56708				32.307
SC17-plate 2	G05			-15.4794				SC17-plate 2	G05	32.8308			17.3515
SC17-plate 2	G06			-20.107				SC17-plate 2	G06	36.7154			16.6084
SC17-plate 2	G07			-14.6883				SC17-plate 2	G07	31.8828			17.1945
SC17-plate 2	G08				17.0112			SC17-plate 2	G08	10.439				27.4502
SC17-plate 2	G09			-16.835				SC17-plate 2	G09	33.9833			17.1483
SC17-plate 2	G10				21.9212			SC17-plate 2	G10	7.02254				28.9437
SC17-plate 2	G11			-11.9253				SC17-plate 2	G11	23.5055			11.5802
SC17-plate 2	G12				22.2903			SC17-plate 2	G12	5.59425				27.8846
SC17-plate 2	H01			-8.53261				SC17-plate 2	H01	24.1199			15.5873
SC17-plate 2	H02			-24.0071		-24.0071		SC17-plate 2	H02	56.1585			32.1514		32.1514
SC17-plate 2	H03				24.11			SC17-plate 2	H03	9.69966				33.8097
SC17-plate 2	H04			-10.2822				SC17-plate 2	H04	24.4023			14.1201
SC17-plate 2	H05		-47.2261					SC17-plate 2	H05	53.0241		5.79796
SC17-plate 2	H06		-52.9435					SC17-plate 2	H06	60.3068		7.3633
SC17-plate 2	H07			-17.3942				SC17-plate 2	H07	34.6832			17.2891
SC17-plate 2	H08	-6.5212						SC17-plate 2	H08	6.90193	0.380728
SC17-plate 2	H09			-18.0636				SC17-plate 2	H09	36.6023			18.5387
SC17-plate 2	H10	-5.9065						SC17-plate 2	H10	11.2774	5.37093
SC17-plate 2	H11			-14.9206				SC17-plate 2	H11	30.8007			15.8801
SC17-plate 2	H12	-7.21098						SC17-plate 2	H12	15.9917	8.78073
SC18-plate 3	NTC	-4.61576						SC18-plate 3	NTC	19.1279	14.5122
SC18-plate 3	NTC	-3.40719						SC18-plate 3	NTC	13.4339	10.0267
SC18-plate 3	NTC	-6.03336						SC18-plate 3	NTC	14.919	8.88562
SC18-plate 3	AA		-49.3233					SC18-plate 3	AA	76.0978		26.7745
SC18-plate 3	AA		-50.8478					SC18-plate 3	AA	77.806		26.9582
SC18-plate 3	AA		-68.059					SC18-plate 3	AA	100		31.941
SC18-plate 3	AB				54.0612			SC18-plate 3	AB	30.6904				84.7517
SC18-plate 3	AB				46.127			SC18-plate 3	AB	29.1318				75.2588
SC18-plate 3	AB				48.2646			SC18-plate 3	AB	26.8485				75.1132
SC18-plate 3	BB				51.4857			SC18-plate 3	BB	28.9602				80.4459
SC18-plate 3	BB				67.8052			SC18-plate 3	BB	32.1948				100
SC18-plate 3	BB				56.4187			SC18-plate 3	BB	27.6718				84.0905
SC18-plate 3	B01				11.52			SC18-plate 3	B01	18.4099				29.93
SC18-plate 3	B02			-12.2263				SC18-plate 3	B02	32.1164			19.8901
SC18-plate 3	B03				2.53145			SC18-plate 3	B03	21.0534				23.5849
SC18-plate 3	B04	2.21998						SC18-plate 3	B04	15.983	18.203
SC18-plate 3	B05			-12.0369				SC18-plate 3	B05	23.7881			11.7512
SC18-plate 3	B06			-8.09239				SC18-plate 3	B06	21.2634			13.171
SC18-plate 3	B07	-4.06823						SC18-plate 3	B07	15.5705	11.5023
SC18-plate 3	B08			-11.2459				SC18-plate 3	B08	28.7269			17.481
SC18-plate 3	B09			-15.9359				SC18-plate 3	B09	38.3407			22.4048
SC18-plate 3	B10			-12.1746				SC18-plate 3	B10	32.8318			20.6572
SC18-plate 3	B11				3.84362			SC18-plate 3	B11	16.389				20.2326
SC18-plate 3	B12			-10.4421				SC18-plate 3	B12	29.9654			19.5233
SC18-plate 3	C01			-11.3378				SC18-plate 3	C01	36.2593			24.9215
SC18-plate 3	C02			-9.00883				SC18-plate 3	C02	26.5941			17.5853
SC18-plate 3	C03			-17.9198				SC18-plate 3	C03	40.3487			22.4289
SC18-plate 3	C04				5.70029			SC18-plate 3	C04	17.0916				22.7919
SC18-plate 3	C05			-10.1558				SC18-plate 3	C05	23.884			13.7282
SC18-plate 3	C06			-16.5998				SC18-plate 3	C06	41.7666			25.1668
SC18-plate 3	C07				4.01406			SC18-plate 3	C07	18.1149				22.129
SC18-plate 3	C08				8.89357			SC18-plate 3	C08	18.6711				27.5646
SC18-plate 3	C09			-9.16917				SC18-plate 3	C09	24.213			15.0438
SC18-plate 3	C10	0.330894				0.330894		SC18-plate 3	C10	18.3156	18.6465				18.6465
SC18-plate 3	C11				2.8274			SC18-plate 3	C11	18.3183				21.1457
SC18-plate 3	C12	1.06184				1.06184		SC18-plate 3	C12	15.2293	16.2912				16.2912
SC18-plate 3	D01		-21.4085			-21.4085		SC18-plate 3	D01	35.9362		14.5277			14.5277
SC18-plate 3	D02			-7.0543				SC18-plate 3	D02	22.5428			15.4885
SC18-plate 3	D03			-18.0804		-18.0804		SC18-plate 3	D03	42.4824			24.4021		24.4021
SC18-plate 3	D04			-14.5144				SC18-plate 3	D04	35.8674			21.353
SC18-plate 3	D05			-18.4334		-18.4334		SC18-plate 3	D05	41.7008			23.2675		23.2675
SC18-plate 3	D06			-11.9776				SC18-plate 3	D06	30.6414			18.6638
SC18-plate 3	D07				2.81114			SC18-plate 3	D07	20.1074				22.9185
SC18-plate 3	D08			-13.0024				SC18-plate 3	D08	30.8021			17.7997
SC18-plate 3	D09	-0.765157				-0.765157		SC18-plate 3	D09	17.0565	16.2913				16.2913
SC18-plate 3	D10			-9.79487				SC18-plate 3	D10	25.4063			15.6115
SC18-plate 3	D11		-32.9749					SC18-plate 3	D11	48.0412		15.0663
SC18-plate 3	D12			-9.76228				SC18-plate 3	D12	22.9978			13.2355
SC18-plate 3	E01			-4.44354				SC18-plate 3	E01	24.3069			19.8633
SC18-plate 3	E02			-11.8259				SC18-plate 3	E02	32.8542			21.0282
SC18-plate 3	E03	1.43208				1.43208		SC18-plate 3	E03	17.007	18.4391				18.4391
SC18-plate 3	E04				10.214			SC18-plate 3	E04	16.5749				26.7889
SC18-plate 3	E05		-23.4574					SC18-plate 3	E05	34.2057		10.7483
SC18-plate 3	E06			-16.5807				SC18-plate 3	E06	37.9898			21.4091
SC18-plate 3	E07				9.98415			SC18-plate 3	E07	16.6458				26.63
SC18-plate 3	E08			-13.6226				SC18-plate 3	E08	29.2113			15.5886
SC18-plate 3	E09				8.84425			SC18-plate 3	E09	16.3693				25.2136
SC18-plate 3	E10			-17.8296				SC18-plate 3	E10	28.4613			10.6316
SC18-plate 3	E11			-7.27194				SC18-plate 3	E11	22.3403			15.0684
SC18-plate 3	E12			-14.2907				SC18-plate 3	E12	38.5785			24.2879
SC18-plate 3	F01		-23.2942					SC18-plate 3	F01	38.3808		15.0865
SC18-plate 3	F02		-31.2524					SC18-plate 3	F02	48.1679		16.9155
SC18-plate 3	F03			-12.4397				SC18-plate 3	F03	29.2167			16.777
SC18-plate 3	F04		-23.0114					SC18-plate 3	F04	35.7146		12.7032
SC18-plate 3	F05			-10.1229				SC18-plate 3	F05	23.3173			13.1944
SC18-plate 3	F06				4.40532			SC18-plate 3	F06	21.8198				26.2251
SC18-plate 3	F07			-12.2175				SC18-plate 3	F07	25.7332			13.5157
SC18-plate 3	F08		-25.6494					SC18-plate 3	F08	39.0604		13.411
SC18-plate 3	F09				7.77186			SC18-plate 3	F09	20.0879				27.8597
SC18-plate 3	F10	0				0		SC18-plate 3	F10	0	0				0
SC18-plate 3	F11				0.196656	0.196656		SC18-plate 3	F11	31.5207				31.7173	31.7173
SC18-plate 3	F12			-7.65614				SC18-plate 3	F12	23.1675			15.5114
SC18-plate 3	G01				9.49755			SC18-plate 3	G01	16.1521				25.6497
SC18-plate 3	G02		-28.61					SC18-plate 3	G02	43.4034		14.7934
SC18-plate 3	G03				11.5762			SC18-plate 3	G03	20.2818				31.858
SC18-plate 3	G04			-10.6349				SC18-plate 3	G04	28.438			17.8031
SC18-plate 3	G05		-27.2542					SC18-plate 3	G05	39.8658		12.6116
SC18-plate 3	G06			-12.831				SC18-plate 3	G06	35.546			22.715
SC18-plate 3	G07			-15.4519				SC18-plate 3	G07	36.0723			20.6204
SC18-plate 3	G08			-12.1626				SC18-plate 3	G08	30.1182			17.9556
SC18-plate 3	G09				2.72499			SC18-plate 3	G09	28.0781				30.8031
SC18-plate 3	G10				2.68366			SC18-plate 3	G10	25.1963				27.8799
SC18-plate 3	G11				8.77297			SC18-plate 3	G11	16.5748				25.3478
SC18-plate 3	G12			-12.3314				SC18-plate 3	G12	30.6311			18.2997
SC18-plate 3	H01			-11.1575				SC18-plate 3	H01	36.0646			24.9072
SC18-plate 3	H02		-26.0805					SC18-plate 3	H02	41.1053		15.0248
SC18-plate 3	H03		-35.4264					SC18-plate 3	H03	50.3979		14.9715
SC18-plate 3	H04			-10.3354				SC18-plate 3	H04	28.673			18.3376
SC18-plate 3	H05		-22.9144					SC18-plate 3	H05	33.736		10.8216
SC18-plate 3	H06			-9.10639				SC18-plate 3	H06	22.5182			13.4118
SC18-plate 3	H07			-11.8053				SC18-plate 3	H07	26.7916			14.9863
SC18-plate 3	H08			-13.0174				SC18-plate 3	H08	33.3614			20.344
SC18-plate 3	H09				8.99196			SC18-plate 3	H09	15.1105				24.1025
SC18-plate 3	H10		-29.178					SC18-plate 3	H10	43.0785		13.9005
SC18-plate 3	H11			-10.2178				SC18-plate 3	H11	24.3689			14.1511
SC18-plate 3	H12			-8.36449				SC18-plate 3	H12	24.0871			15.7226
SC19-plate 6	NTC	0						SC19-plate 6	NTC	0	0
SC19-plate 6	NTC	0.379455						SC19-plate 6	NTC	2.31914	2.6986
SC19-plate 6	NTC	0.080791						SC19-plate 6	NTC	2.94057	3.02136
SC19-plate 6	AA		-54.2254					SC19-plate 6	AA	77.1554		22.93
SC19-plate 6	AA		-56.1938					SC19-plate 6	AA	83.9982		27.8044
SC19-plate 6	AA		-51.5584					SC19-plate 6	AA	79.3817		27.8233
SC19-plate 6	AB			-7.61351				SC19-plate 6	AB	50.6833			43.0698
SC19-plate 6	AB			-13.7449				SC19-plate 6	AB	56.2237			42.4788
SC19-plate 6	AB			-10.1521				SC19-plate 6	AB	51.9866			41.8345
SC19-plate 6	BB				68.8481			SC19-plate 6	BB	13.0659				81.914
SC19-plate 6	BB				84.0112			SC19-plate 6	BB	13.6564				97.6675
SC19-plate 6	BB				87.0364			SC19-plate 6	BB	12.9636				100
SC19-plate 6	B01			-6.75986				SC19-plate 6	B01	44.89			38.1302
SC19-plate 6	B02		-67.7242					SC19-plate 6	B02	85.059		17.3348
SC19-plate 6	B03			-12.5869				SC19-plate 6	B03	53.9704			41.3835
SC19-plate 6	B04			-12.7912				SC19-plate 6	B04	55.517			42.7258
SC19-plate 6	B05			-17.6253				SC19-plate 6	B05	47.6229			29.9976
SC19-plate 6	B06		-64.1347					SC19-plate 6	B06	79.4534		15.3186
SC19-plate 6	B07		-60.3817					SC19-plate 6	B07	84.2692		23.8875
SC19-plate 6	B08			-5.71903				SC19-plate 6	B08	49.7235			44.0045
SC19-plate 6	B09		-56.7584					SC19-plate 6	B09	73.7093		16.9508
SC19-plate 6	B10		-67.7744					SC19-plate 6	B10	80.988		13.2136
SC19-plate 6	B11		-53.2206					SC19-plate 6	B11	68.2728		15.0523
SC19-plate 6	B12			-15.2273				SC19-plate 6	B12	47.2433			32.016
SC19-plate 6	C01			-18.2921				SC19-plate 6	C01	45.3317			27.0396
SC19-plate 6	C02			-16.0515				SC19-plate 6	C02	51.9384			35.8869
SC19-plate 6	C03		-58.3574					SC19-plate 6	C03	80.8507		22.4933
SC19-plate 6	C04		-62.514					SC19-plate 6	C04	82.2689		19.7548
SC19-plate 6	C05			-16.3916				SC19-plate 6	C05	43.803			27.4114
SC19-plate 6	C06		-53.8689					SC19-plate 6	C06	71.1895		17.3206
SC19-plate 6	C07			-14.2538				SC19-plate 6	C07	51.5582			37.3044
SC19-plate 6	C08		-60.7263					SC19-plate 6	C08	83.5599		22.8337
SC19-plate 6	C09		-58.4163					SC19-plate 6	C09	77.2434		18.8271
SC19-plate 6	C10			-18.1087				SC19-plate 6	C10	47.7289			29.6202
SC19-plate 6	C11		-55.8946					SC19-plate 6	C11	76.0096		20.1149
SC19-plate 6	C12			-18.7495				SC19-plate 6	C12	49.111			30.3615
SC19-plate 6	D01			-12.9977				SC19-plate 6	D01	46.4556			33.4579
SC19-plate 6	D02		-52.2605					SC19-plate 6	D02	64.1805		11.92
SC19-plate 6	D03		-62.8					SC19-plate 6	D03	83.1407		20.3407
SC19-plate 6	D04			-4.56754				SC19-plate 6	D04	51.3728			46.8052
SC19-plate 6	D05			-14.4195				SC19-plate 6	D05	54.3491			39.9297
SC19-plate 6	D06		-51.4952					SC19-plate 6	D06	72.7101		21.2149
SC19-plate 6	D07		-52.3144					SC19-plate 6	D07	74.5288		22.2144
SC19-plate 6	D08		-67.2536					SC19-plate 6	D08	81.1506		13.8971
SC19-plate 6	D09		-53.4864					SC19-plate 6	D09	74.1881		20.7017
SC19-plate 6	D10		-55.1855					SC19-plate 6	D10	67.4137		12.2282
SC19-plate 6	D11		-60.0789					SC19-plate 6	D11	77.2878		17.2089
SC19-plate 6	D12			-15.8769				SC19-plate 6	D12	47.3866			31.5097
SC19-plate 6	E01		-64.4538					SC19-plate 6	E01	77.5446		13.0909
SC19-plate 6	E02			-15.5105				SC19-plate 6	E02	43.8443			28.3337
SC19-plate 6	E03			-11.8659				SC19-plate 6	E03	54.261			42.3951
SC19-plate 6	E04			-11.6591				SC19-plate 6	E04	53.0152			41.3562
SC19-plate 6	E05		-46.9975					SC19-plate 6	E05	73.5301		26.5326
SC19-plate 6	E06			-15.1761				SC19-plate 6	E06	48.4703			33.2942
SC19-plate 6	E07			-9.29314				SC19-plate 6	E07	51.8727			42.5796
SC19-plate 6	E08			-12.4873				SC19-plate 6	E08	52.7797			40.2924
SC19-plate 6	E09			-6.09058				SC19-plate 6	E09	46.8008			40.7102
SC19-plate 6	E10		-53.2089					SC19-plate 6	E10	66.5991		13.3901
SC19-plate 6	E11		-67.2733					SC19-plate 6	E11	77.563		10.2896
SC19-plate 6	E12			-19.1621				SC19-plate 6	E12	48.9201			29.758
SC19-plate 6	F01		-34.137					SC19-plate 6	F01	58.4181		24.2811
SC19-plate 6	F02		-66.7575					SC19-plate 6	F02	82.7414		15.9839
SC19-plate 6	F03			-12.1291				SC19-plate 6	F03	52.791			40.6619
SC19-plate 6	F04		-60.735					SC19-plate 6	F04	81.9118		21.1768
SC19-plate 6	F05		-50.9547					SC19-plate 6	F05	74.8279		23.8732
SC19-plate 6	F06			-18.8472				SC19-plate 6	F06	52.6555			33.8083
SC19-plate 6	F07		-63.7791					SC19-plate 6	F07	86.6079		22.8288
SC19-plate 6	F08			-11.514				SC19-plate 6	F08	50.1595			38.6454
SC19-plate 6	F09			-6.63851				SC19-plate 6	F09	43.2061			36.5676
SC19-plate 6	F10		-47.9371					SC19-plate 6	F10	71.2629		23.3258
SC19-plate 6	F11		-64.3996					SC19-plate 6	F11	75.8197		11.4201
SC19-plate 6	F12		-65.5661					SC19-plate 6	F12	79.3852		13.8191
SC19-plate 6	G01		-42.243					SC19-plate 6	G01	66.5487		24.3057
SC19-plate 6	G02			-19.216				SC19-plate 6	G02	53.9682			34.7523
SC19-plate 6	G03			-23.1325				SC19-plate 6	G03	58.308			35.1755
SC19-plate 6	G04			-19.1203				SC19-plate 6	G04	56.5361			37.4158
SC19-plate 6	G05			-11.1442				SC19-plate 6	G05	49.4242			38.2799
SC19-plate 6	G06		-54.7585					SC19-plate 6	G06	69.5017		14.7433
SC19-plate 6	G07			-11.6963				SC19-plate 6	G07	53.0899			41.3936
SC19-plate 6	G08		-69.6734					SC19-plate 6	G08	81.8685		12.1951
SC19-plate 6	G09		-55.0501					SC19-plate 6	G09	69.6547		14.6046
SC19-plate 6	G10			-17.5711				SC19-plate 6	G10	36.6453			19.0742
SC19-plate 6	G11			-15.8132				SC19-plate 6	G11	63.1126			47.2994
SC19-plate 6	G12		-65.1029					SC19-plate 6	G12	79.5546		14.4518
SC19-plate 6	H01		-62.4795					SC19-plate 6	H01	76.9163		14.4368
SC19-plate 6	H02			-18.7392				SC19-plate 6	H02	52.9015			34.1623
SC19-plate 6	H03		-66.4968					SC19-plate 6	H03	84.4031		17.9064
SC19-plate 6	H04		-44.0874					SC19-plate 6	H04	66.6149		22.5275
SC19-plate 6	H05		-54.2811					SC19-plate 6	H05	74.1215		19.8404
SC19-plate 6	H06		-56.6275					SC19-plate 6	H06	71.8571		15.2296
SC19-plate 6	H07		-65.9157					SC19-plate 6	H07	82.6687		16.7531
SC19-plate 6	H08		-50.9878					SC19-plate 6	H08	70.2655		19.2778
SC19-plate 6	H09		-53.6017					SC19-plate 6	H09	68.8402		15.2385
SC19-plate 6	H10		-50.4688					SC19-plate 6	H10	60.4016		9.93279
SC19-plate 6	H11		-82.5809					SC19-plate 6	H11	100		17.4191
SC19-plate 6	H12		-59.4281					SC19-plate 6	H12	70.717		11.2888
SC19-plate 7	NTC	-6.23961						SC19-plate 7	NTC	6.23961	0
SC19-plate 7	NTC	1.64368						SC19-plate 7	NTC	0	1.64368
SC19-plate 7	NTC	2.27828						SC19-plate 7	NTC	0.346809	2.62509
SC19-plate 7	AA		-62.9586					SC19-plate 7	AA	86.5086		23.55
SC19-plate 7	AA		-72.0956					SC19-plate 7	AA	95.5664		23.4708
SC19-plate 7	AA		-62.6911					SC19-plate 7	AA	89.0483		26.3572
SC19-plate 7	AB			-15.5443				SC19-plate 7	AB	55.0242			39.4799
SC19-plate 7	AB			-12.3993				SC19-plate 7	AB	57.3358			44.9365
SC19-plate 7	AB			-16.9271				SC19-plate 7	AB	55.5056			38.5784
SC19-plate 7	BB				84.2808			SC19-plate 7	BB	15.7192				100
SC19-plate 7	BB				81.8475			SC19-plate 7	BB	10.0953				91.9428
SC19-plate 7	BB				79.653			SC19-plate 7	BB	10.0938				89.7468
SC19-plate 7	B01		-76.2372					SC19-plate 7	B01	88.7311		12.4939
SC19-plate 7	B02		-80.6091					SC19-plate 7	B02	95.064		14.4549
SC19-plate 7	B03			-24.0266				SC19-plate 7	B03	63.3182			39.2916
SC19-plate 7	B04			-27.0082				SC19-plate 7	B04	60.4544			33.4462
SC19-plate 7	B05		-74.0564					SC19-plate 7	B05	93.764		19.7076
SC19-plate 7	B06		-71.7244					SC19-plate 7	B06	85.743		14.0187
SC19-plate 7	B07			-21.0552				SC19-plate 7	B07	58.1892			37.134
SC19-plate 7	B08		-64.2422					SC19-plate 7	B08	80.0083		15.7661
SC19-plate 7	B09		-78.2679					SC19-plate 7	B09	89.173		10.9051
SC19-plate 7	B10			-20.2435				SC19-plate 7	B10	53.6635			33.42
SC19-plate 7	B11		-74.5735					SC19-plate 7	B11	82.108		7.5345
SC19-plate 7	B12		-67.9532					SC19-plate 7	B12	77.3653		9.41203
SC19-plate 7	C01			-20.8255				SC19-plate 7	C01	50.339			29.5135
SC19-plate 7	C02		-70.2662					SC19-plate 7	C02	88.6973		18.4311
SC19-plate 7	C03		-84.0551					SC19-plate 7	C03	98.0968		14.0417
SC19-plate 7	C04		-66.3478					SC19-plate 7	C04	88.4992		22.1514
SC19-plate 7	C05			-12.0614				SC19-plate 7	C05	50.4384			38.3769
SC19-plate 7	C06		-68.5029					SC19-plate 7	C06	82.2546		13.7518
SC19-plate 7	C07		-72.4632					SC19-plate 7	C07	82.8868		10.4236
SC19-plate 7	C08		-72.8331					SC19-plate 7	C08	84.491		11.6579
SC19-plate 7	C09			-20.3707				SC19-plate 7	C09	53.8529			33.4822
SC19-plate 7	C10		-51.4095					SC19-plate 7	C10	78.703		27.2935
SC19-plate 7	C11		-79.9613					SC19-plate 7	C11	89.1334		9.17209
SC19-plate 7	C12		-51.2837					SC19-plate 7	C12	58.3579		7.07415
SC19-plate 7	D01		-47.2731					SC19-plate 7	D01	71.5798		24.3067
SC19-plate 7	D02		-78.7224					SC19-plate 7	D02	94.4463		15.7239
SC19-plate 7	D03		-77.5635					SC19-plate 7	D03	92.2497		14.6862
SC19-plate 7	D04		-56.4538					SC19-plate 7	D04	82.9886		26.5348
SC19-plate 7	D05	-2.02265						SC19-plate 7	D05	9.75816	7.73552
SC19-plate 7	D06	-3.01407						SC19-plate 7	D06	6.34886	3.33479
SC19-plate 7	D07		-75.4738					SC19-plate 7	D07	88.5634		13.0896
SC19-plate 7	D08			-26.0277				SC19-plate 7	D08	50.6488			24.6211
SC19-plate 7	D09		-59.3744					SC19-plate 7	D09	80.1512		20.7768
SC19-plate 7	D10			-19.2671				SC19-plate 7	D10	43.687			24.4199
SC19-plate 7	D11			-25.9756				SC19-plate 7	D11	54.1904			28.2149
SC19-plate 7	D12			-20.2031				SC19-plate 7	D12	47.5232			27.3201
SC19-plate 7	E01		-75.4751					SC19-plate 7	E01	85.5985		10.1235
SC19-plate 7	E02		-47.0645					SC19-plate 7	E02	69.9082		22.8438
SC19-plate 7	E03		-60.849					SC19-plate 7	E03	86.6887		25.8396
SC19-plate 7	E04		-63.9715					SC19-plate 7	E04	82.872		18.9005
SC19-plate 7	E05		-49.9769					SC19-plate 7	E05	69.1694		19.1924
SC19-plate 7	E06		-59.2644					SC19-plate 7	E06	77.5294		18.265
SC19-plate 7	E07		-70.2638					SC19-plate 7	E07	83.0647		12.8009
SC19-plate 7	E08			-21.263				SC19-plate 7	E08	51.98			30.717
SC19-plate 7	E09			-27.8427				SC19-plate 7	E09	55.0219			27.1793
SC19-plate 7	E10			-11.85				SC19-plate 7	E10	42.7598			30.9098
SC19-plate 7	E11			-21.9911				SC19-plate 7	E11	51.6913			29.7001
SC19-plate 7	E12		-72.645					SC19-plate 7	E12	81.7631		9.11807
SC19-plate 7	F01		-69.9455					SC19-plate 7	F01	83.6828		13.7373
SC19-plate 7	F02		-67.3404					SC19-plate 7	F02	88.3519		21.0115
SC19-plate 7	F03			-19.6845				SC19-plate 7	F03	64.0157			44.3312
SC19-plate 7	F04			-14.1513				SC19-plate 7	F04	59.2738			45.1225
SC19-plate 7	F05		-68.0458					SC19-plate 7	F05	91.2363		23.1905
SC19-plate 7	F06		-66.2587					SC19-plate 7	F06	84.4617		18.203
SC19-plate 7	F07		-80.9173					SC19-plate 7	F07	94.8598		13.9425
SC19-plate 7	F08			-18.5492				SC19-plate 7	F08	52.8362			34.2869
SC19-plate 7	F09			-15.845				SC19-plate 7	F09	51.186			35.3411
SC19-plate 7	F10		-57.5899					SC19-plate 7	F10	79.6665		22.0766
SC19-plate 7	F11			-23.3575				SC19-plate 7	F11	53.1735			29.816
SC19-plate 7	F12		-73.3289					SC19-plate 7	F12	85.6958		12.3669
SC19-plate 7	G01		-66.8427					SC19-plate 7	G01	80.1955		13.3528
SC19-plate 7	G02		-66.8955					SC19-plate 7	G02	87.2968		20.4013
SC19-plate 7	G03		-85.5571					SC19-plate 7	G03	100		14.4429
SC19-plate 7	G04			-28.4848				SC19-plate 7	G04	61.7492			33.2645
SC19-plate 7	G05		-65.8884					SC19-plate 7	G05	81.5223		15.6339
SC19-plate 7	G06		-72.5876					SC19-plate 7	G06	86.4335		13.8459
SC19-plate 7	G07			-28.2364				SC19-plate 7	G07	63.6799			35.4435
SC19-plate 7	G08		-66.2731					SC19-plate 7	G08	77.6655		11.3924
SC19-plate 7	G09		-69.2069					SC19-plate 7	G09	83.7147		14.5078
SC19-plate 7	G10		-67.7551					SC19-plate 7	G10	85.243		17.4878
SC19-plate 7	G11		-69.6159					SC19-plate 7	G11	77.1043		7.48839
SC19-plate 7	G12		-79.5933					SC19-plate 7	G12	92.6547		13.0614
SC19-plate 7	H01		-74.6994					SC19-plate 7	H01	89.492		14.7926
SC19-plate 7	H02			-27.6666				SC19-plate 7	H02	63.0325			35.3659
SC19-plate 7	H03			-29.3368				SC19-plate 7	H03	64.6408			35.304
SC19-plate 7	H04			-24.6184				SC19-plate 7	H04	62.4959			37.8775
SC19-plate 7	H05		-79.3486					SC19-plate 7	H05	93.9193		14.5707
SC19-plate 7	H06		-73.8604					SC19-plate 7	H06	83.5027		9.64231
SC19-plate 7	H07			-25.8844				SC19-plate 7	H07	61.4062			35.5218
SC19-plate 7	H08		-76.9697					SC19-plate 7	H08	88.0265		11.0568
SC19-plate 7	H09		-79.0344					SC19-plate 7	H09	88.3568		9.32241
SC19-plate 7	H10			-27.215				SC19-plate 7	H10	56.8328			29.6178
SC19-plate 7	H11		-87.6504					SC19-plate 7	H11	96.1894		8.53894
SC19-plate 7	H12		-85.5709					SC19-plate 7	H12	92.9237		7.35284
SC19-plate 11	NTC	0						SC19-plate 11	NTC	0	0
SC19-plate 11	NTC	-0.47319						SC19-plate 11	NTC	1.35304	0.879846
SC19-plate 11	NTC	-0.984754						SC19-plate 11	NTC	1.27666	0.291908
SC19-plate 11	AA		-55.7823					SC19-plate 11	AA	74.0116		18.2293
SC19-plate 11	AA		-63.4458					SC19-plate 11	AA	85.4791		22.0333
SC19-plate 11	AA		-58.9579					SC19-plate 11	AA	79.969		21.0111
SC19-plate 11	AB			-10.8445				SC19-plate 11	AB	46.5732			35.7287
SC19-plate 11	AB			-11.2304				SC19-plate 11	AB	52.5082			41.2778
SC19-plate 11	AB			-11.1311				SC19-plate 11	AB	48.5974			37.4663
SC19-plate 11	BB				84.6575			SC19-plate 11	BB	12.4172				97.0748
SC19-plate 11	BB				85.7799			SC19-plate 11	BB	14.2201				100
SC19-plate 11	BB				82.1368			SC19-plate 11	BB	8.39339				90.5302
SC19-plate 11	B01			-11.2308				SC19-plate 11	B01	44.6258			33.3951
SC19-plate 11	B02			-14.1081				SC19-plate 11	B02	49.1009			34.9928
SC19-plate 11	B03			-19.9797				SC19-plate 11	B03	50.2756			30.2959
SC19-plate 11	B04			-18.0764				SC19-plate 11	B04	53.0932			35.0168
SC19-plate 11	B05			-18.4741				SC19-plate 11	B05	51.6574			33.1833
SC19-plate 11	B06		-49.5829					SC19-plate 11	B06	70.5437		20.9607
SC19-plate 11	B07		-64.5314					SC19-plate 11	B07	77.5514		13.02
SC19-plate 11	B08			-12.8069				SC19-plate 11	B08	51.7315			38.9246
SC19-plate 11	B09			-12.1694				SC19-plate 11	B09	52.6374			40.468
SC19-plate 11	B10			-18.3102				SC19-plate 11	B10	48.242			29.9318
SC19-plate 11	B11		-62.3559					SC19-plate 11	B11	70.5851		8.22915
SC19-plate 11	B12				73.373			SC19-plate 11	B12	14.5312				87.9043
SC19-plate 11	C01			-19.6747				SC19-plate 11	C01	44.3843			24.7096
SC19-plate 11	C02			-14.7622				SC19-plate 11	C02	46.6023			31.8401
SC19-plate 11	C03			-18.3277				SC19-plate 11	C03	50.4609			32.1332
SC19-plate 11	C04		-62.6157					SC19-plate 11	C04	78.2159		15.6001
SC19-plate 11	C05			-18.4738				SC19-plate 11	C05	43.3821			24.9083
SC19-plate 11	C06			-11.1752				SC19-plate 11	C06	44.3184			33.1432
SC19-plate 11	C07		-55.7326					SC19-plate 11	C07	70.754		15.0215
SC19-plate 11	C08		-51.4112					SC19-plate 11	C08	69.4941		18.0828
SC19-plate 11	C09		-56.9964					SC19-plate 11	C09	70.5657		13.5694
SC19-plate 11	C10			-11.3657				SC19-plate 11	C10	47.4532			36.0875
SC19-plate 11	C11		-69.552					SC19-plate 11	C11	77.8548		8.30284
SC19-plate 11	C12		-61.6922					SC19-plate 11	C12	72.0067		10.3145
SC19-plate 11	D01			-19.5395				SC19-plate 11	D01	45.2372			25.6977
SC19-plate 11	D02		-58.5308					SC19-plate 11	D02	77.5595		19.0287
SC19-plate 11	D03		-61.246					SC19-plate 11	D03	78.3786		17.1326
SC19-plate 11	D04		-60.946					SC19-plate 11	D04	81.2506		20.3046
SC19-plate 11	D05			-22.6531				SC19-plate 11	D05	53.4557			30.8026
SC19-plate 11	D06		-61.8033					SC19-plate 11	D06	77.6217		15.8184
SC19-plate 11	D07		-62.2185					SC19-plate 11	D07	78.7686		16.5501
SC19-plate 11	D08		-61.0505					SC19-plate 11	D08	74.9455		13.8951
SC19-plate 11	D09		-62.1089					SC19-plate 11	D09	80.3043		18.1954
SC19-plate 11	D10		-66.1153					SC19-plate 11	D10	75.3633		9.24798
SC19-plate 11	D11		-60.5944					SC19-plate 11	D11	68.1259		7.53152
SC19-plate 11	D12		-70.4884					SC19-plate 11	D12	79.9084		9.41993
SC19-plate 11	E01		-59.8789					SC19-plate 11	E01	68.2556		8.37672
SC19-plate 11	E02		-34.8145					SC19-plate 11	E02	49.5177		14.7033
SC19-plate 11	E03		-60.1349					SC19-plate 11	E03	75.8694		15.7345
SC19-plate 11	E04		-60.9611					SC19-plate 11	E04	74.5062		13.5451
SC19-plate 11	E05		-60.9269					SC19-plate 11	E05	77.1624		16.2355
SC19-plate 11	E06		-56.9367					SC19-plate 11	E06	69.1181		12.1814
SC19-plate 11	E07		-51.62					SC19-plate 11	E07	72.041		20.421
SC19-plate 11	E08		-55.6781					SC19-plate 11	E08	61.7062		6.02809
SC19-plate 11	E09		-60.7993					SC19-plate 11	E09	82.0385		21.2392
SC19-plate 11	E10		-42.5976					SC19-plate 11	E10	47.9891		5.39144
SC19-plate 11	E11		-61.3808					SC19-plate 11	E11	80.1331		18.7523
SC19-plate 11	E12		-71.4383					SC19-plate 11	E12	79.6821		8.2438
SC19-plate 11	F01		-58.4195					SC19-plate 11	F01	69.5055		11.086
SC19-plate 11	F02		-59.3752					SC19-plate 11	F02	71.5497		12.1745
SC19-plate 11	F03		-64.5244					SC19-plate 11	F03	80.0339		15.5095
SC19-plate 11	F04		-57.0165					SC19-plate 11	F04	79.3682		22.3517
SC19-plate 11	F05		-59.4605					SC19-plate 11	F05	76.4448		16.9843
SC19-plate 11	F06		-56.3301					SC19-plate 11	F06	75.7955		19.4655
SC19-plate 11	F07		-48.7092					SC19-plate 11	F07	63.3177		14.6085
SC19-plate 11	F08		-50.0465					SC19-plate 11	F08	57.8551		7.80862
SC19-plate 11	F09		-79.8514					SC19-plate 11	F09	100		20.1486
SC19-plate 11	F10		-47.3576					SC19-plate 11	F10	61.5045		14.1469
SC19-plate 11	F11		-59.0961					SC19-plate 11	F11	78.5773		19.4812
SC19-plate 11	F12		-55.0479					SC19-plate 11	F12	75.1133		20.0654
SC19-plate 11	G01		-67.4652					SC19-plate 11	G01	75.3412		7.87601
SC19-plate 11	G02		-70.6497					SC19-plate 11	G02	78.7619		8.11219
SC19-plate 11	G03		-67.9109					SC19-plate 11	G03	81.3568		13.4459
SC19-plate 11	G04		-67.8378					SC19-plate 11	G04	81.9752		14.1374
SC19-plate 11	G05		-62.5177					SC19-plate 11	G05	75.0635		12.5458
SC19-plate 11	G06		-54.9097					SC19-plate 11	G06	63.6401		8.73043
SC19-plate 11	G07		-60.1646					SC19-plate 11	G07	76.2216		16.057
SC19-plate 11	G08		-52.8186					SC19-plate 11	G08	68.0341		15.2155
SC19-plate 11	G09		-41.6581					SC19-plate 11	G09	60.9864		19.3283
SC19-plate 11	G10		-54.3187					SC19-plate 11	G10	68.4218		14.1031
SC19-plate 11	G11		-71.5777					SC19-plate 11	G11	79.0545		7.47672
SC19-plate 11	G12		-63.1181					SC19-plate 11	G12	76.4329		13.3148
SC19-plate 11	H01	0.870063						SC19-plate 11	H01	5.11795	5.98801
SC19-plate 11	H02		-56.684					SC19-plate 11	H02	72.0333		15.3493
SC19-plate 11	H03		-62.3139					SC19-plate 11	H03	73.746		11.432
SC19-plate 11	H04		-69.7229					SC19-plate 11	H04	83.292		13.5691
SC19-plate 11	H05		-55.8594					SC19-plate 11	H05	70.5022		14.6427
SC19-plate 11	H06			-19.9994				SC19-plate 11	H06	44.6575			24.6581
SC19-plate 11	H07		-38.0474					SC19-plate 11	H07	56.6374		18.59
SC19-plate 11	H08			-18.4532				SC19-plate 11	H08	49.1702			30.717
SC19-plate 11	H09		-58.508					SC19-plate 11	H09	78.183		19.675
SC19-plate 11	H10		-48.7305					SC19-plate 11	H10	65.0756		16.3451
SC19-plate 11	H11			-18.6876				SC19-plate 11	H11	45.7694			27.0818
SC19-plate 11	H12			-16.467				SC19-plate 11	H12	42.7021			26.2351
SC20-plate 1	NTC	-5.55682						SC20-plate 1	NTC	17.6883	12.1314
SC20-plate 1	NTC	-1.56481						SC20-plate 1	NTC	9.15353	7.58872
SC20-plate 1	NTC	-4.8673						SC20-plate 1	NTC	10.8932	6.02594
SC20-plate 1	AA		-64.878					SC20-plate 1	AA	81.7419		16.8639
SC20-plate 1	AA		-57.0317					SC20-plate 1	AA	74.6132		17.5815
SC20-plate 1	AA		-80.9031					SC20-plate 1	AA	100		19.0969
SC20-plate 1	AB			-5.43169				SC20-plate 1	AB	34.7119			29.2802
SC20-plate 1	AB			-7.04373				SC20-plate 1	AB	38.6636			31.6199
SC20-plate 1	AB			-7.98281				SC20-plate 1	AB	27.9529			19.9701
SC20-plate 1	BB				76.759			SC20-plate 1	BB	17.701				94.4601
SC20-plate 1	BB				82.5224			SC20-plate 1	BB	17.4776				100
SC20-plate 1	BB				68.6128			SC20-plate 1	BB	8.94421				77.5571
SC20-plate 1	B01		-23.7708					SC20-plate 1	B01	34.2611		10.4903
SC20-plate 1	B02			-7.7594				SC20-plate 1	B02	24.4449			16.6855
SC20-plate 1	B03			-5.91079				SC20-plate 1	B03	21.9918			16.0811
SC20-plate 1	B04	-7.52352						SC20-plate 1	B04	18.5681	11.0446
SC20-plate 1	B05			-9.2141				SC20-plate 1	B05	26.4611			17.247
SC20-plate 1	B06				12.0681			SC20-plate 1	B06	11.1315				23.1996
SC20-plate 1	B07	-5.09274						SC20-plate 1	B07	18.1743	13.0816
SC20-plate 1	B08	-5.62217						SC20-plate 1	B08	19.7495	14.1274
SC20-plate 1	B09	-6.26755						SC20-plate 1	B09	17.0541	10.7866
SC20-plate 1	B10	-5.82771						SC20-plate 1	B10	8.84316	3.01545
SC20-plate 1	B11		-14.8622					SC20-plate 1	B11	20.1933		5.33109
SC20-plate 1	B12	-2.97634						SC20-plate 1	B12	10.3262	7.34985
SC20-plate 1	C01		-15.9647					SC20-plate 1	C01	24.212		8.24728
SC20-plate 1	C02				18.486			SC20-plate 1	C02	11.5967				30.0827
SC20-plate 1	C03				14.3037			SC20-plate 1	C03	9.6491				23.9528
SC20-plate 1	C04	4.62792						SC20-plate 1	C04	13.1336	17.7615
SC20-plate 1	C05	7.07128						SC20-plate 1	C05	6.24961	13.3209
SC20-plate 1	C06		-13.6156			-13.6156		SC20-plate 1	C06	21.1658		7.55027			7.55027
SC20-plate 1	C07	8.48017				8.48017		SC20-plate 1	C07	7.61222	16.0924				16.0924
SC20-plate 1	C08			-6.91412				SC20-plate 1	C08	21.785			14.8709
SC20-plate 1	C09	-6.74903						SC20-plate 1	C09	15.6846	8.93559
SC20-plate 1	C10			-3.85269				SC20-plate 1	C10	23.2239			19.3713
SC20-plate 1	C11				17.8174			SC20-plate 1	C11	7.85141				25.6688
SC20-plate 1	C12	-6.51956						SC20-plate 1	C12	13.7609	7.24138
SC20-plate 1	D01				12.2072			SC20-plate 1	D01	8.32169				20.5289
SC20-plate 1	D02		-23.6189					SC20-plate 1	D02	28.0151		4.39624
SC20-plate 1	D03		-20.2833					SC20-plate 1	D03	27.5315		7.24816
SC20-plate 1	D04	-4.87135						SC20-plate 1	D04	17.1071	12.2357
SC20-plate 1	D05				11.7791	11.7791		SC20-plate 1	D05	9.21908				20.9982	20.9982
SC20-plate 1	D06	-5.29171						SC20-plate 1	D06	16.7946	11.5029
SC20-plate 1	D07				13.2246			SC20-plate 1	D07	11.5465				24.7711
SC20-plate 1	D08	-4.64557						SC20-plate 1	D08	14.8427	10.1972
SC20-plate 1	D09		-15.5709					SC20-plate 1	D09	24.9945		9.4236
SC20-plate 1	D10		-15.5671					SC20-plate 1	D10	22.6132		7.04607
SC20-plate 1	D11	-3.64532						SC20-plate 1	D11	11.8831	8.23774
SC20-plate 1	D12	-6.45582						SC20-plate 1	D12	11.6173	5.16148
SC20-plate 1	E01	7.98333						SC20-plate 1	E01	8.61169	16.595
SC20-plate 1	E02	-4.97184						SC20-plate 1	E02	17.6672	12.6954
SC20-plate 1	E03		-14.0389					SC20-plate 1	E03	22.8685		8.82961
SC20-plate 1	E04	-15.0752						SC20-plate 1	E04	15.8763	0.801174
SC20-plate 1	E05	-3.14637						SC20-plate 1	E05	13.093	9.94661
SC20-plate 1	E06		-12.2913			-12.2913		SC20-plate 1	E06	27.9551		15.6638			15.6638
SC20-plate 1	E07	-7.57699						SC20-plate 1	E07	19.4182	11.8412
SC20-plate 1	E08	9.62185				9.62185		SC20-plate 1	E08	8.667	18.2889				18.2889
SC20-plate 1	E09	-7.61846						SC20-plate 1	E09	10.8243	3.2058
SC20-plate 1	E10	-12.865				-12.865		SC20-plate 1	E10	18.2029	5.33789				5.33789
SC20-plate 1	E11	1.87848						SC20-plate 1	E11	0	1.87848
SC20-plate 1	E12			-2.58481				SC20-plate 1	E12	23.9918			21.407
SC20-plate 1	F01				16.2721			SC20-plate 1	F01	6.95133				23.2235
SC20-plate 1	F02		-22.3713					SC20-plate 1	F02	30.3829		8.01165
SC20-plate 1	F03	-6.02165						SC20-plate 1	F03	12.3105	6.2889
SC20-plate 1	F04	-2.71629						SC20-plate 1	F04	11.318	8.60171
SC20-plate 1	F05	4.49169						SC20-plate 1	F05	4.82298	9.31467
SC20-plate 1	F06			-6.97927				SC20-plate 1	F06	22.794			15.8147
SC20-plate 1	F07		-22.5805					SC20-plate 1	F07	28.466		5.88556
SC20-plate 1	F08	-4.5577						SC20-plate 1	F08	15.1317	10.574
SC20-plate 1	F09			-8.39732				SC20-plate 1	F09	25.6666			17.2693
SC20-plate 1	F10	-6.13831						SC20-plate 1	F10	8.31795	2.17963
SC20-plate 1	F11		-12.3986			-12.3986		SC20-plate 1	F11	23.912		11.5134			11.5134
SC20-plate 1	F12	-5.7643						SC20-plate 1	F12	13.4074	7.64313
SC20-plate 1	G01			-9.92871				SC20-plate 1	G01	26.2375			16.3088
SC20-plate 1	G02		-48.4083					SC20-plate 1	G02	56.6829		8.27464
SC20-plate 1	G03	7.3693						SC20-plate 1	G03	9.13223	16.5015
SC20-plate 1	G04	8.46109				8.46109		SC20-plate 1	G04	9.54082	18.0019				18.0019
SC20-plate 1	G05		-12.29			-12.29		SC20-plate 1	G05	21.679		9.38908			9.38908
SC20-plate 1	G06				21.7555			SC20-plate 1	G06	6.80257				28.5581
SC20-plate 1	G07				12.1055			SC20-plate 1	G07	9.13961				21.2451
SC20-plate 1	G08	-6.11194						SC20-plate 1	G08	12.4271	6.31515
SC20-plate 1	G09	-5.94707						SC20-plate 1	G09	13.2427	7.29558
SC20-plate 1	G10		-24.7308					SC20-plate 1	G10	35.2824		10.5516
SC20-plate 1	G11	2.72249						SC20-plate 1	G11	9.73249	12.455
SC20-plate 1	G12	-2.52396						SC20-plate 1	G12	3.0899	0.565941
SC20-plate 1	H01		-44.2055					SC20-plate 1	H01	52.0864		7.88096
SC20-plate 1	H02			-6.89581				SC20-plate 1	H02	22.3341			15.4383
SC20-plate 1	H03	-5.77811						SC20-plate 1	H03	13.3155	7.53741
SC20-plate 1	H04			-7.74739				SC20-plate 1	H04	24.1137			16.3663
SC20-plate 1	H05		-14.295					SC20-plate 1	H05	20.841		6.54604
SC20-plate 1	H06	-6.09303						SC20-plate 1	H06	17.0617	10.9687
SC20-plate 1	H07	-5.76585						SC20-plate 1	H07	14.4217	8.65582
SC20-plate 1	H08	-7.78327						SC20-plate 1	H08	19.8964	12.1131
SC20-plate 1	H09	-6.50734						SC20-plate 1	H09	6.50734	0
SC20-plate 1	H10	-6.41336						SC20-plate 1	H10	17.6212	11.2079
SC20-plate 1	H11	-4.7663						SC20-plate 1	H11	18.1607	13.3944
SC20-plate 1	H12	0.315729						SC20-plate 1	H12	11.0597	11.3754
SC20-plate 2	NTC	-0.174345						SC20-plate 2	NTC	5.8426	5.66825
SC20-plate 2	NTC	2.74396						SC20-plate 2	NTC	6.08843	8.83238
SC20-plate 2	NTC	1.73018						SC20-plate 2	NTC	7.28779	9.01797
SC20-plate 2	AA		-65.7559					SC20-plate 2	AA	87.648		21.8922
SC20-plate 2	AA		-79.4548					SC20-plate 2	AA	100		20.5452
SC20-plate 2	AA		-69.5776					SC20-plate 2	AA	91.5856		22.008
SC20-plate 2	AB			-8.25805				SC20-plate 2	AB	44.2684			36.0103
SC20-plate 2	AB			-11.4707				SC20-plate 2	AB	51.8229			40.3522
SC20-plate 2	AB			-12.2192				SC20-plate 2	AB	45.0293			32.8101
SC20-plate 2	BB				81.8227			SC20-plate 2	BB	18.1773				100
SC20-plate 2	BB				75.9321			SC20-plate 2	BB	13.8257				89.7579
SC20-plate 2	BB				62.1829			SC20-plate 2	BB	9.47679				71.6597
SC20-plate 2	B01		-29.2592					SC20-plate 2	B01	39.5379		10.2787
SC20-plate 2	B02			-9.49321				SC20-plate 2	B02	30.041			20.5478
SC20-plate 2	B03			-6.11035				SC20-plate 2	B03	23.4658			17.3554
SC20-plate 2	B04			-7.03532				SC20-plate 2	B04	21.6262			14.5909
SC20-plate 2	B05			-10.0661				SC20-plate 2	B05	23.1144			13.0482
SC20-plate 2	B06				18.321			SC20-plate 2	B06	7.37654				25.6975
SC20-plate 2	B07	-2.37903						SC20-plate 2	B07	19.3111	16.9321
SC20-plate 2	B08	-3.14645						SC20-plate 2	B08	16.4891	13.3426
SC20-plate 2	B09	-5.96176						SC20-plate 2	B09	19.1435	13.1817
SC20-plate 2	B10	-3.65004						SC20-plate 2	B10	15.8761	12.226
SC20-plate 2	B11	-12.0925						SC20-plate 2	B11	16.478	4.38553
SC20-plate 2	B12	-0.0586531						SC20-plate 2	B12	10.2643	10.2057
SC20-plate 2	C01			-14.0194				SC20-plate 2	C01	24.2979			10.2785
SC20-plate 2	C02				23.1091			SC20-plate 2	C02	6.52741				29.6365
SC20-plate 2	C03				14.4789	14.4789		SC20-plate 2	C03	10.226				24.7049	24.7049
SC20-plate 2	C04	9.28276						SC20-plate 2	C04	7.99915	17.2819
SC20-plate 2	C05	11.3594				11.3594		SC20-plate 2	C05	6.43358	17.793				17.793
SC20-plate 2	C06			-13.5351				SC20-plate 2	C06	24.8551			11.32
SC20-plate 2	C07	11.0536				11.0536		SC20-plate 2	C07	6.20907	17.2626				17.2626
SC20-plate 2	C08			-7.70124				SC20-plate 2	C08	23.8222			16.1209
SC20-plate 2	C09	-2.4951						SC20-plate 2	C09	17.3831	14.888
SC20-plate 2	C10			-3.74792				SC20-plate 2	C10	22.3583			18.6104
SC20-plate 2	C11				24.8608			SC20-plate 2	C11	5.28042				30.1412
SC20-plate 2	C12	-8.09378						SC20-plate 2	C12	14.8346	6.74078
SC20-plate 2	D01				17.6012			SC20-plate 2	D01	5.70465				23.3059
SC20-plate 2	D02		-27.0609					SC20-plate 2	D02	37.0026		9.94175
SC20-plate 2	D03		-21.706					SC20-plate 2	D03	31.1995		9.49351
SC20-plate 2	D04	-3.40795						SC20-plate 2	D04	18.6466	15.2387
SC20-plate 2	D05				17.0934			SC20-plate 2	D05	11.3141				28.4075
SC20-plate 2	D06	-3.09383						SC20-plate 2	D06	15.2804	12.1866
SC20-plate 2	D07				18.3846			SC20-plate 2	D07	7.71344				26.098
SC20-plate 2	D08	-5.92525						SC20-plate 2	D08	19.9208	13.9956
SC20-plate 2	D09		-18.3473			-18.3473		SC20-plate 2	D09	25.9759		7.62868			7.62868
SC20-plate 2	D10		-17.6069			-17.6069		SC20-plate 2	D10	24.3444		6.73744			6.73744
SC20-plate 2	D11	2.83992						SC20-plate 2	D11	2.58411	5.42403
SC20-plate 2	D12	-3.4712						SC20-plate 2	D12	10.0516	6.58035
SC20-plate 2	E01				14.1407	14.1407		SC20-plate 2	E01	6.23513				20.3759	20.3759
SC20-plate 2	E02	-4.99373						SC20-plate 2	E02	18.7626	13.7689
SC20-plate 2	E03			-13.6426				SC20-plate 2	E03	25.9121			12.2694
SC20-plate 2	E04		-22.2121					SC20-plate 2	E04	31.1306		8.91856
SC20-plate 2	E05	0.441026						SC20-plate 2	E05	13.293	13.734
SC20-plate 2	E06			-11.4106				SC20-plate 2	E06	31.1016			19.6911
SC20-plate 2	E07	-7.48583						SC20-plate 2	E07	19.7681	12.2823
SC20-plate 2	E08	11.2922				11.2922		SC20-plate 2	E08	6.66195	17.9542				17.9542
SC20-plate 2	E09	-2.34752						SC20-plate 2	E09	15.2712	12.9237
SC20-plate 2	E10	-10.0839						SC20-plate 2	E10	18.218	8.13413
SC20-plate 2	E11				20.7113			SC20-plate 2	E11	2.72953				23.4409
SC20-plate 2	E12	-2.55637						SC20-plate 2	E12	18.4438	15.8874
SC20-plate 2	F01				22.1917			SC20-plate 2	F01	5.18635				27.378
SC20-plate 2	F02		-26.0826					SC20-plate 2	F02	36.7039		10.6213
SC20-plate 2	F03			-3.98614				SC20-plate 2	F03	21.2423			17.2562
SC20-plate 2	F04	0.398303						SC20-plate 2	F04	12.5217	12.92
SC20-plate 2	F05			12.701		12.701		SC20-plate 2	F05	9.39619			22.0972		22.0972
SC20-plate 2	F06			-3.04943				SC20-plate 2	F06	21.1501			18.1007
SC20-plate 2	F07		-23.3601					SC20-plate 2	F07	31.5644		8.20427
SC20-plate 2	F08	0						SC20-plate 2	F08	0	0
SC20-plate 2	F09	-5.10727						SC20-plate 2	F09	19.1968	14.0896
SC20-plate 2	F10	-1.56444						SC20-plate 2	F10	15.2413	13.6769
SC20-plate 2	F11	-11.4942						SC20-plate 2	F11	18.6873	7.19318
SC20-plate 2	F12	-2.51678						SC20-plate 2	F12	13.672	11.1552
SC20-plate 2	G01			-10.1876				SC20-plate 2	G01	28.7371			18.5495
SC20-plate 2	G02		-61.3097					SC20-plate 2	G02	71.6722		10.3626
SC20-plate 2	G03				14.1742	14.1742		SC20-plate 2	G03	6.96585				21.1401	21.1401
SC20-plate 2	G04	12.3874				12.3874		SC20-plate 2	G04	7.24116	19.6286				19.6286
SC20-plate 2	G05	-11.4836						SC20-plate 2	G05	19.8196	8.33601
[truncated: 211 more rows]
