# Supplementary material for: Ppe.XapF: High throughput KASP assays to identify fruit response to Xanthomonas arboricola pv. pruni (Xap) in peach
Source: PLoS One. 2022 Feb 25;17(2):e0264543. doi: 10.1371/journal.pone.0264543 (PMC8880879; doi:10.1371/journal.pone.0264543)
Supplement: S9 Table — (XLSX) [file pone.0264543.s009.xlsx]

## Sheet: S9_Table. KASP geno template
Supplemental Table 9. Template sheet for analyzing one SNP.
TO USE TEMPLATE: Cells you can change are in gray. Make a copy of this worksheet. Then paste your RFUs in columns C and D. You can change the dotted boundary for no amplification in the top chart in S9 and R13. You can change the lower and upper bounds for assigning heterozygotes in the bottom chart in S31 and S34. You can also change how close the values can be to the bounds before being flagged…
																					FOR GRAPHING: GENOTYPING								FOR GRAPHING: SCATTERPLOT
											BAD PLATE?	AOK!
Plate	Well	FAM	HEX	%FAM	%HEX	delta	genotype	No amplification	Marginal?											cell ID	No amp	AA	AB	BB	Marginal			cell ID	No amp	AA	AB	BB	Marginal
	A01	-0.60282	3.72892	0.132792	0.644806	0.512014	NTC	0.512014									HEX bound for no amp			NTC	0.512014	#N/A	#N/A	#N/A	#N/A			NTC	0.644806	#N/A	#N/A	#N/A	#N/A
	A02	-2.05632	-4.23531	0	0	0	NTC	0									x-coordinate	y-coordinate		NTC	0	#N/A	#N/A	#N/A	#N/A			NTC	0	#N/A	#N/A	#N/A	#N/A
	A03	-1.78606	1.37892	0.0246913	0.454543	0.429852	NTC	0.429852									0	20		NTC	0.429852	#N/A	#N/A	#N/A	#N/A			NTC	0.454543	#N/A	#N/A	#N/A	#N/A
	A04	819.165	341.301	75.0268	27.9756	-47.0512	AA										20	20		AA	#N/A	-47.0512	#N/A	#N/A	#N/A			AA	#N/A	27.9756	#N/A	#N/A	#N/A
	A05	808.337	396.601	74.0375	32.4528	-41.5847	AA										FAM bound for no amp			AA	#N/A	-41.5847	#N/A	#N/A	#N/A			AA	#N/A	32.4528	#N/A	#N/A	#N/A
	A06	954.589	401.071	87.3991	32.8147	-54.5844	AA										x-coordinate	y-coordinate		AA	#N/A	-54.5844	#N/A	#N/A	#N/A			AA	#N/A	32.8147	#N/A	#N/A	#N/A
	A07	650.085	951.69	59.5796	77.3943	17.8147	AB										20	0		AB	#N/A	#N/A	17.8147	#N/A	#N/A			AB	#N/A	#N/A	77.3943	#N/A	#N/A
	A08	573.072	859.506	52.5437	69.9309	17.3871	AB										20	20		AB	#N/A	#N/A	17.3871	#N/A	#N/A			AB	#N/A	#N/A	69.9309	#N/A	#N/A
	A09	526.481	795.948	48.2872	64.7851	16.4979	AB													AB	#N/A	#N/A	16.4979	#N/A	#N/A			AB	#N/A	#N/A	64.7851	#N/A	#N/A
	A10	114.686	1042.77	10.6656	84.7682	74.1027	BB													BB	#N/A	#N/A	#N/A	74.1027	#N/A			BB	#N/A	#N/A	#N/A	84.7682	#N/A
	A11	87.6195	1230.9	8.19278	100	91.8072	BB													BB	#N/A	#N/A	#N/A	91.8072	#N/A			BB	#N/A	#N/A	#N/A	100	#N/A
	A12	64.1153	945.032	6.04544	76.8553	70.8098	BB													BB	#N/A	#N/A	#N/A	70.8098	#N/A			BB	#N/A	#N/A	#N/A	76.8553	#N/A
	B01	890.783	426.679	81.5698	34.888	-46.6819	AA													B01	#N/A	-46.6819	#N/A	#N/A	#N/A			B01	#N/A	34.888	#N/A	#N/A	#N/A
	B02	542.448	866.864	49.7459	70.5266	20.7807	AB													B02	#N/A	#N/A	20.7807	#N/A	#N/A			B02	#N/A	#N/A	70.5266	#N/A	#N/A
	B03	623.558	909.866	57.1562	74.0081	16.852	AB													B03	#N/A	#N/A	16.852	#N/A	#N/A			B03	#N/A	#N/A	74.0081	#N/A	#N/A
	B04	476.123	817.377	43.6864	66.52	22.8335	AB													B04	#N/A	#N/A	22.8335	#N/A	#N/A			B04	#N/A	#N/A	66.52	#N/A	#N/A
	B05	482.641	848.838	44.282	69.0671	24.7851	AB													B05	#N/A	#N/A	24.7851	#N/A	#N/A			B05	#N/A	#N/A	69.0671	#N/A	#N/A
	B06	855.036	370.394	78.304	30.331	-47.9729	AA													B06	#N/A	-47.9729	#N/A	#N/A	#N/A			B06	#N/A	30.331	#N/A	#N/A	#N/A
	B07	472.706	787.567	43.3743	64.1064	20.7322	AB													B07	#N/A	#N/A	20.7322	#N/A	#N/A			B07	#N/A	#N/A	64.1064	#N/A	#N/A
	B08	516.291	848.347	47.3563	69.0274	21.6711	AB													B08	#N/A	#N/A	21.6711	#N/A	#N/A			B08	#N/A	#N/A	69.0274	#N/A	#N/A
	B09	530.119	871.346	48.6196	70.8895	22.2699	AB													B09	#N/A	#N/A	22.2699	#N/A	#N/A			B09	#N/A	#N/A	70.8895	#N/A	#N/A
	B10	647.189	876.331	59.3151	71.293	11.978	AB													B10	#N/A	#N/A	11.978	#N/A	#N/A			B10	#N/A	#N/A	71.293	#N/A	#N/A
	B11	645.061	851.555	59.1206	69.2872	10.1665	AB													B11	#N/A	#N/A	10.1665	#N/A	#N/A			B11	#N/A	#N/A	69.2872	#N/A	#N/A
	B12	934.34	382.908	85.5492	31.3442	-54.205	AA										lower bound for heterozygotes			B12	#N/A	-54.205	#N/A	#N/A	#N/A			B12	#N/A	31.3442	#N/A	#N/A	#N/A
	C01	922.088	397	84.4299	32.4851	-51.9448	AA										0	-10		C01	#N/A	-51.9448	#N/A	#N/A	#N/A			C01	#N/A	32.4851	#N/A	#N/A	#N/A
	C02	542.222	799.361	49.7253	65.0614	15.3361	AB										100	-10		C02	#N/A	#N/A	15.3361	#N/A	#N/A			C02	#N/A	#N/A	65.0614	#N/A	#N/A
	C03	594.916	820.487	54.5394	66.7717	12.2324	AB										upper bound for heterozygotes			C03	#N/A	#N/A	12.2324	#N/A	#N/A			C03	#N/A	#N/A	66.7717	#N/A	#N/A
	C04	931.139	457.679	85.2568	37.3978	-47.8589	AA										0	30		C04	#N/A	-47.8589	#N/A	#N/A	#N/A			C04	#N/A	37.3978	#N/A	#N/A	#N/A
	C05	363.779	674.088	33.4227	54.9189	21.4962	AB										100	30		C05	#N/A	#N/A	21.4962	#N/A	#N/A			C05	#N/A	#N/A	54.9189	#N/A	#N/A
	C06	207.542	963.497	19.1489	78.3502	59.2013	BB										Margin	2		C06	#N/A	#N/A	#N/A	59.2013	#N/A			C06	#N/A	#N/A	#N/A	78.3502	#N/A
	C07	502.175	856.3	46.0666	69.6713	23.6046	AB													C07	#N/A	#N/A	23.6046	#N/A	#N/A			C07	#N/A	#N/A	69.6713	#N/A	#N/A
	C08	954.13	439.468	87.3572	35.9234	-51.4338	AA													C08	#N/A	-51.4338	#N/A	#N/A	#N/A			C08	#N/A	35.9234	#N/A	#N/A	#N/A
	C09	82.403	1011.43	7.71621	82.2314	74.5152	BB													C09	#N/A	#N/A	#N/A	74.5152	#N/A			C09	#N/A	#N/A	#N/A	82.2314	#N/A
	C10	579.277	840.849	53.1106	68.4204	15.3098	AB													C10	#N/A	#N/A	15.3098	#N/A	#N/A			C10	#N/A	#N/A	68.4204	#N/A	#N/A
	C11	629.763	852.219	57.7231	69.3409	11.6178	AB													C11	#N/A	#N/A	11.6178	#N/A	#N/A			C11	#N/A	#N/A	69.3409	#N/A	#N/A
	C12	563.413	740.168	51.6613	60.2689	8.60766	AB													C12	#N/A	#N/A	8.60766	#N/A	#N/A			C12	#N/A	#N/A	60.2689	#N/A	#N/A
	D01	103.213	975.428	9.61744	79.3162	69.6988	BB													D01	#N/A	#N/A	#N/A	69.6988	#N/A			D01	#N/A	#N/A	#N/A	79.3162	#N/A
	D02	509.815	835.451	46.7646	67.9833	21.2187	AB													D02	#N/A	#N/A	21.2187	#N/A	#N/A			D02	#N/A	#N/A	67.9833	#N/A	#N/A
	D03	90.5302	1018.52	8.45871	82.8053	74.3466	BB													D03	#N/A	#N/A	#N/A	74.3466	#N/A			D03	#N/A	#N/A	#N/A	82.8053	#N/A
	D04	475.777	829.919	43.6548	67.5354	23.8805	AB													D04	#N/A	#N/A	23.8805	#N/A	#N/A			D04	#N/A	#N/A	67.5354	#N/A	#N/A
	D05	744.625	323.582	68.2168	26.541	-41.6758	AA													D05	#N/A	-41.6758	#N/A	#N/A	#N/A			D05	#N/A	26.541	#N/A	#N/A	#N/A
	D06	826.177	392.648	75.6674	32.1327	-43.5347	AA													D06	#N/A	-43.5347	#N/A	#N/A	#N/A			D06	#N/A	32.1327	#N/A	#N/A	#N/A
	D07	394.752	763.064	36.2524	62.1226	25.8702	AB													D07	#N/A	#N/A	25.8702	#N/A	#N/A			D07	#N/A	#N/A	62.1226	#N/A	#N/A
	D08	964.665	393.573	88.3197	32.2077	-56.112	AA													D08	#N/A	-56.112	#N/A	#N/A	#N/A			D08	#N/A	32.2077	#N/A	#N/A	#N/A
	D09	58.0615	954.766	5.49236	77.6433	72.151	BB													D09	#N/A	#N/A	#N/A	72.151	#N/A			D09	#N/A	#N/A	#N/A	77.6433	#N/A
	D10	117.333	1088.11	10.9074	88.4391	77.5316	BB													D10	#N/A	#N/A	#N/A	77.5316	#N/A			D10	#N/A	#N/A	#N/A	88.4391	#N/A
	D11	992.573	433.497	90.8693	35.44	-55.4293	AA													D11	#N/A	-55.4293	#N/A	#N/A	#N/A			D11	#N/A	35.44	#N/A	#N/A	#N/A
	D12	619.747	808.165	56.8079	65.7742	8.96623	AB													D12	#N/A	#N/A	8.96623	#N/A	#N/A			D12	#N/A	#N/A	65.7742	#N/A	#N/A
	E01	506.878	773.874	46.4963	62.9979	16.5016	AB													E01	#N/A	#N/A	16.5016	#N/A	#N/A			E01	#N/A	#N/A	62.9979	#N/A	#N/A
	E02	668.519	331.227	61.2638	27.16	-34.1038	AA													E02	#N/A	-34.1038	#N/A	#N/A	#N/A			E02	#N/A	27.16	#N/A	#N/A	#N/A
	E03	510.948	847.027	46.8681	68.9205	22.0524	AB													E03	#N/A	#N/A	22.0524	#N/A	#N/A			E03	#N/A	#N/A	68.9205	#N/A	#N/A
	E04	810.283	379.623	74.2153	31.0782	-43.1371	AA													E04	#N/A	-43.1371	#N/A	#N/A	#N/A			E04	#N/A	31.0782	#N/A	#N/A	#N/A
	E05	446.323	780.885	40.9639	63.5654	22.6015	AB													E05	#N/A	#N/A	22.6015	#N/A	#N/A			E05	#N/A	#N/A	63.5654	#N/A	#N/A
	E06	847.032	400.887	77.5727	32.7998	-44.773	AA													E06	#N/A	-44.773	#N/A	#N/A	#N/A			E06	#N/A	32.7998	#N/A	#N/A	#N/A
	E07	489.436	815.568	44.9027	66.3735	21.4708	AB													E07	#N/A	#N/A	21.4708	#N/A	#N/A			E07	#N/A	#N/A	66.3735	#N/A	#N/A
	E08	881.81	378.912	80.75	31.0206	-49.7294	AA													E08	#N/A	-49.7294	#N/A	#N/A	#N/A			E08	#N/A	31.0206	#N/A	#N/A	#N/A
	E09	84.9344	995.227	7.94747	80.9192	72.9717	BB													E09	#N/A	#N/A	#N/A	72.9717	#N/A			E09	#N/A	#N/A	#N/A	80.9192	#N/A
	E10	963.543	438.802	88.2172	35.8695	-52.3477	AA													E10	#N/A	-52.3477	#N/A	#N/A	#N/A			E10	#N/A	35.8695	#N/A	#N/A	#N/A
	E11	1092.51	446.163	100	36.4655	-63.5345	AA													E11	#N/A	-63.5345	#N/A	#N/A	#N/A			E11	#N/A	36.4655	#N/A	#N/A	#N/A
	E12	132.433	1039.05	12.287	84.4674	72.1804	BB													E12	#N/A	#N/A	#N/A	72.1804	#N/A			E12	#N/A	#N/A	#N/A	84.4674	#N/A
	F01	482.857	773.469	44.3017	62.9651	18.6634	AB													F01	#N/A	#N/A	18.6634	#N/A	#N/A			F01	#N/A	#N/A	62.9651	#N/A	#N/A
	F02	67.0391	965.393	6.31256	78.5038	72.1912	BB													F02	#N/A	#N/A	#N/A	72.1912	#N/A			F02	#N/A	#N/A	#N/A	78.5038	#N/A
	F03	81.2586	963.345	7.61165	78.338	70.7263	BB													F03	#N/A	#N/A	#N/A	70.7263	#N/A			F03	#N/A	#N/A	#N/A	78.338	#N/A
	F04	912.512	395.205	83.5549	32.3398	-51.2152	AA													F04	#N/A	-51.2152	#N/A	#N/A	#N/A			F04	#N/A	32.3398	#N/A	#N/A	#N/A
	F05	433.979	758.506	39.8362	61.7536	21.9175	AB													F05	#N/A	#N/A	21.9175	#N/A	#N/A			F05	#N/A	#N/A	61.7536	#N/A	#N/A
	F06	70.281	1103.03	6.60874	89.6471	83.0384	BB													F06	#N/A	#N/A	#N/A	83.0384	#N/A			F06	#N/A	#N/A	#N/A	89.6471	#N/A
	F07	495.103	832.031	45.4204	67.7064	22.2859	AB													F07	#N/A	#N/A	22.2859	#N/A	#N/A			F07	#N/A	#N/A	67.7064	#N/A	#N/A
	F08	83.4988	1031.51	7.81632	83.8566	76.0403	BB													F08	#N/A	#N/A	#N/A	76.0403	#N/A			F08	#N/A	#N/A	#N/A	83.8566	#N/A
	F09	80.4919	1021.67	7.54161	83.0604	75.5188	BB													F09	#N/A	#N/A	#N/A	75.5188	#N/A			F09	#N/A	#N/A	#N/A	83.0604	#N/A
	F10	137.523	1032.81	12.752	83.9618	71.2098	BB													F10	#N/A	#N/A	#N/A	71.2098	#N/A			F10	#N/A	#N/A	#N/A	83.9618	#N/A
	F11	128.35	1102.98	11.914	89.6435	77.7295	BB													F11	#N/A	#N/A	#N/A	77.7295	#N/A			F11	#N/A	#N/A	#N/A	89.6435	#N/A
	F12	527.883	703.646	48.4152	57.312	8.89675	AB													F12	#N/A	#N/A	8.89675	#N/A	#N/A			F12	#N/A	#N/A	57.312	#N/A	#N/A
	G01	490.45	774.783	44.9954	63.0714	18.0761	AB													G01	#N/A	#N/A	18.0761	#N/A	#N/A			G01	#N/A	#N/A	63.0714	#N/A	#N/A
	G02	597.415	880.103	54.7677	71.5984	16.8307	AB													G02	#N/A	#N/A	16.8307	#N/A	#N/A			G02	#N/A	#N/A	71.5984	#N/A	#N/A
	G03	466.519	823.889	42.809	67.0472	24.2382	AB													G03	#N/A	#N/A	24.2382	#N/A	#N/A			G03	#N/A	#N/A	67.0472	#N/A	#N/A
	G04	81.7253	913.846	7.65429	74.3303	66.676	BB													G04	#N/A	#N/A	#N/A	66.676	#N/A			G04	#N/A	#N/A	#N/A	74.3303	#N/A
	G05	711.631	354.176	65.2024	29.018	-36.1845	AA													G05	#N/A	-36.1845	#N/A	#N/A	#N/A			G05	#N/A	29.018	#N/A	#N/A	#N/A
	G06	638.477	318.255	58.5192	26.1097	-32.4094	AA													G06	#N/A	-32.4094	#N/A	#N/A	#N/A			G06	#N/A	26.1097	#N/A	#N/A	#N/A
	G07	530.863	879.897	48.6875	71.5817	22.8942	AB													G07	#N/A	#N/A	22.8942	#N/A	#N/A			G07	#N/A	#N/A	71.5817	#N/A	#N/A
	G08	397.216	772.809	36.4775	62.9116	26.4341	AB													G08	#N/A	#N/A	26.4341	#N/A	#N/A			G08	#N/A	#N/A	62.9116	#N/A	#N/A
	G09	571.325	857.873	52.3841	69.7987	17.4146	AB													G09	#N/A	#N/A	17.4146	#N/A	#N/A			G09	#N/A	#N/A	69.7987	#N/A	#N/A
	G10	139.843	1062.93	12.9639	86.4008	73.437	BB													G10	#N/A	#N/A	#N/A	73.437	#N/A			G10	#N/A	#N/A	#N/A	86.4008	#N/A
	G11	148.558	1063.16	13.7601	86.4193	72.6592	BB													G11	#N/A	#N/A	#N/A	72.6592	#N/A			G11	#N/A	#N/A	#N/A	86.4193	#N/A
	G12	802.787	330.015	73.5305	27.0618	-46.4687	AA													G12	#N/A	-46.4687	#N/A	#N/A	#N/A			G12	#N/A	27.0618	#N/A	#N/A	#N/A
	H01	481.626	737.679	44.1892	60.0674	15.8782	AB													H01	#N/A	#N/A	15.8782	#N/A	#N/A			H01	#N/A	#N/A	60.0674	#N/A	#N/A
	H02	789.489	384.284	72.3156	31.4556	-40.86	AA													H02	#N/A	-40.86	#N/A	#N/A	#N/A			H02	#N/A	31.4556	#N/A	#N/A	#N/A
	H03	68.8364	949.209	6.47676	77.1935	70.7167	BB													H03	#N/A	#N/A	#N/A	70.7167	#N/A			H03	#N/A	#N/A	#N/A	77.1935	#N/A
	H04	85.5143	928.561	8.00045	75.5217	67.5213	BB													H04	#N/A	#N/A	#N/A	67.5213	#N/A			H04	#N/A	#N/A	#N/A	75.5217	#N/A
	H05	400.491	708.79	36.7767	57.7285	20.9518	AB													H05	#N/A	#N/A	20.9518	#N/A	#N/A			H05	#N/A	#N/A	57.7285	#N/A	#N/A
	H06	1011.55	356.74	92.6027	29.2255	-63.3771	AA													H06	#N/A	-63.3771	#N/A	#N/A	#N/A			H06	#N/A	29.2255	#N/A	#N/A	#N/A
	H07	806.773	371.69	73.8946	30.436	-43.4587	AA													H07	#N/A	-43.4587	#N/A	#N/A	#N/A			H07	#N/A	30.436	#N/A	#N/A	#N/A
	H08	546.471	853.872	50.1134	69.4747	19.3613	AB													H08	#N/A	#N/A	19.3613	#N/A	#N/A			H08	#N/A	#N/A	69.4747	#N/A	#N/A
	H09	79.2805	990.431	7.43093	80.5309	73.1	BB													H09	#N/A	#N/A	#N/A	73.1	#N/A			H09	#N/A	#N/A	#N/A	80.5309	#N/A
	H10	981.543	406.008	89.8617	33.2145	-56.6472	AA													H10	#N/A	-56.6472	#N/A	#N/A	#N/A			H10	#N/A	33.2145	#N/A	#N/A	#N/A
	H11	977.176	407.557	89.4627	33.3398	-56.1229	AA													H11	#N/A	-56.1229	#N/A	#N/A	#N/A			H11	#N/A	33.3398	#N/A	#N/A	#N/A
	H12	738.155	265.345	67.6258	21.826	-45.7998	AA													H12	#N/A	-45.7998	#N/A	#N/A	#N/A			H12	#N/A	21.826	#N/A	#N/A	#N/A
																						-1400.24	748.378	1759.88
