# Supplementary material for: Ppe.XapF: High throughput KASP assays to identify fruit response to Xanthomonas arboricola pv. pruni (Xap) in peach
Source: PLoS One. 2022 Feb 25;17(2):e0264543. doi: 10.1371/journal.pone.0264543 (PMC8880879; doi:10.1371/journal.pone.0264543)
Supplement: S1 File — (XLSX) [file pone.0264543.s010.xlsx]

## Sheet: genotyping
						code for assigning haplotypes
						=IF(E3="BB","R or I",IF(E3="AA","S/S",IF(E3="AB","S/R","Unknown")))	=IF(E7="BB","R or A",IF(E7="AA","S or I",IF(E7="AB","S/R or R/I or S/A or I/A","Unknown")))
Well ID	Well	F1-1 genotype	marginal?	F6-2 genotype	marginal?	F1 predicted haplotype	F6 predicted haplotype	Redo plate F1-1?	Redo plate F6-2?	genotype	F1-1 predicted haplotype	F6-2 predicted haplotype
NTC	A01	NTC	#DIV/0!	NTC	#DIV/0!	Unknown	Unknown			AA	S/S	S or I
NTC	A02	NTC	#DIV/0!	NTC	#DIV/0!	Unknown	Unknown			AB	S/R	S/R or R/I or S/A or I/A
NTC	A03	NTC	#DIV/0!	NTC	#DIV/0!	Unknown	Unknown			BB	R or I	R or A
AA	A04	AA	#DIV/0!	AA	#DIV/0!	S/S	S or I
AA	A05	AA	#DIV/0!	AA	#DIV/0!	S/S	S or I
AA	A06	AA	#DIV/0!	AA	#DIV/0!	S/S	S or I
AB	A07	AB	#DIV/0!	AB	#DIV/0!	S/R or S/I	S/R or R/I or S/A or I/A
AB	A08	AB	#DIV/0!	AB	#DIV/0!	S/R or S/I	S/R or R/I or S/A or I/A
AB	A09	AB	#DIV/0!	AB	#DIV/0!	S/R or S/I	S/R or R/I or S/A or I/A
BB	A10	BB	#DIV/0!	BB	#DIV/0!	R or I	R or A
BB	A11	BB	#DIV/0!	BB	#DIV/0!	R or I	R or A
BB	A12	BB	#DIV/0!	BB	#DIV/0!	R or I	R or A
plate 1	B01	#DIV/0!	#DIV/0!	#DIV/0!	#DIV/0!	#DIV/0!	#DIV/0!	#DIV/0!	#DIV/0!
plate 1	B02	#DIV/0!	#DIV/0!	#DIV/0!	#DIV/0!	#DIV/0!	#DIV/0!
plate 1	B03	#DIV/0!	#DIV/0!	#DIV/0!	#DIV/0!	#DIV/0!	#DIV/0!
plate 1	B04	#DIV/0!	#DIV/0!	#DIV/0!	#DIV/0!	#DIV/0!	#DIV/0!
plate 1	B05	#DIV/0!	#DIV/0!	#DIV/0!	#DIV/0!	#DIV/0!	#DIV/0!
plate 1	B06	#DIV/0!	#DIV/0!	#DIV/0!	#DIV/0!	#DIV/0!	#DIV/0!
plate 1	B07	#DIV/0!	#DIV/0!	#DIV/0!	#DIV/0!	#DIV/0!	#DIV/0!
plate 1	B08	#DIV/0!	#DIV/0!	#DIV/0!	#DIV/0!	#DIV/0!	#DIV/0!
plate 1	B09	#DIV/0!	#DIV/0!	#DIV/0!	#DIV/0!	#DIV/0!	#DIV/0!
plate 1	B10	#DIV/0!	#DIV/0!	#DIV/0!	#DIV/0!	#DIV/0!	#DIV/0!
plate 1	B11	#DIV/0!	#DIV/0!	#DIV/0!	#DIV/0!	#DIV/0!	#DIV/0!
plate 1	B12	#DIV/0!	#DIV/0!	#DIV/0!	#DIV/0!	#DIV/0!	#DIV/0!
plate 1	C01	#DIV/0!	#DIV/0!	#DIV/0!	#DIV/0!	#DIV/0!	#DIV/0!
plate 1	C02	#DIV/0!	#DIV/0!	#DIV/0!	#DIV/0!	#DIV/0!	#DIV/0!
plate 1	C03	#DIV/0!	#DIV/0!	#DIV/0!	#DIV/0!	#DIV/0!	#DIV/0!
plate 1	C04	#DIV/0!	#DIV/0!	#DIV/0!	#DIV/0!	#DIV/0!	#DIV/0!
plate 1	C05	#DIV/0!	#DIV/0!	#DIV/0!	#DIV/0!	#DIV/0!	#DIV/0!
plate 1	C06	#DIV/0!	#DIV/0!	#DIV/0!	#DIV/0!	#DIV/0!	#DIV/0!
plate 1	C07	#DIV/0!	#DIV/0!	#DIV/0!	#DIV/0!	#DIV/0!	#DIV/0!
plate 1	C08	#DIV/0!	#DIV/0!	#DIV/0!	#DIV/0!	#DIV/0!	#DIV/0!
plate 1	C09	#DIV/0!	#DIV/0!	#DIV/0!	#DIV/0!	#DIV/0!	#DIV/0!
plate 1	C10	#DIV/0!	#DIV/0!	#DIV/0!	#DIV/0!	#DIV/0!	#DIV/0!
plate 1	C11	#DIV/0!	#DIV/0!	#DIV/0!	#DIV/0!	#DIV/0!	#DIV/0!
plate 1	C12	#DIV/0!	#DIV/0!	#DIV/0!	#DIV/0!	#DIV/0!	#DIV/0!
plate 1	D01	#DIV/0!	#DIV/0!	#DIV/0!	#DIV/0!	#DIV/0!	#DIV/0!
plate 1	D02	#DIV/0!	#DIV/0!	#DIV/0!	#DIV/0!	#DIV/0!	#DIV/0!
plate 1	D03	#DIV/0!	#DIV/0!	#DIV/0!	#DIV/0!	#DIV/0!	#DIV/0!
plate 1	D04	#DIV/0!	#DIV/0!	#DIV/0!	#DIV/0!	#DIV/0!	#DIV/0!
plate 1	D05	#DIV/0!	#DIV/0!	#DIV/0!	#DIV/0!	#DIV/0!	#DIV/0!
plate 1	D06	#DIV/0!	#DIV/0!	#DIV/0!	#DIV/0!	#DIV/0!	#DIV/0!
plate 1	D07	#DIV/0!	#DIV/0!	#DIV/0!	#DIV/0!	#DIV/0!	#DIV/0!
plate 1	D08	#DIV/0!	#DIV/0!	#DIV/0!	#DIV/0!	#DIV/0!	#DIV/0!
plate 1	D09	#DIV/0!	#DIV/0!	#DIV/0!	#DIV/0!	#DIV/0!	#DIV/0!
plate 1	D10	#DIV/0!	#DIV/0!	#DIV/0!	#DIV/0!	#DIV/0!	#DIV/0!
plate 1	D11	#DIV/0!	#DIV/0!	#DIV/0!	#DIV/0!	#DIV/0!	#DIV/0!
plate 1	D12	#DIV/0!	#DIV/0!	#DIV/0!	#DIV/0!	#DIV/0!	#DIV/0!
plate 1	E01	#DIV/0!	#DIV/0!	#DIV/0!	#DIV/0!	#DIV/0!	#DIV/0!
plate 1	E02	#DIV/0!	#DIV/0!	#DIV/0!	#DIV/0!	#DIV/0!	#DIV/0!
plate 1	E03	#DIV/0!	#DIV/0!	#DIV/0!	#DIV/0!	#DIV/0!	#DIV/0!
plate 1	E04	#DIV/0!	#DIV/0!	#DIV/0!	#DIV/0!	#DIV/0!	#DIV/0!
plate 1	E05	#DIV/0!	#DIV/0!	#DIV/0!	#DIV/0!	#DIV/0!	#DIV/0!
plate 1	E06	#DIV/0!	#DIV/0!	#DIV/0!	#DIV/0!	#DIV/0!	#DIV/0!
plate 1	E07	#DIV/0!	#DIV/0!	#DIV/0!	#DIV/0!	#DIV/0!	#DIV/0!
plate 1	E08	#DIV/0!	#DIV/0!	#DIV/0!	#DIV/0!	#DIV/0!	#DIV/0!
plate 1	E09	#DIV/0!	#DIV/0!	#DIV/0!	#DIV/0!	#DIV/0!	#DIV/0!
plate 1	E10	#DIV/0!	#DIV/0!	#DIV/0!	#DIV/0!	#DIV/0!	#DIV/0!
plate 1	E11	#DIV/0!	#DIV/0!	#DIV/0!	#DIV/0!	#DIV/0!	#DIV/0!
plate 1	E12	#DIV/0!	#DIV/0!	#DIV/0!	#DIV/0!	#DIV/0!	#DIV/0!
plate 1	F01	#DIV/0!	#DIV/0!	#DIV/0!	#DIV/0!	#DIV/0!	#DIV/0!
plate 1	F02	#DIV/0!	#DIV/0!	#DIV/0!	#DIV/0!	#DIV/0!	#DIV/0!
plate 1	F03	#DIV/0!	#DIV/0!	#DIV/0!	#DIV/0!	#DIV/0!	#DIV/0!
plate 1	F04	#DIV/0!	#DIV/0!	#DIV/0!	#DIV/0!	#DIV/0!	#DIV/0!
plate 1	F05	#DIV/0!	#DIV/0!	#DIV/0!	#DIV/0!	#DIV/0!	#DIV/0!
plate 1	F06	#DIV/0!	#DIV/0!	#DIV/0!	#DIV/0!	#DIV/0!	#DIV/0!
plate 1	F07	#DIV/0!	#DIV/0!	#DIV/0!	#DIV/0!	#DIV/0!	#DIV/0!
plate 1	F08	#DIV/0!	#DIV/0!	#DIV/0!	#DIV/0!	#DIV/0!	#DIV/0!
plate 1	F09	#DIV/0!	#DIV/0!	#DIV/0!	#DIV/0!	#DIV/0!	#DIV/0!
plate 1	F10	#DIV/0!	#DIV/0!	#DIV/0!	#DIV/0!	#DIV/0!	#DIV/0!
plate 1	F11	#DIV/0!	#DIV/0!	#DIV/0!	#DIV/0!	#DIV/0!	#DIV/0!
plate 1	F12	#DIV/0!	#DIV/0!	#DIV/0!	#DIV/0!	#DIV/0!	#DIV/0!
plate 1	G01	#DIV/0!	#DIV/0!	#DIV/0!	#DIV/0!	#DIV/0!	#DIV/0!
plate 1	G02	#DIV/0!	#DIV/0!	#DIV/0!	#DIV/0!	#DIV/0!	#DIV/0!
plate 1	G03	#DIV/0!	#DIV/0!	#DIV/0!	#DIV/0!	#DIV/0!	#DIV/0!
plate 1	G04	#DIV/0!	#DIV/0!	#DIV/0!	#DIV/0!	#DIV/0!	#DIV/0!
plate 1	G05	#DIV/0!	#DIV/0!	#DIV/0!	#DIV/0!	#DIV/0!	#DIV/0!
plate 1	G06	#DIV/0!	#DIV/0!	#DIV/0!	#DIV/0!	#DIV/0!	#DIV/0!
plate 1	G07	#DIV/0!	#DIV/0!	#DIV/0!	#DIV/0!	#DIV/0!	#DIV/0!
plate 1	G08	#DIV/0!	#DIV/0!	#DIV/0!	#DIV/0!	#DIV/0!	#DIV/0!
plate 1	G09	#DIV/0!	#DIV/0!	#DIV/0!	#DIV/0!	#DIV/0!	#DIV/0!
plate 1	G10	#DIV/0!	#DIV/0!	#DIV/0!	#DIV/0!	#DIV/0!	#DIV/0!
plate 1	G11	#DIV/0!	#DIV/0!	#DIV/0!	#DIV/0!	#DIV/0!	#DIV/0!
plate 1	G12	#DIV/0!	#DIV/0!	#DIV/0!	#DIV/0!	#DIV/0!	#DIV/0!
plate 1	H01	#DIV/0!	#DIV/0!	#DIV/0!	#DIV/0!	#DIV/0!	#DIV/0!
plate 1	H02	#DIV/0!	#DIV/0!	#DIV/0!	#DIV/0!	#DIV/0!	#DIV/0!
plate 1	H03	#DIV/0!	#DIV/0!	#DIV/0!	#DIV/0!	#DIV/0!	#DIV/0!
plate 1	H04	#DIV/0!	#DIV/0!	#DIV/0!	#DIV/0!	#DIV/0!	#DIV/0!
plate 1	H05	#DIV/0!	#DIV/0!	#DIV/0!	#DIV/0!	#DIV/0!	#DIV/0!
plate 1	H06	#DIV/0!	#DIV/0!	#DIV/0!	#DIV/0!	#DIV/0!	#DIV/0!
plate 1	H07	#DIV/0!	#DIV/0!	#DIV/0!	#DIV/0!	#DIV/0!	#DIV/0!
plate 1	H08	#DIV/0!	#DIV/0!	#DIV/0!	#DIV/0!	#DIV/0!	#DIV/0!
plate 1	H09	#DIV/0!	#DIV/0!	#DIV/0!	#DIV/0!	#DIV/0!	#DIV/0!
plate 1	H10	#DIV/0!	#DIV/0!	#DIV/0!	#DIV/0!	#DIV/0!	#DIV/0!
plate 1	H11	#DIV/0!	#DIV/0!	#DIV/0!	#DIV/0!	#DIV/0!	#DIV/0!
plate 1	H12	#DIV/0!	#DIV/0!	#DIV/0!	#DIV/0!	#DIV/0!	#DIV/0!
plate 2	B01	#DIV/0!	#DIV/0!	#DIV/0!	#DIV/0!	#DIV/0!	#DIV/0!	#DIV/0!	#DIV/0!
plate 2	B02	#DIV/0!	#DIV/0!	#DIV/0!	#DIV/0!	#DIV/0!	#DIV/0!
plate 2	B03	#DIV/0!	#DIV/0!	#DIV/0!	#DIV/0!	#DIV/0!	#DIV/0!
plate 2	B04	#DIV/0!	#DIV/0!	#DIV/0!	#DIV/0!	#DIV/0!	#DIV/0!
plate 2	B05	#DIV/0!	#DIV/0!	#DIV/0!	#DIV/0!	#DIV/0!	#DIV/0!
plate 2	B06	#DIV/0!	#DIV/0!	#DIV/0!	#DIV/0!	#DIV/0!	#DIV/0!
plate 2	B07	#DIV/0!	#DIV/0!	#DIV/0!	#DIV/0!	#DIV/0!	#DIV/0!
plate 2	B08	#DIV/0!	#DIV/0!	#DIV/0!	#DIV/0!	#DIV/0!	#DIV/0!
plate 2	B09	#DIV/0!	#DIV/0!	#DIV/0!	#DIV/0!	#DIV/0!	#DIV/0!
plate 2	B10	#DIV/0!	#DIV/0!	#DIV/0!	#DIV/0!	#DIV/0!	#DIV/0!
plate 2	B11	#DIV/0!	#DIV/0!	#DIV/0!	#DIV/0!	#DIV/0!	#DIV/0!
plate 2	B12	#DIV/0!	#DIV/0!	#DIV/0!	#DIV/0!	#DIV/0!	#DIV/0!
plate 2	C01	#DIV/0!	#DIV/0!	#DIV/0!	#DIV/0!	#DIV/0!	#DIV/0!
plate 2	C02	#DIV/0!	#DIV/0!	#DIV/0!	#DIV/0!	#DIV/0!	#DIV/0!
plate 2	C03	#DIV/0!	#DIV/0!	#DIV/0!	#DIV/0!	#DIV/0!	#DIV/0!
plate 2	C04	#DIV/0!	#DIV/0!	#DIV/0!	#DIV/0!	#DIV/0!	#DIV/0!
plate 2	C05	#DIV/0!	#DIV/0!	#DIV/0!	#DIV/0!	#DIV/0!	#DIV/0!
plate 2	C06	#DIV/0!	#DIV/0!	#DIV/0!	#DIV/0!	#DIV/0!	#DIV/0!
plate 2	C07	#DIV/0!	#DIV/0!	#DIV/0!	#DIV/0!	#DIV/0!	#DIV/0!
plate 2	C08	#DIV/0!	#DIV/0!	#DIV/0!	#DIV/0!	#DIV/0!	#DIV/0!
plate 2	C09	#DIV/0!	#DIV/0!	#DIV/0!	#DIV/0!	#DIV/0!	#DIV/0!
plate 2	C10	#DIV/0!	#DIV/0!	#DIV/0!	#DIV/0!	#DIV/0!	#DIV/0!
plate 2	C11	#DIV/0!	#DIV/0!	#DIV/0!	#DIV/0!	#DIV/0!	#DIV/0!
plate 2	C12	#DIV/0!	#DIV/0!	#DIV/0!	#DIV/0!	#DIV/0!	#DIV/0!
plate 2	D01	#DIV/0!	#DIV/0!	#DIV/0!	#DIV/0!	#DIV/0!	#DIV/0!
plate 2	D02	#DIV/0!	#DIV/0!	#DIV/0!	#DIV/0!	#DIV/0!	#DIV/0!
plate 2	D03	#DIV/0!	#DIV/0!	#DIV/0!	#DIV/0!	#DIV/0!	#DIV/0!
plate 2	D04	#DIV/0!	#DIV/0!	#DIV/0!	#DIV/0!	#DIV/0!	#DIV/0!
plate 2	D05	#DIV/0!	#DIV/0!	#DIV/0!	#DIV/0!	#DIV/0!	#DIV/0!
plate 2	D06	#DIV/0!	#DIV/0!	#DIV/0!	#DIV/0!	#DIV/0!	#DIV/0!
plate 2	D07	#DIV/0!	#DIV/0!	#DIV/0!	#DIV/0!	#DIV/0!	#DIV/0!
plate 2	D08	#DIV/0!	#DIV/0!	#DIV/0!	#DIV/0!	#DIV/0!	#DIV/0!
plate 2	D09	#DIV/0!	#DIV/0!	#DIV/0!	#DIV/0!	#DIV/0!	#DIV/0!
plate 2	D10	#DIV/0!	#DIV/0!	#DIV/0!	#DIV/0!	#DIV/0!	#DIV/0!
plate 2	D11	#DIV/0!	#DIV/0!	#DIV/0!	#DIV/0!	#DIV/0!	#DIV/0!
plate 2	D12	#DIV/0!	#DIV/0!	#DIV/0!	#DIV/0!	#DIV/0!	#DIV/0!
plate 2	E01	#DIV/0!	#DIV/0!	#DIV/0!	#DIV/0!	#DIV/0!	#DIV/0!
plate 2	E02	#DIV/0!	#DIV/0!	#DIV/0!	#DIV/0!	#DIV/0!	#DIV/0!
plate 2	E03	#DIV/0!	#DIV/0!	#DIV/0!	#DIV/0!	#DIV/0!	#DIV/0!
plate 2	E04	#DIV/0!	#DIV/0!	#DIV/0!	#DIV/0!	#DIV/0!	#DIV/0!
plate 2	E05	#DIV/0!	#DIV/0!	#DIV/0!	#DIV/0!	#DIV/0!	#DIV/0!
plate 2	E06	#DIV/0!	#DIV/0!	#DIV/0!	#DIV/0!	#DIV/0!	#DIV/0!
plate 2	E07	#DIV/0!	#DIV/0!	#DIV/0!	#DIV/0!	#DIV/0!	#DIV/0!
plate 2	E08	#DIV/0!	#DIV/0!	#DIV/0!	#DIV/0!	#DIV/0!	#DIV/0!
plate 2	E09	#DIV/0!	#DIV/0!	#DIV/0!	#DIV/0!	#DIV/0!	#DIV/0!
plate 2	E10	#DIV/0!	#DIV/0!	#DIV/0!	#DIV/0!	#DIV/0!	#DIV/0!
plate 2	E11	#DIV/0!	#DIV/0!	#DIV/0!	#DIV/0!	#DIV/0!	#DIV/0!
plate 2	E12	#DIV/0!	#DIV/0!	#DIV/0!	#DIV/0!	#DIV/0!	#DIV/0!
plate 2	F01	#DIV/0!	#DIV/0!	#DIV/0!	#DIV/0!	#DIV/0!	#DIV/0!
plate 2	F02	#DIV/0!	#DIV/0!	#DIV/0!	#DIV/0!	#DIV/0!	#DIV/0!
plate 2	F03	#DIV/0!	#DIV/0!	#DIV/0!	#DIV/0!	#DIV/0!	#DIV/0!
plate 2	F04	#DIV/0!	#DIV/0!	#DIV/0!	#DIV/0!	#DIV/0!	#DIV/0!
plate 2	F05	#DIV/0!	#DIV/0!	#DIV/0!	#DIV/0!	#DIV/0!	#DIV/0!
plate 2	F06	#DIV/0!	#DIV/0!	#DIV/0!	#DIV/0!	#DIV/0!	#DIV/0!
plate 2	F07	#DIV/0!	#DIV/0!	#DIV/0!	#DIV/0!	#DIV/0!	#DIV/0!
plate 2	F08	#DIV/0!	#DIV/0!	#DIV/0!	#DIV/0!	#DIV/0!	#DIV/0!
plate 2	F09	#DIV/0!	#DIV/0!	#DIV/0!	#DIV/0!	#DIV/0!	#DIV/0!
plate 2	F10	#DIV/0!	#DIV/0!	#DIV/0!	#DIV/0!	#DIV/0!	#DIV/0!
plate 2	F11	#DIV/0!	#DIV/0!	#DIV/0!	#DIV/0!	#DIV/0!	#DIV/0!
plate 2	F12	#DIV/0!	#DIV/0!	#DIV/0!	#DIV/0!	#DIV/0!	#DIV/0!
plate 2	G01	#DIV/0!	#DIV/0!	#DIV/0!	#DIV/0!	#DIV/0!	#DIV/0!
plate 2	G02	#DIV/0!	#DIV/0!	#DIV/0!	#DIV/0!	#DIV/0!	#DIV/0!
plate 2	G03	#DIV/0!	#DIV/0!	#DIV/0!	#DIV/0!	#DIV/0!	#DIV/0!
plate 2	G04	#DIV/0!	#DIV/0!	#DIV/0!	#DIV/0!	#DIV/0!	#DIV/0!
plate 2	G05	#DIV/0!	#DIV/0!	#DIV/0!	#DIV/0!	#DIV/0!	#DIV/0!
plate 2	G06	#DIV/0!	#DIV/0!	#DIV/0!	#DIV/0!	#DIV/0!	#DIV/0!
plate 2	G07	#DIV/0!	#DIV/0!	#DIV/0!	#DIV/0!	#DIV/0!	#DIV/0!
plate 2	G08	#DIV/0!	#DIV/0!	#DIV/0!	#DIV/0!	#DIV/0!	#DIV/0!
plate 2	G09	#DIV/0!	#DIV/0!	#DIV/0!	#DIV/0!	#DIV/0!	#DIV/0!
plate 2	G10	#DIV/0!	#DIV/0!	#DIV/0!	#DIV/0!	#DIV/0!	#DIV/0!
plate 2	G11	#DIV/0!	#DIV/0!	#DIV/0!	#DIV/0!	#DIV/0!	#DIV/0!
plate 2	G12	#DIV/0!	#DIV/0!	#DIV/0!	#DIV/0!	#DIV/0!	#DIV/0!
plate 2	H01	#DIV/0!	#DIV/0!	#DIV/0!	#DIV/0!	#DIV/0!	#DIV/0!
plate 2	H02	#DIV/0!	#DIV/0!	#DIV/0!	#DIV/0!	#DIV/0!	#DIV/0!
plate 2	H03	#DIV/0!	#DIV/0!	#DIV/0!	#DIV/0!	#DIV/0!	#DIV/0!
plate 2	H04	#DIV/0!	#DIV/0!	#DIV/0!	#DIV/0!	#DIV/0!	#DIV/0!
plate 2	H05	#DIV/0!	#DIV/0!	#DIV/0!	#DIV/0!	#DIV/0!	#DIV/0!
plate 2	H06	#DIV/0!	#DIV/0!	#DIV/0!	#DIV/0!	#DIV/0!	#DIV/0!
plate 2	H07	#DIV/0!	#DIV/0!	#DIV/0!	#DIV/0!	#DIV/0!	#DIV/0!
plate 2	H08	#DIV/0!	#DIV/0!	#DIV/0!	#DIV/0!	#DIV/0!	#DIV/0!
plate 2	H09	#DIV/0!	#DIV/0!	#DIV/0!	#DIV/0!	#DIV/0!	#DIV/0!
plate 2	H10	#DIV/0!	#DIV/0!	#DIV/0!	#DIV/0!	#DIV/0!	#DIV/0!
plate 2	H11	#DIV/0!	#DIV/0!	#DIV/0!	#DIV/0!	#DIV/0!	#DIV/0!
plate 2	H12	#DIV/0!	#DIV/0!	#DIV/0!	#DIV/0!	#DIV/0!	#DIV/0!
plate 3	B01	#DIV/0!	#DIV/0!	#DIV/0!	#DIV/0!	#DIV/0!	#DIV/0!	#DIV/0!	#DIV/0!
plate 3	B02	#DIV/0!	#DIV/0!	#DIV/0!	#DIV/0!	#DIV/0!	#DIV/0!
plate 3	B03	#DIV/0!	#DIV/0!	#DIV/0!	#DIV/0!	#DIV/0!	#DIV/0!
plate 3	B04	#DIV/0!	#DIV/0!	#DIV/0!	#DIV/0!	#DIV/0!	#DIV/0!
plate 3	B05	#DIV/0!	#DIV/0!	#DIV/0!	#DIV/0!	#DIV/0!	#DIV/0!
plate 3	B06	#DIV/0!	#DIV/0!	#DIV/0!	#DIV/0!	#DIV/0!	#DIV/0!
plate 3	B07	#DIV/0!	#DIV/0!	#DIV/0!	#DIV/0!	#DIV/0!	#DIV/0!
plate 3	B08	#DIV/0!	#DIV/0!	#DIV/0!	#DIV/0!	#DIV/0!	#DIV/0!
plate 3	B09	#DIV/0!	#DIV/0!	#DIV/0!	#DIV/0!	#DIV/0!	#DIV/0!
plate 3	B10	#DIV/0!	#DIV/0!	#DIV/0!	#DIV/0!	#DIV/0!	#DIV/0!
plate 3	B11	#DIV/0!	#DIV/0!	#DIV/0!	#DIV/0!	#DIV/0!	#DIV/0!
plate 3	B12	#DIV/0!	#DIV/0!	#DIV/0!	#DIV/0!	#DIV/0!	#DIV/0!
plate 3	C01	#DIV/0!	#DIV/0!	#DIV/0!	#DIV/0!	#DIV/0!	#DIV/0!
plate 3	C02	#DIV/0!	#DIV/0!	#DIV/0!	#DIV/0!	#DIV/0!	#DIV/0!
plate 3	C03	#DIV/0!	#DIV/0!	#DIV/0!	#DIV/0!	#DIV/0!	#DIV/0!
plate 3	C04	#DIV/0!	#DIV/0!	#DIV/0!	#DIV/0!	#DIV/0!	#DIV/0!
plate 3	C05	#DIV/0!	#DIV/0!	#DIV/0!	#DIV/0!	#DIV/0!	#DIV/0!
plate 3	C06	#DIV/0!	#DIV/0!	#DIV/0!	#DIV/0!	#DIV/0!	#DIV/0!
plate 3	C07	#DIV/0!	#DIV/0!	#DIV/0!	#DIV/0!	#DIV/0!	#DIV/0!
plate 3	C08	#DIV/0!	#DIV/0!	#DIV/0!	#DIV/0!	#DIV/0!	#DIV/0!
plate 3	C09	#DIV/0!	#DIV/0!	#DIV/0!	#DIV/0!	#DIV/0!	#DIV/0!
plate 3	C10	#DIV/0!	#DIV/0!	#DIV/0!	#DIV/0!	#DIV/0!	#DIV/0!
plate 3	C11	#DIV/0!	#DIV/0!	#DIV/0!	#DIV/0!	#DIV/0!	#DIV/0!
plate 3	C12	#DIV/0!	#DIV/0!	#DIV/0!	#DIV/0!	#DIV/0!	#DIV/0!
plate 3	D01	#DIV/0!	#DIV/0!	#DIV/0!	#DIV/0!	#DIV/0!	#DIV/0!
plate 3	D02	#DIV/0!	#DIV/0!	#DIV/0!	#DIV/0!	#DIV/0!	#DIV/0!
plate 3	D03	#DIV/0!	#DIV/0!	#DIV/0!	#DIV/0!	#DIV/0!	#DIV/0!
plate 3	D04	#DIV/0!	#DIV/0!	#DIV/0!	#DIV/0!	#DIV/0!	#DIV/0!
plate 3	D05	#DIV/0!	#DIV/0!	#DIV/0!	#DIV/0!	#DIV/0!	#DIV/0!
plate 3	D06	#DIV/0!	#DIV/0!	#DIV/0!	#DIV/0!	#DIV/0!	#DIV/0!
plate 3	D07	#DIV/0!	#DIV/0!	#DIV/0!	#DIV/0!	#DIV/0!	#DIV/0!
plate 3	D08	#DIV/0!	#DIV/0!	#DIV/0!	#DIV/0!	#DIV/0!	#DIV/0!
plate 3	D09	#DIV/0!	#DIV/0!	#DIV/0!	#DIV/0!	#DIV/0!	#DIV/0!
plate 3	D10	#DIV/0!	#DIV/0!	#DIV/0!	#DIV/0!	#DIV/0!	#DIV/0!
plate 3	D11	#DIV/0!	#DIV/0!	#DIV/0!	#DIV/0!	#DIV/0!	#DIV/0!
plate 3	D12	#DIV/0!	#DIV/0!	#DIV/0!	#DIV/0!	#DIV/0!	#DIV/0!
plate 3	E01	#DIV/0!	#DIV/0!	#DIV/0!	#DIV/0!	#DIV/0!	#DIV/0!
plate 3	E02	#DIV/0!	#DIV/0!	#DIV/0!	#DIV/0!	#DIV/0!	#DIV/0!
plate 3	E03	#DIV/0!	#DIV/0!	#DIV/0!	#DIV/0!	#DIV/0!	#DIV/0!
plate 3	E04	#DIV/0!	#DIV/0!	#DIV/0!	#DIV/0!	#DIV/0!	#DIV/0!
plate 3	E05	#DIV/0!	#DIV/0!	#DIV/0!	#DIV/0!	#DIV/0!	#DIV/0!
plate 3	E06	#DIV/0!	#DIV/0!	#DIV/0!	#DIV/0!	#DIV/0!	#DIV/0!
plate 3	E07	#DIV/0!	#DIV/0!	#DIV/0!	#DIV/0!	#DIV/0!	#DIV/0!
plate 3	E08	#DIV/0!	#DIV/0!	#DIV/0!	#DIV/0!	#DIV/0!	#DIV/0!
plate 3	E09	#DIV/0!	#DIV/0!	#DIV/0!	#DIV/0!	#DIV/0!	#DIV/0!
plate 3	E10	#DIV/0!	#DIV/0!	#DIV/0!	#DIV/0!	#DIV/0!	#DIV/0!
plate 3	E11	#DIV/0!	#DIV/0!	#DIV/0!	#DIV/0!	#DIV/0!	#DIV/0!
plate 3	E12	#DIV/0!	#DIV/0!	#DIV/0!	#DIV/0!	#DIV/0!	#DIV/0!
plate 3	F01	#DIV/0!	#DIV/0!	#DIV/0!	#DIV/0!	#DIV/0!	#DIV/0!
plate 3	F02	#DIV/0!	#DIV/0!	#DIV/0!	#DIV/0!	#DIV/0!	#DIV/0!
plate 3	F03	#DIV/0!	#DIV/0!	#DIV/0!	#DIV/0!	#DIV/0!	#DIV/0!
plate 3	F04	#DIV/0!	#DIV/0!	#DIV/0!	#DIV/0!	#DIV/0!	#DIV/0!
plate 3	F05	#DIV/0!	#DIV/0!	#DIV/0!	#DIV/0!	#DIV/0!	#DIV/0!
plate 3	F06	#DIV/0!	#DIV/0!	#DIV/0!	#DIV/0!	#DIV/0!	#DIV/0!
plate 3	F07	#DIV/0!	#DIV/0!	#DIV/0!	#DIV/0!	#DIV/0!	#DIV/0!
plate 3	F08	#DIV/0!	#DIV/0!	#DIV/0!	#DIV/0!	#DIV/0!	#DIV/0!
plate 3	F09	#DIV/0!	#DIV/0!	#DIV/0!	#DIV/0!	#DIV/0!	#DIV/0!
plate 3	F10	#DIV/0!	#DIV/0!	#DIV/0!	#DIV/0!	#DIV/0!	#DIV/0!
plate 3	F11	#DIV/0!	#DIV/0!	#DIV/0!	#DIV/0!	#DIV/0!	#DIV/0!
plate 3	F12	#DIV/0!	#DIV/0!	#DIV/0!	#DIV/0!	#DIV/0!	#DIV/0!
plate 3	G01	#DIV/0!	#DIV/0!	#DIV/0!	#DIV/0!	#DIV/0!	#DIV/0!
plate 3	G02	#DIV/0!	#DIV/0!	#DIV/0!	#DIV/0!	#DIV/0!	#DIV/0!
plate 3	G03	#DIV/0!	#DIV/0!	#DIV/0!	#DIV/0!	#DIV/0!	#DIV/0!
plate 3	G04	#DIV/0!	#DIV/0!	#DIV/0!	#DIV/0!	#DIV/0!	#DIV/0!
plate 3	G05	#DIV/0!	#DIV/0!	#DIV/0!	#DIV/0!	#DIV/0!	#DIV/0!
plate 3	G06	#DIV/0!	#DIV/0!	#DIV/0!	#DIV/0!	#DIV/0!	#DIV/0!
plate 3	G07	#DIV/0!	#DIV/0!	#DIV/0!	#DIV/0!	#DIV/0!	#DIV/0!
plate 3	G08	#DIV/0!	#DIV/0!	#DIV/0!	#DIV/0!	#DIV/0!	#DIV/0!
plate 3	G09	#DIV/0!	#DIV/0!	#DIV/0!	#DIV/0!	#DIV/0!	#DIV/0!
plate 3	G10	#DIV/0!	#DIV/0!	#DIV/0!	#DIV/0!	#DIV/0!	#DIV/0!
plate 3	G11	#DIV/0!	#DIV/0!	#DIV/0!	#DIV/0!	#DIV/0!	#DIV/0!
plate 3	G12	#DIV/0!	#DIV/0!	#DIV/0!	#DIV/0!	#DIV/0!	#DIV/0!
plate 3	H01	#DIV/0!	#DIV/0!	#DIV/0!	#DIV/0!	#DIV/0!	#DIV/0!
plate 3	H02	#DIV/0!	#DIV/0!	#DIV/0!	#DIV/0!	#DIV/0!	#DIV/0!
plate 3	H03	#DIV/0!	#DIV/0!	#DIV/0!	#DIV/0!	#DIV/0!	#DIV/0!
plate 3	H04	#DIV/0!	#DIV/0!	#DIV/0!	#DIV/0!	#DIV/0!	#DIV/0!
plate 3	H05	#DIV/0!	#DIV/0!	#DIV/0!	#DIV/0!	#DIV/0!	#DIV/0!
plate 3	H06	#DIV/0!	#DIV/0!	#DIV/0!	#DIV/0!	#DIV/0!	#DIV/0!
plate 3	H07	#DIV/0!	#DIV/0!	#DIV/0!	#DIV/0!	#DIV/0!	#DIV/0!
plate 3	H08	#DIV/0!	#DIV/0!	#DIV/0!	#DIV/0!	#DIV/0!	#DIV/0!
plate 3	H09	#DIV/0!	#DIV/0!	#DIV/0!	#DIV/0!	#DIV/0!	#DIV/0!
plate 3	H10	#DIV/0!	#DIV/0!	#DIV/0!	#DIV/0!	#DIV/0!	#DIV/0!
plate 3	H11	#DIV/0!	#DIV/0!	#DIV/0!	#DIV/0!	#DIV/0!	#DIV/0!
plate 3	H12	#DIV/0!	#DIV/0!	#DIV/0!	#DIV/0!	#DIV/0!	#DIV/0!
plate 4	B01	#DIV/0!	#DIV/0!	#DIV/0!	#DIV/0!	#DIV/0!	#DIV/0!	#DIV/0!	#DIV/0!
plate 4	B02	#DIV/0!	#DIV/0!	#DIV/0!	#DIV/0!	#DIV/0!	#DIV/0!
plate 4	B03	#DIV/0!	#DIV/0!	#DIV/0!	#DIV/0!	#DIV/0!	#DIV/0!
plate 4	B04	#DIV/0!	#DIV/0!	#DIV/0!	#DIV/0!	#DIV/0!	#DIV/0!
plate 4	B05	#DIV/0!	#DIV/0!	#DIV/0!	#DIV/0!	#DIV/0!	#DIV/0!
plate 4	B06	#DIV/0!	#DIV/0!	#DIV/0!	#DIV/0!	#DIV/0!	#DIV/0!
plate 4	B07	#DIV/0!	#DIV/0!	#DIV/0!	#DIV/0!	#DIV/0!	#DIV/0!
plate 4	B08	#DIV/0!	#DIV/0!	#DIV/0!	#DIV/0!	#DIV/0!	#DIV/0!
plate 4	B09	#DIV/0!	#DIV/0!	#DIV/0!	#DIV/0!	#DIV/0!	#DIV/0!
plate 4	B10	#DIV/0!	#DIV/0!	#DIV/0!	#DIV/0!	#DIV/0!	#DIV/0!
plate 4	B11	#DIV/0!	#DIV/0!	#DIV/0!	#DIV/0!	#DIV/0!	#DIV/0!
plate 4	B12	#DIV/0!	#DIV/0!	#DIV/0!	#DIV/0!	#DIV/0!	#DIV/0!
plate 4	C01	#DIV/0!	#DIV/0!	#DIV/0!	#DIV/0!	#DIV/0!	#DIV/0!
plate 4	C02	#DIV/0!	#DIV/0!	#DIV/0!	#DIV/0!	#DIV/0!	#DIV/0!
plate 4	C03	#DIV/0!	#DIV/0!	#DIV/0!	#DIV/0!	#DIV/0!	#DIV/0!
plate 4	C04	#DIV/0!	#DIV/0!	#DIV/0!	#DIV/0!	#DIV/0!	#DIV/0!
plate 4	C05	#DIV/0!	#DIV/0!	#DIV/0!	#DIV/0!	#DIV/0!	#DIV/0!
plate 4	C06	#DIV/0!	#DIV/0!	#DIV/0!	#DIV/0!	#DIV/0!	#DIV/0!
plate 4	C07	#DIV/0!	#DIV/0!	#DIV/0!	#DIV/0!	#DIV/0!	#DIV/0!
plate 4	C08	#DIV/0!	#DIV/0!	#DIV/0!	#DIV/0!	#DIV/0!	#DIV/0!
plate 4	C09	#DIV/0!	#DIV/0!	#DIV/0!	#DIV/0!	#DIV/0!	#DIV/0!
plate 4	C10	#DIV/0!	#DIV/0!	#DIV/0!	#DIV/0!	#DIV/0!	#DIV/0!
plate 4	C11	#DIV/0!	#DIV/0!	#DIV/0!	#DIV/0!	#DIV/0!	#DIV/0!
plate 4	C12	#DIV/0!	#DIV/0!	#DIV/0!	#DIV/0!	#DIV/0!	#DIV/0!
plate 4	D01	#DIV/0!	#DIV/0!	#DIV/0!	#DIV/0!	#DIV/0!	#DIV/0!
plate 4	D02	#DIV/0!	#DIV/0!	#DIV/0!	#DIV/0!	#DIV/0!	#DIV/0!
plate 4	D03	#DIV/0!	#DIV/0!	#DIV/0!	#DIV/0!	#DIV/0!	#DIV/0!
plate 4	D04	#DIV/0!	#DIV/0!	#DIV/0!	#DIV/0!	#DIV/0!	#DIV/0!
plate 4	D05	#DIV/0!	#DIV/0!	#DIV/0!	#DIV/0!	#DIV/0!	#DIV/0!
plate 4	D06	#DIV/0!	#DIV/0!	#DIV/0!	#DIV/0!	#DIV/0!	#DIV/0!
plate 4	D07	#DIV/0!	#DIV/0!	#DIV/0!	#DIV/0!	#DIV/0!	#DIV/0!
plate 4	D08	#DIV/0!	#DIV/0!	#DIV/0!	#DIV/0!	#DIV/0!	#DIV/0!
plate 4	D09	#DIV/0!	#DIV/0!	#DIV/0!	#DIV/0!	#DIV/0!	#DIV/0!
plate 4	D10	#DIV/0!	#DIV/0!	#DIV/0!	#DIV/0!	#DIV/0!	#DIV/0!
plate 4	D11	#DIV/0!	#DIV/0!	#DIV/0!	#DIV/0!	#DIV/0!	#DIV/0!
plate 4	D12	#DIV/0!	#DIV/0!	#DIV/0!	#DIV/0!	#DIV/0!	#DIV/0!
plate 4	E01	#DIV/0!	#DIV/0!	#DIV/0!	#DIV/0!	#DIV/0!	#DIV/0!
plate 4	E02	#DIV/0!	#DIV/0!	#DIV/0!	#DIV/0!	#DIV/0!	#DIV/0!
plate 4	E03	#DIV/0!	#DIV/0!	#DIV/0!	#DIV/0!	#DIV/0!	#DIV/0!
plate 4	E04	#DIV/0!	#DIV/0!	#DIV/0!	#DIV/0!	#DIV/0!	#DIV/0!
plate 4	E05	#DIV/0!	#DIV/0!	#DIV/0!	#DIV/0!	#DIV/0!	#DIV/0!
plate 4	E06	#DIV/0!	#DIV/0!	#DIV/0!	#DIV/0!	#DIV/0!	#DIV/0!
plate 4	E07	#DIV/0!	#DIV/0!	#DIV/0!	#DIV/0!	#DIV/0!	#DIV/0!
plate 4	E08	#DIV/0!	#DIV/0!	#DIV/0!	#DIV/0!	#DIV/0!	#DIV/0!
plate 4	E09	#DIV/0!	#DIV/0!	#DIV/0!	#DIV/0!	#DIV/0!	#DIV/0!
plate 4	E10	#DIV/0!	#DIV/0!	#DIV/0!	#DIV/0!	#DIV/0!	#DIV/0!
plate 4	E11	#DIV/0!	#DIV/0!	#DIV/0!	#DIV/0!	#DIV/0!	#DIV/0!
plate 4	E12	#DIV/0!	#DIV/0!	#DIV/0!	#DIV/0!	#DIV/0!	#DIV/0!
plate 4	F01	#DIV/0!	#DIV/0!	#DIV/0!	#DIV/0!	#DIV/0!	#DIV/0!
plate 4	F02	#DIV/0!	#DIV/0!	#DIV/0!	#DIV/0!	#DIV/0!	#DIV/0!
plate 4	F03	#DIV/0!	#DIV/0!	#DIV/0!	#DIV/0!	#DIV/0!	#DIV/0!
plate 4	F04	#DIV/0!	#DIV/0!	#DIV/0!	#DIV/0!	#DIV/0!	#DIV/0!
plate 4	F05	#DIV/0!	#DIV/0!	#DIV/0!	#DIV/0!	#DIV/0!	#DIV/0!
plate 4	F06	#DIV/0!	#DIV/0!	#DIV/0!	#DIV/0!	#DIV/0!	#DIV/0!
plate 4	F07	#DIV/0!	#DIV/0!	#DIV/0!	#DIV/0!	#DIV/0!	#DIV/0!
plate 4	F08	#DIV/0!	#DIV/0!	#DIV/0!	#DIV/0!	#DIV/0!	#DIV/0!
plate 4	F09	#DIV/0!	#DIV/0!	#DIV/0!	#DIV/0!	#DIV/0!	#DIV/0!
plate 4	F10	#DIV/0!	#DIV/0!	#DIV/0!	#DIV/0!	#DIV/0!	#DIV/0!
plate 4	F11	#DIV/0!	#DIV/0!	#DIV/0!	#DIV/0!	#DIV/0!	#DIV/0!
plate 4	F12	#DIV/0!	#DIV/0!	#DIV/0!	#DIV/0!	#DIV/0!	#DIV/0!
plate 4	G01	#DIV/0!	#DIV/0!	#DIV/0!	#DIV/0!	#DIV/0!	#DIV/0!
plate 4	G02	#DIV/0!	#DIV/0!	#DIV/0!	#DIV/0!	#DIV/0!	#DIV/0!
plate 4	G03	#DIV/0!	#DIV/0!	#DIV/0!	#DIV/0!	#DIV/0!	#DIV/0!
plate 4	G04	#DIV/0!	#DIV/0!	#DIV/0!	#DIV/0!	#DIV/0!	#DIV/0!
plate 4	G05	#DIV/0!	#DIV/0!	#DIV/0!	#DIV/0!	#DIV/0!	#DIV/0!
plate 4	G06	#DIV/0!	#DIV/0!	#DIV/0!	#DIV/0!	#DIV/0!	#DIV/0!
plate 4	G07	#DIV/0!	#DIV/0!	#DIV/0!	#DIV/0!	#DIV/0!	#DIV/0!
plate 4	G08	#DIV/0!	#DIV/0!	#DIV/0!	#DIV/0!	#DIV/0!	#DIV/0!
plate 4	G09	#DIV/0!	#DIV/0!	#DIV/0!	#DIV/0!	#DIV/0!	#DIV/0!
plate 4	G10	#DIV/0!	#DIV/0!	#DIV/0!	#DIV/0!	#DIV/0!	#DIV/0!
plate 4	G11	#DIV/0!	#DIV/0!	#DIV/0!	#DIV/0!	#DIV/0!	#DIV/0!
plate 4	G12	#DIV/0!	#DIV/0!	#DIV/0!	#DIV/0!	#DIV/0!	#DIV/0!
plate 4	H01	#DIV/0!	#DIV/0!	#DIV/0!	#DIV/0!	#DIV/0!	#DIV/0!
plate 4	H02	#DIV/0!	#DIV/0!	#DIV/0!	#DIV/0!	#DIV/0!	#DIV/0!
plate 4	H03	#DIV/0!	#DIV/0!	#DIV/0!	#DIV/0!	#DIV/0!	#DIV/0!
plate 4	H04	#DIV/0!	#DIV/0!	#DIV/0!	#DIV/0!	#DIV/0!	#DIV/0!
plate 4	H05	#DIV/0!	#DIV/0!	#DIV/0!	#DIV/0!	#DIV/0!	#DIV/0!
plate 4	H06	#DIV/0!	#DIV/0!	#DIV/0!	#DIV/0!	#DIV/0!	#DIV/0!
plate 4	H07	#DIV/0!	#DIV/0!	#DIV/0!	#DIV/0!	#DIV/0!	#DIV/0!
plate 4	H08	#DIV/0!	#DIV/0!	#DIV/0!	#DIV/0!	#DIV/0!	#DIV/0!
plate 4	H09	#DIV/0!	#DIV/0!	#DIV/0!	#DIV/0!	#DIV/0!	#DIV/0!
plate 4	H10	#DIV/0!	#DIV/0!	#DIV/0!	#DIV/0!	#DIV/0!	#DIV/0!
plate 4	H11	#DIV/0!	#DIV/0!	#DIV/0!	#DIV/0!	#DIV/0!	#DIV/0!
plate 4	H12	#DIV/0!	#DIV/0!	#DIV/0!	#DIV/0!	#DIV/0!	#DIV/0!
plate 5	B01	#DIV/0!	#DIV/0!	#DIV/0!	#DIV/0!	#DIV/0!	#DIV/0!	#DIV/0!	#DIV/0!
plate 5	B02	#DIV/0!	#DIV/0!	#DIV/0!	#DIV/0!	#DIV/0!	#DIV/0!
plate 5	B03	#DIV/0!	#DIV/0!	#DIV/0!	#DIV/0!	#DIV/0!	#DIV/0!
plate 5	B04	#DIV/0!	#DIV/0!	#DIV/0!	#DIV/0!	#DIV/0!	#DIV/0!
plate 5	B05	#DIV/0!	#DIV/0!	#DIV/0!	#DIV/0!	#DIV/0!	#DIV/0!
plate 5	B06	#DIV/0!	#DIV/0!	#DIV/0!	#DIV/0!	#DIV/0!	#DIV/0!
plate 5	B07	#DIV/0!	#DIV/0!	#DIV/0!	#DIV/0!	#DIV/0!	#DIV/0!
plate 5	B08	#DIV/0!	#DIV/0!	#DIV/0!	#DIV/0!	#DIV/0!	#DIV/0!
plate 5	B09	#DIV/0!	#DIV/0!	#DIV/0!	#DIV/0!	#DIV/0!	#DIV/0!
plate 5	B10	#DIV/0!	#DIV/0!	#DIV/0!	#DIV/0!	#DIV/0!	#DIV/0!
plate 5	B11	#DIV/0!	#DIV/0!	#DIV/0!	#DIV/0!	#DIV/0!	#DIV/0!
plate 5	B12	#DIV/0!	#DIV/0!	#DIV/0!	#DIV/0!	#DIV/0!	#DIV/0!
plate 5	C01	#DIV/0!	#DIV/0!	#DIV/0!	#DIV/0!	#DIV/0!	#DIV/0!
plate 5	C02	#DIV/0!	#DIV/0!	#DIV/0!	#DIV/0!	#DIV/0!	#DIV/0!
plate 5	C03	#DIV/0!	#DIV/0!	#DIV/0!	#DIV/0!	#DIV/0!	#DIV/0!
plate 5	C04	#DIV/0!	#DIV/0!	#DIV/0!	#DIV/0!	#DIV/0!	#DIV/0!
plate 5	C05	#DIV/0!	#DIV/0!	#DIV/0!	#DIV/0!	#DIV/0!	#DIV/0!
plate 5	C06	#DIV/0!	#DIV/0!	#DIV/0!	#DIV/0!	#DIV/0!	#DIV/0!
plate 5	C07	#DIV/0!	#DIV/0!	#DIV/0!	#DIV/0!	#DIV/0!	#DIV/0!
plate 5	C08	#DIV/0!	#DIV/0!	#DIV/0!	#DIV/0!	#DIV/0!	#DIV/0!
plate 5	C09	#DIV/0!	#DIV/0!	#DIV/0!	#DIV/0!	#DIV/0!	#DIV/0!
plate 5	C10	#DIV/0!	#DIV/0!	#DIV/0!	#DIV/0!	#DIV/0!	#DIV/0!
plate 5	C11	#DIV/0!	#DIV/0!	#DIV/0!	#DIV/0!	#DIV/0!	#DIV/0!
plate 5	C12	#DIV/0!	#DIV/0!	#DIV/0!	#DIV/0!	#DIV/0!	#DIV/0!
plate 5	D01	#DIV/0!	#DIV/0!	#DIV/0!	#DIV/0!	#DIV/0!	#DIV/0!
plate 5	D02	#DIV/0!	#DIV/0!	#DIV/0!	#DIV/0!	#DIV/0!	#DIV/0!
plate 5	D03	#DIV/0!	#DIV/0!	#DIV/0!	#DIV/0!	#DIV/0!	#DIV/0!
plate 5	D04	#DIV/0!	#DIV/0!	#DIV/0!	#DIV/0!	#DIV/0!	#DIV/0!
plate 5	D05	#DIV/0!	#DIV/0!	#DIV/0!	#DIV/0!	#DIV/0!	#DIV/0!
plate 5	D06	#DIV/0!	#DIV/0!	#DIV/0!	#DIV/0!	#DIV/0!	#DIV/0!
plate 5	D07	#DIV/0!	#DIV/0!	#DIV/0!	#DIV/0!	#DIV/0!	#DIV/0!
plate 5	D08	#DIV/0!	#DIV/0!	#DIV/0!	#DIV/0!	#DIV/0!	#DIV/0!
plate 5	D09	#DIV/0!	#DIV/0!	#DIV/0!	#DIV/0!	#DIV/0!	#DIV/0!
plate 5	D10	#DIV/0!	#DIV/0!	#DIV/0!	#DIV/0!	#DIV/0!	#DIV/0!
plate 5	D11	#DIV/0!	#DIV/0!	#DIV/0!	#DIV/0!	#DIV/0!	#DIV/0!
plate 5	D12	#DIV/0!	#DIV/0!	#DIV/0!	#DIV/0!	#DIV/0!	#DIV/0!
plate 5	E01	#DIV/0!	#DIV/0!	#DIV/0!	#DIV/0!	#DIV/0!	#DIV/0!
plate 5	E02	#DIV/0!	#DIV/0!	#DIV/0!	#DIV/0!	#DIV/0!	#DIV/0!
plate 5	E03	#DIV/0!	#DIV/0!	#DIV/0!	#DIV/0!	#DIV/0!	#DIV/0!
plate 5	E04	#DIV/0!	#DIV/0!	#DIV/0!	#DIV/0!	#DIV/0!	#DIV/0!
plate 5	E05	#DIV/0!	#DIV/0!	#DIV/0!	#DIV/0!	#DIV/0!	#DIV/0!
plate 5	E06	#DIV/0!	#DIV/0!	#DIV/0!	#DIV/0!	#DIV/0!	#DIV/0!
plate 5	E07	#DIV/0!	#DIV/0!	#DIV/0!	#DIV/0!	#DIV/0!	#DIV/0!
plate 5	E08	#DIV/0!	#DIV/0!	#DIV/0!	#DIV/0!	#DIV/0!	#DIV/0!
plate 5	E09	#DIV/0!	#DIV/0!	#DIV/0!	#DIV/0!	#DIV/0!	#DIV/0!
plate 5	E10	#DIV/0!	#DIV/0!	#DIV/0!	#DIV/0!	#DIV/0!	#DIV/0!
plate 5	E11	#DIV/0!	#DIV/0!	#DIV/0!	#DIV/0!	#DIV/0!	#DIV/0!
plate 5	E12	#DIV/0!	#DIV/0!	#DIV/0!	#DIV/0!	#DIV/0!	#DIV/0!
plate 5	F01	#DIV/0!	#DIV/0!	#DIV/0!	#DIV/0!	#DIV/0!	#DIV/0!
plate 5	F02	#DIV/0!	#DIV/0!	#DIV/0!	#DIV/0!	#DIV/0!	#DIV/0!
plate 5	F03	#DIV/0!	#DIV/0!	#DIV/0!	#DIV/0!	#DIV/0!	#DIV/0!
plate 5	F04	#DIV/0!	#DIV/0!	#DIV/0!	#DIV/0!	#DIV/0!	#DIV/0!
plate 5	F05	#DIV/0!	#DIV/0!	#DIV/0!	#DIV/0!	#DIV/0!	#DIV/0!
plate 5	F06	#DIV/0!	#DIV/0!	#DIV/0!	#DIV/0!	#DIV/0!	#DIV/0!
plate 5	F07	#DIV/0!	#DIV/0!	#DIV/0!	#DIV/0!	#DIV/0!	#DIV/0!
plate 5	F08	#DIV/0!	#DIV/0!	#DIV/0!	#DIV/0!	#DIV/0!	#DIV/0!
plate 5	F09	#DIV/0!	#DIV/0!	#DIV/0!	#DIV/0!	#DIV/0!	#DIV/0!
plate 5	F10	#DIV/0!	#DIV/0!	#DIV/0!	#DIV/0!	#DIV/0!	#DIV/0!
plate 5	F11	#DIV/0!	#DIV/0!	#DIV/0!	#DIV/0!	#DIV/0!	#DIV/0!
plate 5	F12	#DIV/0!	#DIV/0!	#DIV/0!	#DIV/0!	#DIV/0!	#DIV/0!
plate 5	G01	#DIV/0!	#DIV/0!	#DIV/0!	#DIV/0!	#DIV/0!	#DIV/0!
plate 5	G02	#DIV/0!	#DIV/0!	#DIV/0!	#DIV/0!	#DIV/0!	#DIV/0!
plate 5	G03	#DIV/0!	#DIV/0!	#DIV/0!	#DIV/0!	#DIV/0!	#DIV/0!
plate 5	G04	#DIV/0!	#DIV/0!	#DIV/0!	#DIV/0!	#DIV/0!	#DIV/0!
plate 5	G05	#DIV/0!	#DIV/0!	#DIV/0!	#DIV/0!	#DIV/0!	#DIV/0!
plate 5	G06	#DIV/0!	#DIV/0!	#DIV/0!	#DIV/0!	#DIV/0!	#DIV/0!
plate 5	G07	#DIV/0!	#DIV/0!	#DIV/0!	#DIV/0!	#DIV/0!	#DIV/0!
plate 5	G08	#DIV/0!	#DIV/0!	#DIV/0!	#DIV/0!	#DIV/0!	#DIV/0!
plate 5	G09	#DIV/0!	#DIV/0!	#DIV/0!	#DIV/0!	#DIV/0!	#DIV/0!
plate 5	G10	#DIV/0!	#DIV/0!	#DIV/0!	#DIV/0!	#DIV/0!	#DIV/0!
plate 5	G11	#DIV/0!	#DIV/0!	#DIV/0!	#DIV/0!	#DIV/0!	#DIV/0!
plate 5	G12	#DIV/0!	#DIV/0!	#DIV/0!	#DIV/0!	#DIV/0!	#DIV/0!
plate 5	H01	#DIV/0!	#DIV/0!	#DIV/0!	#DIV/0!	#DIV/0!	#DIV/0!
plate 5	H02	#DIV/0!	#DIV/0!	#DIV/0!	#DIV/0!	#DIV/0!	#DIV/0!
plate 5	H03	#DIV/0!	#DIV/0!	#DIV/0!	#DIV/0!	#DIV/0!	#DIV/0!
plate 5	H04	#DIV/0!	#DIV/0!	#DIV/0!	#DIV/0!	#DIV/0!	#DIV/0!
plate 5	H05	#DIV/0!	#DIV/0!	#DIV/0!	#DIV/0!	#DIV/0!	#DIV/0!
plate 5	H06	#DIV/0!	#DIV/0!	#DIV/0!	#DIV/0!	#DIV/0!	#DIV/0!
plate 5	H07	#DIV/0!	#DIV/0!	#DIV/0!	#DIV/0!	#DIV/0!	#DIV/0!
plate 5	H08	#DIV/0!	#DIV/0!	#DIV/0!	#DIV/0!	#DIV/0!	#DIV/0!
plate 5	H09	#DIV/0!	#DIV/0!	#DIV/0!	#DIV/0!	#DIV/0!	#DIV/0!
plate 5	H10	#DIV/0!	#DIV/0!	#DIV/0!	#DIV/0!	#DIV/0!	#DIV/0!
plate 5	H11	#DIV/0!	#DIV/0!	#DIV/0!	#DIV/0!	#DIV/0!	#DIV/0!
plate 5	H12	#DIV/0!	#DIV/0!	#DIV/0!	#DIV/0!	#DIV/0!	#DIV/0!
plate 6	B01	#DIV/0!	#DIV/0!	#DIV/0!	#DIV/0!	#DIV/0!	#DIV/0!	#DIV/0!	#DIV/0!
plate 6	B02	#DIV/0!	#DIV/0!	#DIV/0!	#DIV/0!	#DIV/0!	#DIV/0!
plate 6	B03	#DIV/0!	#DIV/0!	#DIV/0!	#DIV/0!	#DIV/0!	#DIV/0!
plate 6	B04	#DIV/0!	#DIV/0!	#DIV/0!	#DIV/0!	#DIV/0!	#DIV/0!
plate 6	B05	#DIV/0!	#DIV/0!	#DIV/0!	#DIV/0!	#DIV/0!	#DIV/0!
plate 6	B06	#DIV/0!	#DIV/0!	#DIV/0!	#DIV/0!	#DIV/0!	#DIV/0!
plate 6	B07	#DIV/0!	#DIV/0!	#DIV/0!	#DIV/0!	#DIV/0!	#DIV/0!
plate 6	B08	#DIV/0!	#DIV/0!	#DIV/0!	#DIV/0!	#DIV/0!	#DIV/0!
plate 6	B09	#DIV/0!	#DIV/0!	#DIV/0!	#DIV/0!	#DIV/0!	#DIV/0!
plate 6	B10	#DIV/0!	#DIV/0!	#DIV/0!	#DIV/0!	#DIV/0!	#DIV/0!
plate 6	B11	#DIV/0!	#DIV/0!	#DIV/0!	#DIV/0!	#DIV/0!	#DIV/0!
plate 6	B12	#DIV/0!	#DIV/0!	#DIV/0!	#DIV/0!	#DIV/0!	#DIV/0!
plate 6	C01	#DIV/0!	#DIV/0!	#DIV/0!	#DIV/0!	#DIV/0!	#DIV/0!
plate 6	C02	#DIV/0!	#DIV/0!	#DIV/0!	#DIV/0!	#DIV/0!	#DIV/0!
plate 6	C03	#DIV/0!	#DIV/0!	#DIV/0!	#DIV/0!	#DIV/0!	#DIV/0!
plate 6	C04	#DIV/0!	#DIV/0!	#DIV/0!	#DIV/0!	#DIV/0!	#DIV/0!
plate 6	C05	#DIV/0!	#DIV/0!	#DIV/0!	#DIV/0!	#DIV/0!	#DIV/0!
plate 6	C06	#DIV/0!	#DIV/0!	#DIV/0!	#DIV/0!	#DIV/0!	#DIV/0!
plate 6	C07	#DIV/0!	#DIV/0!	#DIV/0!	#DIV/0!	#DIV/0!	#DIV/0!
plate 6	C08	#DIV/0!	#DIV/0!	#DIV/0!	#DIV/0!	#DIV/0!	#DIV/0!
plate 6	C09	#DIV/0!	#DIV/0!	#DIV/0!	#DIV/0!	#DIV/0!	#DIV/0!
plate 6	C10	#DIV/0!	#DIV/0!	#DIV/0!	#DIV/0!	#DIV/0!	#DIV/0!
plate 6	C11	#DIV/0!	#DIV/0!	#DIV/0!	#DIV/0!	#DIV/0!	#DIV/0!
plate 6	C12	#DIV/0!	#DIV/0!	#DIV/0!	#DIV/0!	#DIV/0!	#DIV/0!
plate 6	D01	#DIV/0!	#DIV/0!	#DIV/0!	#DIV/0!	#DIV/0!	#DIV/0!
plate 6	D02	#DIV/0!	#DIV/0!	#DIV/0!	#DIV/0!	#DIV/0!	#DIV/0!
plate 6	D03	#DIV/0!	#DIV/0!	#DIV/0!	#DIV/0!	#DIV/0!	#DIV/0!
plate 6	D04	#DIV/0!	#DIV/0!	#DIV/0!	#DIV/0!	#DIV/0!	#DIV/0!
plate 6	D05	#DIV/0!	#DIV/0!	#DIV/0!	#DIV/0!	#DIV/0!	#DIV/0!
plate 6	D06	#DIV/0!	#DIV/0!	#DIV/0!	#DIV/0!	#DIV/0!	#DIV/0!
plate 6	D07	#DIV/0!	#DIV/0!	#DIV/0!	#DIV/0!	#DIV/0!	#DIV/0!
plate 6	D08	#DIV/0!	#DIV/0!	#DIV/0!	#DIV/0!	#DIV/0!	#DIV/0!
plate 6	D09	#DIV/0!	#DIV/0!	#DIV/0!	#DIV/0!	#DIV/0!	#DIV/0!
plate 6	D10	#DIV/0!	#DIV/0!	#DIV/0!	#DIV/0!	#DIV/0!	#DIV/0!
plate 6	D11	#DIV/0!	#DIV/0!	#DIV/0!	#DIV/0!	#DIV/0!	#DIV/0!
plate 6	D12	#DIV/0!	#DIV/0!	#DIV/0!	#DIV/0!	#DIV/0!	#DIV/0!
plate 6	E01	#DIV/0!	#DIV/0!	#DIV/0!	#DIV/0!	#DIV/0!	#DIV/0!
plate 6	E02	#DIV/0!	#DIV/0!	#DIV/0!	#DIV/0!	#DIV/0!	#DIV/0!
plate 6	E03	#DIV/0!	#DIV/0!	#DIV/0!	#DIV/0!	#DIV/0!	#DIV/0!
plate 6	E04	#DIV/0!	#DIV/0!	#DIV/0!	#DIV/0!	#DIV/0!	#DIV/0!
plate 6	E05	#DIV/0!	#DIV/0!	#DIV/0!	#DIV/0!	#DIV/0!	#DIV/0!
plate 6	E06	#DIV/0!	#DIV/0!	#DIV/0!	#DIV/0!	#DIV/0!	#DIV/0!
plate 6	E07	#DIV/0!	#DIV/0!	#DIV/0!	#DIV/0!	#DIV/0!	#DIV/0!
plate 6	E08	#DIV/0!	#DIV/0!	#DIV/0!	#DIV/0!	#DIV/0!	#DIV/0!
plate 6	E09	#DIV/0!	#DIV/0!	#DIV/0!	#DIV/0!	#DIV/0!	#DIV/0!
plate 6	E10	#DIV/0!	#DIV/0!	#DIV/0!	#DIV/0!	#DIV/0!	#DIV/0!
plate 6	E11	#DIV/0!	#DIV/0!	#DIV/0!	#DIV/0!	#DIV/0!	#DIV/0!
plate 6	E12	#DIV/0!	#DIV/0!	#DIV/0!	#DIV/0!	#DIV/0!	#DIV/0!
plate 6	F01	#DIV/0!	#DIV/0!	#DIV/0!	#DIV/0!	#DIV/0!	#DIV/0!
plate 6	F02	#DIV/0!	#DIV/0!	#DIV/0!	#DIV/0!	#DIV/0!	#DIV/0!
plate 6	F03	#DIV/0!	#DIV/0!	#DIV/0!	#DIV/0!	#DIV/0!	#DIV/0!
plate 6	F04	#DIV/0!	#DIV/0!	#DIV/0!	#DIV/0!	#DIV/0!	#DIV/0!
plate 6	F05	#DIV/0!	#DIV/0!	#DIV/0!	#DIV/0!	#DIV/0!	#DIV/0!
plate 6	F06	#DIV/0!	#DIV/0!	#DIV/0!	#DIV/0!	#DIV/0!	#DIV/0!
plate 6	F07	#DIV/0!	#DIV/0!	#DIV/0!	#DIV/0!	#DIV/0!	#DIV/0!
plate 6	F08	#DIV/0!	#DIV/0!	#DIV/0!	#DIV/0!	#DIV/0!	#DIV/0!
plate 6	F09	#DIV/0!	#DIV/0!	#DIV/0!	#DIV/0!	#DIV/0!	#DIV/0!
plate 6	F10	#DIV/0!	#DIV/0!	#DIV/0!	#DIV/0!	#DIV/0!	#DIV/0!
plate 6	F11	#DIV/0!	#DIV/0!	#DIV/0!	#DIV/0!	#DIV/0!	#DIV/0!
plate 6	F12	#DIV/0!	#DIV/0!	#DIV/0!	#DIV/0!	#DIV/0!	#DIV/0!
plate 6	G01	#DIV/0!	#DIV/0!	#DIV/0!	#DIV/0!	#DIV/0!	#DIV/0!
plate 6	G02	#DIV/0!	#DIV/0!	#DIV/0!	#DIV/0!	#DIV/0!	#DIV/0!
plate 6	G03	#DIV/0!	#DIV/0!	#DIV/0!	#DIV/0!	#DIV/0!	#DIV/0!
plate 6	G04	#DIV/0!	#DIV/0!	#DIV/0!	#DIV/0!	#DIV/0!	#DIV/0!
plate 6	G05	#DIV/0!	#DIV/0!	#DIV/0!	#DIV/0!	#DIV/0!	#DIV/0!
plate 6	G06	#DIV/0!	#DIV/0!	#DIV/0!	#DIV/0!	#DIV/0!	#DIV/0!
plate 6	G07	#DIV/0!	#DIV/0!	#DIV/0!	#DIV/0!	#DIV/0!	#DIV/0!
plate 6	G08	#DIV/0!	#DIV/0!	#DIV/0!	#DIV/0!	#DIV/0!	#DIV/0!
plate 6	G09	#DIV/0!	#DIV/0!	#DIV/0!	#DIV/0!	#DIV/0!	#DIV/0!
plate 6	G10	#DIV/0!	#DIV/0!	#DIV/0!	#DIV/0!	#DIV/0!	#DIV/0!
plate 6	G11	#DIV/0!	#DIV/0!	#DIV/0!	#DIV/0!	#DIV/0!	#DIV/0!
plate 6	G12	#DIV/0!	#DIV/0!	#DIV/0!	#DIV/0!	#DIV/0!	#DIV/0!
plate 6	H01	#DIV/0!	#DIV/0!	#DIV/0!	#DIV/0!	#DIV/0!	#DIV/0!
plate 6	H02	#DIV/0!	#DIV/0!	#DIV/0!	#DIV/0!	#DIV/0!	#DIV/0!
plate 6	H03	#DIV/0!	#DIV/0!	#DIV/0!	#DIV/0!	#DIV/0!	#DIV/0!
plate 6	H04	#DIV/0!	#DIV/0!	#DIV/0!	#DIV/0!	#DIV/0!	#DIV/0!
plate 6	H05	#DIV/0!	#DIV/0!	#DIV/0!	#DIV/0!	#DIV/0!	#DIV/0!
plate 6	H06	#DIV/0!	#DIV/0!	#DIV/0!	#DIV/0!	#DIV/0!	#DIV/0!
plate 6	H07	#DIV/0!	#DIV/0!	#DIV/0!	#DIV/0!	#DIV/0!	#DIV/0!
plate 6	H08	#DIV/0!	#DIV/0!	#DIV/0!	#DIV/0!	#DIV/0!	#DIV/0!
plate 6	H09	#DIV/0!	#DIV/0!	#DIV/0!	#DIV/0!	#DIV/0!	#DIV/0!
plate 6	H10	#DIV/0!	#DIV/0!	#DIV/0!	#DIV/0!	#DIV/0!	#DIV/0!
plate 6	H11	#DIV/0!	#DIV/0!	#DIV/0!	#DIV/0!	#DIV/0!	#DIV/0!
plate 6	H12	#DIV/0!	#DIV/0!	#DIV/0!	#DIV/0!	#DIV/0!	#DIV/0!
plate 7	B01	#DIV/0!	#DIV/0!	#DIV/0!	#DIV/0!	#DIV/0!	#DIV/0!	#DIV/0!	#DIV/0!
plate 7	B02	#DIV/0!	#DIV/0!	#DIV/0!	#DIV/0!	#DIV/0!	#DIV/0!
plate 7	B03	#DIV/0!	#DIV/0!	#DIV/0!	#DIV/0!	#DIV/0!	#DIV/0!
plate 7	B04	#DIV/0!	#DIV/0!	#DIV/0!	#DIV/0!	#DIV/0!	#DIV/0!
plate 7	B05	#DIV/0!	#DIV/0!	#DIV/0!	#DIV/0!	#DIV/0!	#DIV/0!
plate 7	B06	#DIV/0!	#DIV/0!	#DIV/0!	#DIV/0!	#DIV/0!	#DIV/0!
plate 7	B07	#DIV/0!	#DIV/0!	#DIV/0!	#DIV/0!	#DIV/0!	#DIV/0!
plate 7	B08	#DIV/0!	#DIV/0!	#DIV/0!	#DIV/0!	#DIV/0!	#DIV/0!
plate 7	B09	#DIV/0!	#DIV/0!	#DIV/0!	#DIV/0!	#DIV/0!	#DIV/0!
plate 7	B10	#DIV/0!	#DIV/0!	#DIV/0!	#DIV/0!	#DIV/0!	#DIV/0!
plate 7	B11	#DIV/0!	#DIV/0!	#DIV/0!	#DIV/0!	#DIV/0!	#DIV/0!
plate 7	B12	#DIV/0!	#DIV/0!	#DIV/0!	#DIV/0!	#DIV/0!	#DIV/0!
plate 7	C01	#DIV/0!	#DIV/0!	#DIV/0!	#DIV/0!	#DIV/0!	#DIV/0!
plate 7	C02	#DIV/0!	#DIV/0!	#DIV/0!	#DIV/0!	#DIV/0!	#DIV/0!
plate 7	C03	#DIV/0!	#DIV/0!	#DIV/0!	#DIV/0!	#DIV/0!	#DIV/0!
plate 7	C04	#DIV/0!	#DIV/0!	#DIV/0!	#DIV/0!	#DIV/0!	#DIV/0!
plate 7	C05	#DIV/0!	#DIV/0!	#DIV/0!	#DIV/0!	#DIV/0!	#DIV/0!
plate 7	C06	#DIV/0!	#DIV/0!	#DIV/0!	#DIV/0!	#DIV/0!	#DIV/0!
plate 7	C07	#DIV/0!	#DIV/0!	#DIV/0!	#DIV/0!	#DIV/0!	#DIV/0!
plate 7	C08	#DIV/0!	#DIV/0!	#DIV/0!	#DIV/0!	#DIV/0!	#DIV/0!
plate 7	C09	#DIV/0!	#DIV/0!	#DIV/0!	#DIV/0!	#DIV/0!	#DIV/0!
plate 7	C10	#DIV/0!	#DIV/0!	#DIV/0!	#DIV/0!	#DIV/0!	#DIV/0!
plate 7	C11	#DIV/0!	#DIV/0!	#DIV/0!	#DIV/0!	#DIV/0!	#DIV/0!
plate 7	C12	#DIV/0!	#DIV/0!	#DIV/0!	#DIV/0!	#DIV/0!	#DIV/0!
plate 7	D01	#DIV/0!	#DIV/0!	#DIV/0!	#DIV/0!	#DIV/0!	#DIV/0!
plate 7	D02	#DIV/0!	#DIV/0!	#DIV/0!	#DIV/0!	#DIV/0!	#DIV/0!
plate 7	D03	#DIV/0!	#DIV/0!	#DIV/0!	#DIV/0!	#DIV/0!	#DIV/0!
plate 7	D04	#DIV/0!	#DIV/0!	#DIV/0!	#DIV/0!	#DIV/0!	#DIV/0!
plate 7	D05	#DIV/0!	#DIV/0!	#DIV/0!	#DIV/0!	#DIV/0!	#DIV/0!
plate 7	D06	#DIV/0!	#DIV/0!	#DIV/0!	#DIV/0!	#DIV/0!	#DIV/0!
plate 7	D07	#DIV/0!	#DIV/0!	#DIV/0!	#DIV/0!	#DIV/0!	#DIV/0!
plate 7	D08	#DIV/0!	#DIV/0!	#DIV/0!	#DIV/0!	#DIV/0!	#DIV/0!
plate 7	D09	#DIV/0!	#DIV/0!	#DIV/0!	#DIV/0!	#DIV/0!	#DIV/0!
plate 7	D10	#DIV/0!	#DIV/0!	#DIV/0!	#DIV/0!	#DIV/0!	#DIV/0!
plate 7	D11	#DIV/0!	#DIV/0!	#DIV/0!	#DIV/0!	#DIV/0!	#DIV/0!
plate 7	D12	#DIV/0!	#DIV/0!	#DIV/0!	#DIV/0!	#DIV/0!	#DIV/0!
plate 7	E01	#DIV/0!	#DIV/0!	#DIV/0!	#DIV/0!	#DIV/0!	#DIV/0!
plate 7	E02	#DIV/0!	#DIV/0!	#DIV/0!	#DIV/0!	#DIV/0!	#DIV/0!
plate 7	E03	#DIV/0!	#DIV/0!	#DIV/0!	#DIV/0!	#DIV/0!	#DIV/0!
plate 7	E04	#DIV/0!	#DIV/0!	#DIV/0!	#DIV/0!	#DIV/0!	#DIV/0!
plate 7	E05	#DIV/0!	#DIV/0!	#DIV/0!	#DIV/0!	#DIV/0!	#DIV/0!
plate 7	E06	#DIV/0!	#DIV/0!	#DIV/0!	#DIV/0!	#DIV/0!	#DIV/0!
plate 7	E07	#DIV/0!	#DIV/0!	#DIV/0!	#DIV/0!	#DIV/0!	#DIV/0!
plate 7	E08	#DIV/0!	#DIV/0!	#DIV/0!	#DIV/0!	#DIV/0!	#DIV/0!
plate 7	E09	#DIV/0!	#DIV/0!	#DIV/0!	#DIV/0!	#DIV/0!	#DIV/0!
plate 7	E10	#DIV/0!	#DIV/0!	#DIV/0!	#DIV/0!	#DIV/0!	#DIV/0!
plate 7	E11	#DIV/0!	#DIV/0!	#DIV/0!	#DIV/0!	#DIV/0!	#DIV/0!
plate 7	E12	#DIV/0!	#DIV/0!	#DIV/0!	#DIV/0!	#DIV/0!	#DIV/0!
plate 7	F01	#DIV/0!	#DIV/0!	#DIV/0!	#DIV/0!	#DIV/0!	#DIV/0!
plate 7	F02	#DIV/0!	#DIV/0!	#DIV/0!	#DIV/0!	#DIV/0!	#DIV/0!
plate 7	F03	#DIV/0!	#DIV/0!	#DIV/0!	#DIV/0!	#DIV/0!	#DIV/0!
plate 7	F04	#DIV/0!	#DIV/0!	#DIV/0!	#DIV/0!	#DIV/0!	#DIV/0!
plate 7	F05	#DIV/0!	#DIV/0!	#DIV/0!	#DIV/0!	#DIV/0!	#DIV/0!
plate 7	F06	#DIV/0!	#DIV/0!	#DIV/0!	#DIV/0!	#DIV/0!	#DIV/0!
plate 7	F07	#DIV/0!	#DIV/0!	#DIV/0!	#DIV/0!	#DIV/0!	#DIV/0!
plate 7	F08	#DIV/0!	#DIV/0!	#DIV/0!	#DIV/0!	#DIV/0!	#DIV/0!
plate 7	F09	#DIV/0!	#DIV/0!	#DIV/0!	#DIV/0!	#DIV/0!	#DIV/0!
plate 7	F10	#DIV/0!	#DIV/0!	#DIV/0!	#DIV/0!	#DIV/0!	#DIV/0!
plate 7	F11	#DIV/0!	#DIV/0!	#DIV/0!	#DIV/0!	#DIV/0!	#DIV/0!
plate 7	F12	#DIV/0!	#DIV/0!	#DIV/0!	#DIV/0!	#DIV/0!	#DIV/0!
plate 7	G01	#DIV/0!	#DIV/0!	#DIV/0!	#DIV/0!	#DIV/0!	#DIV/0!
plate 7	G02	#DIV/0!	#DIV/0!	#DIV/0!	#DIV/0!	#DIV/0!	#DIV/0!
plate 7	G03	#DIV/0!	#DIV/0!	#DIV/0!	#DIV/0!	#DIV/0!	#DIV/0!
plate 7	G04	#DIV/0!	#DIV/0!	#DIV/0!	#DIV/0!	#DIV/0!	#DIV/0!
plate 7	G05	#DIV/0!	#DIV/0!	#DIV/0!	#DIV/0!	#DIV/0!	#DIV/0!
plate 7	G06	#DIV/0!	#DIV/0!	#DIV/0!	#DIV/0!	#DIV/0!	#DIV/0!
plate 7	G07	#DIV/0!	#DIV/0!	#DIV/0!	#DIV/0!	#DIV/0!	#DIV/0!
plate 7	G08	#DIV/0!	#DIV/0!	#DIV/0!	#DIV/0!	#DIV/0!	#DIV/0!
plate 7	G09	#DIV/0!	#DIV/0!	#DIV/0!	#DIV/0!	#DIV/0!	#DIV/0!
plate 7	G10	#DIV/0!	#DIV/0!	#DIV/0!	#DIV/0!	#DIV/0!	#DIV/0!
plate 7	G11	#DIV/0!	#DIV/0!	#DIV/0!	#DIV/0!	#DIV/0!	#DIV/0!
plate 7	G12	#DIV/0!	#DIV/0!	#DIV/0!	#DIV/0!	#DIV/0!	#DIV/0!
plate 7	H01	#DIV/0!	#DIV/0!	#DIV/0!	#DIV/0!	#DIV/0!	#DIV/0!
plate 7	H02	#DIV/0!	#DIV/0!	#DIV/0!	#DIV/0!	#DIV/0!	#DIV/0!
plate 7	H03	#DIV/0!	#DIV/0!	#DIV/0!	#DIV/0!	#DIV/0!	#DIV/0!
plate 7	H04	#DIV/0!	#DIV/0!	#DIV/0!	#DIV/0!	#DIV/0!	#DIV/0!
plate 7	H05	#DIV/0!	#DIV/0!	#DIV/0!	#DIV/0!	#DIV/0!	#DIV/0!
plate 7	H06	#DIV/0!	#DIV/0!	#DIV/0!	#DIV/0!	#DIV/0!	#DIV/0!
plate 7	H07	#DIV/0!	#DIV/0!	#DIV/0!	#DIV/0!	#DIV/0!	#DIV/0!
plate 7	H08	#DIV/0!	#DIV/0!	#DIV/0!	#DIV/0!	#DIV/0!	#DIV/0!
plate 7	H09	#DIV/0!	#DIV/0!	#DIV/0!	#DIV/0!	#DIV/0!	#DIV/0!
plate 7	H10	#DIV/0!	#DIV/0!	#DIV/0!	#DIV/0!	#DIV/0!	#DIV/0!
plate 7	H11	#DIV/0!	#DIV/0!	#DIV/0!	#DIV/0!	#DIV/0!	#DIV/0!
plate 7	H12	#DIV/0!	#DIV/0!	#DIV/0!	#DIV/0!	#DIV/0!	#DIV/0!
plate 8	B01	#DIV/0!	#DIV/0!	#DIV/0!	#DIV/0!	#DIV/0!	#DIV/0!	#DIV/0!	#DIV/0!
plate 8	B02	#DIV/0!	#DIV/0!	#DIV/0!	#DIV/0!	#DIV/0!	#DIV/0!
plate 8	B03	#DIV/0!	#DIV/0!	#DIV/0!	#DIV/0!	#DIV/0!	#DIV/0!
plate 8	B04	#DIV/0!	#DIV/0!	#DIV/0!	#DIV/0!	#DIV/0!	#DIV/0!
plate 8	B05	#DIV/0!	#DIV/0!	#DIV/0!	#DIV/0!	#DIV/0!	#DIV/0!
plate 8	B06	#DIV/0!	#DIV/0!	#DIV/0!	#DIV/0!	#DIV/0!	#DIV/0!
plate 8	B07	#DIV/0!	#DIV/0!	#DIV/0!	#DIV/0!	#DIV/0!	#DIV/0!
plate 8	B08	#DIV/0!	#DIV/0!	#DIV/0!	#DIV/0!	#DIV/0!	#DIV/0!
plate 8	B09	#DIV/0!	#DIV/0!	#DIV/0!	#DIV/0!	#DIV/0!	#DIV/0!
plate 8	B10	#DIV/0!	#DIV/0!	#DIV/0!	#DIV/0!	#DIV/0!	#DIV/0!
plate 8	B11	#DIV/0!	#DIV/0!	#DIV/0!	#DIV/0!	#DIV/0!	#DIV/0!
plate 8	B12	#DIV/0!	#DIV/0!	#DIV/0!	#DIV/0!	#DIV/0!	#DIV/0!
plate 8	C01	#DIV/0!	#DIV/0!	#DIV/0!	#DIV/0!	#DIV/0!	#DIV/0!
plate 8	C02	#DIV/0!	#DIV/0!	#DIV/0!	#DIV/0!	#DIV/0!	#DIV/0!
plate 8	C03	#DIV/0!	#DIV/0!	#DIV/0!	#DIV/0!	#DIV/0!	#DIV/0!
plate 8	C04	#DIV/0!	#DIV/0!	#DIV/0!	#DIV/0!	#DIV/0!	#DIV/0!
plate 8	C05	#DIV/0!	#DIV/0!	#DIV/0!	#DIV/0!	#DIV/0!	#DIV/0!
plate 8	C06	#DIV/0!	#DIV/0!	#DIV/0!	#DIV/0!	#DIV/0!	#DIV/0!
plate 8	C07	#DIV/0!	#DIV/0!	#DIV/0!	#DIV/0!	#DIV/0!	#DIV/0!
plate 8	C08	#DIV/0!	#DIV/0!	#DIV/0!	#DIV/0!	#DIV/0!	#DIV/0!
plate 8	C09	#DIV/0!	#DIV/0!	#DIV/0!	#DIV/0!	#DIV/0!	#DIV/0!
plate 8	C10	#DIV/0!	#DIV/0!	#DIV/0!	#DIV/0!	#DIV/0!	#DIV/0!
plate 8	C11	#DIV/0!	#DIV/0!	#DIV/0!	#DIV/0!	#DIV/0!	#DIV/0!
plate 8	C12	#DIV/0!	#DIV/0!	#DIV/0!	#DIV/0!	#DIV/0!	#DIV/0!
plate 8	D01	#DIV/0!	#DIV/0!	#DIV/0!	#DIV/0!	#DIV/0!	#DIV/0!
plate 8	D02	#DIV/0!	#DIV/0!	#DIV/0!	#DIV/0!	#DIV/0!	#DIV/0!
plate 8	D03	#DIV/0!	#DIV/0!	#DIV/0!	#DIV/0!	#DIV/0!	#DIV/0!
plate 8	D04	#DIV/0!	#DIV/0!	#DIV/0!	#DIV/0!	#DIV/0!	#DIV/0!
plate 8	D05	#DIV/0!	#DIV/0!	#DIV/0!	#DIV/0!	#DIV/0!	#DIV/0!
plate 8	D06	#DIV/0!	#DIV/0!	#DIV/0!	#DIV/0!	#DIV/0!	#DIV/0!
plate 8	D07	#DIV/0!	#DIV/0!	#DIV/0!	#DIV/0!	#DIV/0!	#DIV/0!
plate 8	D08	#DIV/0!	#DIV/0!	#DIV/0!	#DIV/0!	#DIV/0!	#DIV/0!
plate 8	D09	#DIV/0!	#DIV/0!	#DIV/0!	#DIV/0!	#DIV/0!	#DIV/0!
plate 8	D10	#DIV/0!	#DIV/0!	#DIV/0!	#DIV/0!	#DIV/0!	#DIV/0!
plate 8	D11	#DIV/0!	#DIV/0!	#DIV/0!	#DIV/0!	#DIV/0!	#DIV/0!
plate 8	D12	#DIV/0!	#DIV/0!	#DIV/0!	#DIV/0!	#DIV/0!	#DIV/0!
plate 8	E01	#DIV/0!	#DIV/0!	#DIV/0!	#DIV/0!	#DIV/0!	#DIV/0!
plate 8	E02	#DIV/0!	#DIV/0!	#DIV/0!	#DIV/0!	#DIV/0!	#DIV/0!
plate 8	E03	#DIV/0!	#DIV/0!	#DIV/0!	#DIV/0!	#DIV/0!	#DIV/0!
plate 8	E04	#DIV/0!	#DIV/0!	#DIV/0!	#DIV/0!	#DIV/0!	#DIV/0!
plate 8	E05	#DIV/0!	#DIV/0!	#DIV/0!	#DIV/0!	#DIV/0!	#DIV/0!
plate 8	E06	#DIV/0!	#DIV/0!	#DIV/0!	#DIV/0!	#DIV/0!	#DIV/0!
plate 8	E07	#DIV/0!	#DIV/0!	#DIV/0!	#DIV/0!	#DIV/0!	#DIV/0!
plate 8	E08	#DIV/0!	#DIV/0!	#DIV/0!	#DIV/0!	#DIV/0!	#DIV/0!
plate 8	E09	#DIV/0!	#DIV/0!	#DIV/0!	#DIV/0!	#DIV/0!	#DIV/0!
plate 8	E10	#DIV/0!	#DIV/0!	#DIV/0!	#DIV/0!	#DIV/0!	#DIV/0!
plate 8	E11	#DIV/0!	#DIV/0!	#DIV/0!	#DIV/0!	#DIV/0!	#DIV/0!
plate 8	E12	#DIV/0!	#DIV/0!	#DIV/0!	#DIV/0!	#DIV/0!	#DIV/0!
plate 8	F01	#DIV/0!	#DIV/0!	#DIV/0!	#DIV/0!	#DIV/0!	#DIV/0!
plate 8	F02	#DIV/0!	#DIV/0!	#DIV/0!	#DIV/0!	#DIV/0!	#DIV/0!
plate 8	F03	#DIV/0!	#DIV/0!	#DIV/0!	#DIV/0!	#DIV/0!	#DIV/0!
plate 8	F04	#DIV/0!	#DIV/0!	#DIV/0!	#DIV/0!	#DIV/0!	#DIV/0!
plate 8	F05	#DIV/0!	#DIV/0!	#DIV/0!	#DIV/0!	#DIV/0!	#DIV/0!
plate 8	F06	#DIV/0!	#DIV/0!	#DIV/0!	#DIV/0!	#DIV/0!	#DIV/0!
plate 8	F07	#DIV/0!	#DIV/0!	#DIV/0!	#DIV/0!	#DIV/0!	#DIV/0!
plate 8	F08	#DIV/0!	#DIV/0!	#DIV/0!	#DIV/0!	#DIV/0!	#DIV/0!
plate 8	F09	#DIV/0!	#DIV/0!	#DIV/0!	#DIV/0!	#DIV/0!	#DIV/0!
plate 8	F10	#DIV/0!	#DIV/0!	#DIV/0!	#DIV/0!	#DIV/0!	#DIV/0!
plate 8	F11	#DIV/0!	#DIV/0!	#DIV/0!	#DIV/0!	#DIV/0!	#DIV/0!
plate 8	F12	#DIV/0!	#DIV/0!	#DIV/0!	#DIV/0!	#DIV/0!	#DIV/0!
plate 8	G01	#DIV/0!	#DIV/0!	#DIV/0!	#DIV/0!	#DIV/0!	#DIV/0!
plate 8	G02	#DIV/0!	#DIV/0!	#DIV/0!	#DIV/0!	#DIV/0!	#DIV/0!
plate 8	G03	#DIV/0!	#DIV/0!	#DIV/0!	#DIV/0!	#DIV/0!	#DIV/0!
plate 8	G04	#DIV/0!	#DIV/0!	#DIV/0!	#DIV/0!	#DIV/0!	#DIV/0!
plate 8	G05	#DIV/0!	#DIV/0!	#DIV/0!	#DIV/0!	#DIV/0!	#DIV/0!
plate 8	G06	#DIV/0!	#DIV/0!	#DIV/0!	#DIV/0!	#DIV/0!	#DIV/0!
plate 8	G07	#DIV/0!	#DIV/0!	#DIV/0!	#DIV/0!	#DIV/0!	#DIV/0!
plate 8	G08	#DIV/0!	#DIV/0!	#DIV/0!	#DIV/0!	#DIV/0!	#DIV/0!
plate 8	G09	#DIV/0!	#DIV/0!	#DIV/0!	#DIV/0!	#DIV/0!	#DIV/0!
plate 8	G10	#DIV/0!	#DIV/0!	#DIV/0!	#DIV/0!	#DIV/0!	#DIV/0!
plate 8	G11	#DIV/0!	#DIV/0!	#DIV/0!	#DIV/0!	#DIV/0!	#DIV/0!
plate 8	G12	#DIV/0!	#DIV/0!	#DIV/0!	#DIV/0!	#DIV/0!	#DIV/0!
plate 8	H01	#DIV/0!	#DIV/0!	#DIV/0!	#DIV/0!	#DIV/0!	#DIV/0!
plate 8	H02	#DIV/0!	#DIV/0!	#DIV/0!	#DIV/0!	#DIV/0!	#DIV/0!
plate 8	H03	#DIV/0!	#DIV/0!	#DIV/0!	#DIV/0!	#DIV/0!	#DIV/0!
plate 8	H04	#DIV/0!	#DIV/0!	#DIV/0!	#DIV/0!	#DIV/0!	#DIV/0!
plate 8	H05	#DIV/0!	#DIV/0!	#DIV/0!	#DIV/0!	#DIV/0!	#DIV/0!
plate 8	H06	#DIV/0!	#DIV/0!	#DIV/0!	#DIV/0!	#DIV/0!	#DIV/0!
plate 8	H07	#DIV/0!	#DIV/0!	#DIV/0!	#DIV/0!	#DIV/0!	#DIV/0!
plate 8	H08	#DIV/0!	#DIV/0!	#DIV/0!	#DIV/0!	#DIV/0!	#DIV/0!
plate 8	H09	#DIV/0!	#DIV/0!	#DIV/0!	#DIV/0!	#DIV/0!	#DIV/0!
plate 8	H10	#DIV/0!	#DIV/0!	#DIV/0!	#DIV/0!	#DIV/0!	#DIV/0!
plate 8	H11	#DIV/0!	#DIV/0!	#DIV/0!	#DIV/0!	#DIV/0!	#DIV/0!
plate 8	H12	#DIV/0!	#DIV/0!	#DIV/0!	#DIV/0!	#DIV/0!	#DIV/0!
plate 9	B01	#DIV/0!	#DIV/0!	#DIV/0!	#DIV/0!	#DIV/0!	#DIV/0!	#DIV/0!	#DIV/0!
plate 9	B02	#DIV/0!	#DIV/0!	#DIV/0!	#DIV/0!	#DIV/0!	#DIV/0!
plate 9	B03	#DIV/0!	#DIV/0!	#DIV/0!	#DIV/0!	#DIV/0!	#DIV/0!
plate 9	B04	#DIV/0!	#DIV/0!	#DIV/0!	#DIV/0!	#DIV/0!	#DIV/0!
plate 9	B05	#DIV/0!	#DIV/0!	#DIV/0!	#DIV/0!	#DIV/0!	#DIV/0!
plate 9	B06	#DIV/0!	#DIV/0!	#DIV/0!	#DIV/0!	#DIV/0!	#DIV/0!
plate 9	B07	#DIV/0!	#DIV/0!	#DIV/0!	#DIV/0!	#DIV/0!	#DIV/0!
plate 9	B08	#DIV/0!	#DIV/0!	#DIV/0!	#DIV/0!	#DIV/0!	#DIV/0!
plate 9	B09	#DIV/0!	#DIV/0!	#DIV/0!	#DIV/0!	#DIV/0!	#DIV/0!
plate 9	B10	#DIV/0!	#DIV/0!	#DIV/0!	#DIV/0!	#DIV/0!	#DIV/0!
plate 9	B11	#DIV/0!	#DIV/0!	#DIV/0!	#DIV/0!	#DIV/0!	#DIV/0!
plate 9	B12	#DIV/0!	#DIV/0!	#DIV/0!	#DIV/0!	#DIV/0!	#DIV/0!
plate 9	C01	#DIV/0!	#DIV/0!	#DIV/0!	#DIV/0!	#DIV/0!	#DIV/0!
plate 9	C02	#DIV/0!	#DIV/0!	#DIV/0!	#DIV/0!	#DIV/0!	#DIV/0!
plate 9	C03	#DIV/0!	#DIV/0!	#DIV/0!	#DIV/0!	#DIV/0!	#DIV/0!
plate 9	C04	#DIV/0!	#DIV/0!	#DIV/0!	#DIV/0!	#DIV/0!	#DIV/0!
plate 9	C05	#DIV/0!	#DIV/0!	#DIV/0!	#DIV/0!	#DIV/0!	#DIV/0!
plate 9	C06	#DIV/0!	#DIV/0!	#DIV/0!	#DIV/0!	#DIV/0!	#DIV/0!
plate 9	C07	#DIV/0!	#DIV/0!	#DIV/0!	#DIV/0!	#DIV/0!	#DIV/0!
plate 9	C08	#DIV/0!	#DIV/0!	#DIV/0!	#DIV/0!	#DIV/0!	#DIV/0!
plate 9	C09	#DIV/0!	#DIV/0!	#DIV/0!	#DIV/0!	#DIV/0!	#DIV/0!
plate 9	C10	#DIV/0!	#DIV/0!	#DIV/0!	#DIV/0!	#DIV/0!	#DIV/0!
plate 9	C11	#DIV/0!	#DIV/0!	#DIV/0!	#DIV/0!	#DIV/0!	#DIV/0!
plate 9	C12	#DIV/0!	#DIV/0!	#DIV/0!	#DIV/0!	#DIV/0!	#DIV/0!
plate 9	D01	#DIV/0!	#DIV/0!	#DIV/0!	#DIV/0!	#DIV/0!	#DIV/0!
plate 9	D02	#DIV/0!	#DIV/0!	#DIV/0!	#DIV/0!	#DIV/0!	#DIV/0!
plate 9	D03	#DIV/0!	#DIV/0!	#DIV/0!	#DIV/0!	#DIV/0!	#DIV/0!
plate 9	D04	#DIV/0!	#DIV/0!	#DIV/0!	#DIV/0!	#DIV/0!	#DIV/0!
plate 9	D05	#DIV/0!	#DIV/0!	#DIV/0!	#DIV/0!	#DIV/0!	#DIV/0!
plate 9	D06	#DIV/0!	#DIV/0!	#DIV/0!	#DIV/0!	#DIV/0!	#DIV/0!
plate 9	D07	#DIV/0!	#DIV/0!	#DIV/0!	#DIV/0!	#DIV/0!	#DIV/0!
plate 9	D08	#DIV/0!	#DIV/0!	#DIV/0!	#DIV/0!	#DIV/0!	#DIV/0!
plate 9	D09	#DIV/0!	#DIV/0!	#DIV/0!	#DIV/0!	#DIV/0!	#DIV/0!
plate 9	D10	#DIV/0!	#DIV/0!	#DIV/0!	#DIV/0!	#DIV/0!	#DIV/0!
plate 9	D11	#DIV/0!	#DIV/0!	#DIV/0!	#DIV/0!	#DIV/0!	#DIV/0!
plate 9	D12	#DIV/0!	#DIV/0!	#DIV/0!	#DIV/0!	#DIV/0!	#DIV/0!
plate 9	E01	#DIV/0!	#DIV/0!	#DIV/0!	#DIV/0!	#DIV/0!	#DIV/0!
plate 9	E02	#DIV/0!	#DIV/0!	#DIV/0!	#DIV/0!	#DIV/0!	#DIV/0!
plate 9	E03	#DIV/0!	#DIV/0!	#DIV/0!	#DIV/0!	#DIV/0!	#DIV/0!
plate 9	E04	#DIV/0!	#DIV/0!	#DIV/0!	#DIV/0!	#DIV/0!	#DIV/0!
plate 9	E05	#DIV/0!	#DIV/0!	#DIV/0!	#DIV/0!	#DIV/0!	#DIV/0!
plate 9	E06	#DIV/0!	#DIV/0!	#DIV/0!	#DIV/0!	#DIV/0!	#DIV/0!
plate 9	E07	#DIV/0!	#DIV/0!	#DIV/0!	#DIV/0!	#DIV/0!	#DIV/0!
plate 9	E08	#DIV/0!	#DIV/0!	#DIV/0!	#DIV/0!	#DIV/0!	#DIV/0!
plate 9	E09	#DIV/0!	#DIV/0!	#DIV/0!	#DIV/0!	#DIV/0!	#DIV/0!
plate 9	E10	#DIV/0!	#DIV/0!	#DIV/0!	#DIV/0!	#DIV/0!	#DIV/0!
plate 9	E11	#DIV/0!	#DIV/0!	#DIV/0!	#DIV/0!	#DIV/0!	#DIV/0!
plate 9	E12	#DIV/0!	#DIV/0!	#DIV/0!	#DIV/0!	#DIV/0!	#DIV/0!
plate 9	F01	#DIV/0!	#DIV/0!	#DIV/0!	#DIV/0!	#DIV/0!	#DIV/0!
plate 9	F02	#DIV/0!	#DIV/0!	#DIV/0!	#DIV/0!	#DIV/0!	#DIV/0!
plate 9	F03	#DIV/0!	#DIV/0!	#DIV/0!	#DIV/0!	#DIV/0!	#DIV/0!
plate 9	F04	#DIV/0!	#DIV/0!	#DIV/0!	#DIV/0!	#DIV/0!	#DIV/0!
plate 9	F05	#DIV/0!	#DIV/0!	#DIV/0!	#DIV/0!	#DIV/0!	#DIV/0!
plate 9	F06	#DIV/0!	#DIV/0!	#DIV/0!	#DIV/0!	#DIV/0!	#DIV/0!
plate 9	F07	#DIV/0!	#DIV/0!	#DIV/0!	#DIV/0!	#DIV/0!	#DIV/0!
plate 9	F08	#DIV/0!	#DIV/0!	#DIV/0!	#DIV/0!	#DIV/0!	#DIV/0!
plate 9	F09	#DIV/0!	#DIV/0!	#DIV/0!	#DIV/0!	#DIV/0!	#DIV/0!
plate 9	F10	#DIV/0!	#DIV/0!	#DIV/0!	#DIV/0!	#DIV/0!	#DIV/0!
plate 9	F11	#DIV/0!	#DIV/0!	#DIV/0!	#DIV/0!	#DIV/0!	#DIV/0!
plate 9	F12	#DIV/0!	#DIV/0!	#DIV/0!	#DIV/0!	#DIV/0!	#DIV/0!
plate 9	G01	#DIV/0!	#DIV/0!	#DIV/0!	#DIV/0!	#DIV/0!	#DIV/0!
plate 9	G02	#DIV/0!	#DIV/0!	#DIV/0!	#DIV/0!	#DIV/0!	#DIV/0!
plate 9	G03	#DIV/0!	#DIV/0!	#DIV/0!	#DIV/0!	#DIV/0!	#DIV/0!
plate 9	G04	#DIV/0!	#DIV/0!	#DIV/0!	#DIV/0!	#DIV/0!	#DIV/0!
plate 9	G05	#DIV/0!	#DIV/0!	#DIV/0!	#DIV/0!	#DIV/0!	#DIV/0!
plate 9	G06	#DIV/0!	#DIV/0!	#DIV/0!	#DIV/0!	#DIV/0!	#DIV/0!
plate 9	G07	#DIV/0!	#DIV/0!	#DIV/0!	#DIV/0!	#DIV/0!	#DIV/0!
plate 9	G08	#DIV/0!	#DIV/0!	#DIV/0!	#DIV/0!	#DIV/0!	#DIV/0!
plate 9	G09	#DIV/0!	#DIV/0!	#DIV/0!	#DIV/0!	#DIV/0!	#DIV/0!
plate 9	G10	#DIV/0!	#DIV/0!	#DIV/0!	#DIV/0!	#DIV/0!	#DIV/0!
plate 9	G11	#DIV/0!	#DIV/0!	#DIV/0!	#DIV/0!	#DIV/0!	#DIV/0!
plate 9	G12	#DIV/0!	#DIV/0!	#DIV/0!	#DIV/0!	#DIV/0!	#DIV/0!
plate 9	H01	#DIV/0!	#DIV/0!	#DIV/0!	#DIV/0!	#DIV/0!	#DIV/0!
plate 9	H02	#DIV/0!	#DIV/0!	#DIV/0!	#DIV/0!	#DIV/0!	#DIV/0!
plate 9	H03	#DIV/0!	#DIV/0!	#DIV/0!	#DIV/0!	#DIV/0!	#DIV/0!
plate 9	H04	#DIV/0!	#DIV/0!	#DIV/0!	#DIV/0!	#DIV/0!	#DIV/0!
plate 9	H05	#DIV/0!	#DIV/0!	#DIV/0!	#DIV/0!	#DIV/0!	#DIV/0!
plate 9	H06	#DIV/0!	#DIV/0!	#DIV/0!	#DIV/0!	#DIV/0!	#DIV/0!
plate 9	H07	#DIV/0!	#DIV/0!	#DIV/0!	#DIV/0!	#DIV/0!	#DIV/0!
plate 9	H08	#DIV/0!	#DIV/0!	#DIV/0!	#DIV/0!	#DIV/0!	#DIV/0!
plate 9	H09	#DIV/0!	#DIV/0!	#DIV/0!	#DIV/0!	#DIV/0!	#DIV/0!
plate 9	H10	#DIV/0!	#DIV/0!	#DIV/0!	#DIV/0!	#DIV/0!	#DIV/0!
plate 9	H11	#DIV/0!	#DIV/0!	#DIV/0!	#DIV/0!	#DIV/0!	#DIV/0!
plate 9	H12	#DIV/0!	#DIV/0!	#DIV/0!	#DIV/0!	#DIV/0!	#DIV/0!
plate 10	B01	#DIV/0!	#DIV/0!	#DIV/0!	#DIV/0!	#DIV/0!	#DIV/0!	#DIV/0!	#DIV/0!
plate 10	B02	#DIV/0!	#DIV/0!	#DIV/0!	#DIV/0!	#DIV/0!	#DIV/0!
plate 10	B03	#DIV/0!	#DIV/0!	#DIV/0!	#DIV/0!	#DIV/0!	#DIV/0!
plate 10	B04	#DIV/0!	#DIV/0!	#DIV/0!	#DIV/0!	#DIV/0!	#DIV/0!
plate 10	B05	#DIV/0!	#DIV/0!	#DIV/0!	#DIV/0!	#DIV/0!	#DIV/0!
plate 10	B06	#DIV/0!	#DIV/0!	#DIV/0!	#DIV/0!	#DIV/0!	#DIV/0!
plate 10	B07	#DIV/0!	#DIV/0!	#DIV/0!	#DIV/0!	#DIV/0!	#DIV/0!
plate 10	B08	#DIV/0!	#DIV/0!	#DIV/0!	#DIV/0!	#DIV/0!	#DIV/0!
plate 10	B09	#DIV/0!	#DIV/0!	#DIV/0!	#DIV/0!	#DIV/0!	#DIV/0!
plate 10	B10	#DIV/0!	#DIV/0!	#DIV/0!	#DIV/0!	#DIV/0!	#DIV/0!
plate 10	B11	#DIV/0!	#DIV/0!	#DIV/0!	#DIV/0!	#DIV/0!	#DIV/0!
plate 10	B12	#DIV/0!	#DIV/0!	#DIV/0!	#DIV/0!	#DIV/0!	#DIV/0!
plate 10	C01	#DIV/0!	#DIV/0!	#DIV/0!	#DIV/0!	#DIV/0!	#DIV/0!
plate 10	C02	#DIV/0!	#DIV/0!	#DIV/0!	#DIV/0!	#DIV/0!	#DIV/0!
plate 10	C03	#DIV/0!	#DIV/0!	#DIV/0!	#DIV/0!	#DIV/0!	#DIV/0!
plate 10	C04	#DIV/0!	#DIV/0!	#DIV/0!	#DIV/0!	#DIV/0!	#DIV/0!
plate 10	C05	#DIV/0!	#DIV/0!	#DIV/0!	#DIV/0!	#DIV/0!	#DIV/0!
plate 10	C06	#DIV/0!	#DIV/0!	#DIV/0!	#DIV/0!	#DIV/0!	#DIV/0!
plate 10	C07	#DIV/0!	#DIV/0!	#DIV/0!	#DIV/0!	#DIV/0!	#DIV/0!
plate 10	C08	#DIV/0!	#DIV/0!	#DIV/0!	#DIV/0!	#DIV/0!	#DIV/0!
plate 10	C09	#DIV/0!	#DIV/0!	#DIV/0!	#DIV/0!	#DIV/0!	#DIV/0!
plate 10	C10	#DIV/0!	#DIV/0!	#DIV/0!	#DIV/0!	#DIV/0!	#DIV/0!
plate 10	C11	#DIV/0!	#DIV/0!	#DIV/0!	#DIV/0!	#DIV/0!	#DIV/0!
plate 10	C12	#DIV/0!	#DIV/0!	#DIV/0!	#DIV/0!	#DIV/0!	#DIV/0!
plate 10	D01	#DIV/0!	#DIV/0!	#DIV/0!	#DIV/0!	#DIV/0!	#DIV/0!
plate 10	D02	#DIV/0!	#DIV/0!	#DIV/0!	#DIV/0!	#DIV/0!	#DIV/0!
plate 10	D03	#DIV/0!	#DIV/0!	#DIV/0!	#DIV/0!	#DIV/0!	#DIV/0!
plate 10	D04	#DIV/0!	#DIV/0!	#DIV/0!	#DIV/0!	#DIV/0!	#DIV/0!
plate 10	D05	#DIV/0!	#DIV/0!	#DIV/0!	#DIV/0!	#DIV/0!	#DIV/0!
plate 10	D06	#DIV/0!	#DIV/0!	#DIV/0!	#DIV/0!	#DIV/0!	#DIV/0!
plate 10	D07	#DIV/0!	#DIV/0!	#DIV/0!	#DIV/0!	#DIV/0!	#DIV/0!
plate 10	D08	#DIV/0!	#DIV/0!	#DIV/0!	#DIV/0!	#DIV/0!	#DIV/0!
plate 10	D09	#DIV/0!	#DIV/0!	#DIV/0!	#DIV/0!	#DIV/0!	#DIV/0!
plate 10	D10	#DIV/0!	#DIV/0!	#DIV/0!	#DIV/0!	#DIV/0!	#DIV/0!
plate 10	D11	#DIV/0!	#DIV/0!	#DIV/0!	#DIV/0!	#DIV/0!	#DIV/0!
plate 10	D12	#DIV/0!	#DIV/0!	#DIV/0!	#DIV/0!	#DIV/0!	#DIV/0!
plate 10	E01	#DIV/0!	#DIV/0!	#DIV/0!	#DIV/0!	#DIV/0!	#DIV/0!
plate 10	E02	#DIV/0!	#DIV/0!	#DIV/0!	#DIV/0!	#DIV/0!	#DIV/0!
plate 10	E03	#DIV/0!	#DIV/0!	#DIV/0!	#DIV/0!	#DIV/0!	#DIV/0!
plate 10	E04	#DIV/0!	#DIV/0!	#DIV/0!	#DIV/0!	#DIV/0!	#DIV/0!
plate 10	E05	#DIV/0!	#DIV/0!	#DIV/0!	#DIV/0!	#DIV/0!	#DIV/0!
plate 10	E06	#DIV/0!	#DIV/0!	#DIV/0!	#DIV/0!	#DIV/0!	#DIV/0!
plate 10	E07	#DIV/0!	#DIV/0!	#DIV/0!	#DIV/0!	#DIV/0!	#DIV/0!
plate 10	E08	#DIV/0!	#DIV/0!	#DIV/0!	#DIV/0!	#DIV/0!	#DIV/0!
plate 10	E09	#DIV/0!	#DIV/0!	#DIV/0!	#DIV/0!	#DIV/0!	#DIV/0!
plate 10	E10	#DIV/0!	#DIV/0!	#DIV/0!	#DIV/0!	#DIV/0!	#DIV/0!
plate 10	E11	#DIV/0!	#DIV/0!	#DIV/0!	#DIV/0!	#DIV/0!	#DIV/0!
plate 10	E12	#DIV/0!	#DIV/0!	#DIV/0!	#DIV/0!	#DIV/0!	#DIV/0!
plate 10	F01	#DIV/0!	#DIV/0!	#DIV/0!	#DIV/0!	#DIV/0!	#DIV/0!
plate 10	F02	#DIV/0!	#DIV/0!	#DIV/0!	#DIV/0!	#DIV/0!	#DIV/0!
plate 10	F03	#DIV/0!	#DIV/0!	#DIV/0!	#DIV/0!	#DIV/0!	#DIV/0!
plate 10	F04	#DIV/0!	#DIV/0!	#DIV/0!	#DIV/0!	#DIV/0!	#DIV/0!
plate 10	F05	#DIV/0!	#DIV/0!	#DIV/0!	#DIV/0!	#DIV/0!	#DIV/0!
plate 10	F06	#DIV/0!	#DIV/0!	#DIV/0!	#DIV/0!	#DIV/0!	#DIV/0!
plate 10	F07	#DIV/0!	#DIV/0!	#DIV/0!	#DIV/0!	#DIV/0!	#DIV/0!
plate 10	F08	#DIV/0!	#DIV/0!	#DIV/0!	#DIV/0!	#DIV/0!	#DIV/0!
plate 10	F09	#DIV/0!	#DIV/0!	#DIV/0!	#DIV/0!	#DIV/0!	#DIV/0!
plate 10	F10	#DIV/0!	#DIV/0!	#DIV/0!	#DIV/0!	#DIV/0!	#DIV/0!
plate 10	F11	#DIV/0!	#DIV/0!	#DIV/0!	#DIV/0!	#DIV/0!	#DIV/0!
plate 10	F12	#DIV/0!	#DIV/0!	#DIV/0!	#DIV/0!	#DIV/0!	#DIV/0!
plate 10	G01	#DIV/0!	#DIV/0!	#DIV/0!	#DIV/0!	#DIV/0!	#DIV/0!
plate 10	G02	#DIV/0!	#DIV/0!	#DIV/0!	#DIV/0!	#DIV/0!	#DIV/0!
plate 10	G03	#DIV/0!	#DIV/0!	#DIV/0!	#DIV/0!	#DIV/0!	#DIV/0!
plate 10	G04	#DIV/0!	#DIV/0!	#DIV/0!	#DIV/0!	#DIV/0!	#DIV/0!
plate 10	G05	#DIV/0!	#DIV/0!	#DIV/0!	#DIV/0!	#DIV/0!	#DIV/0!
plate 10	G06	#DIV/0!	#DIV/0!	#DIV/0!	#DIV/0!	#DIV/0!	#DIV/0!
plate 10	G07	#DIV/0!	#DIV/0!	#DIV/0!	#DIV/0!	#DIV/0!	#DIV/0!
plate 10	G08	#DIV/0!	#DIV/0!	#DIV/0!	#DIV/0!	#DIV/0!	#DIV/0!
plate 10	G09	#DIV/0!	#DIV/0!	#DIV/0!	#DIV/0!	#DIV/0!	#DIV/0!
plate 10	G10	#DIV/0!	#DIV/0!	#DIV/0!	#DIV/0!	#DIV/0!	#DIV/0!
plate 10	G11	#DIV/0!	#DIV/0!	#DIV/0!	#DIV/0!	#DIV/0!	#DIV/0!
plate 10	G12	#DIV/0!	#DIV/0!	#DIV/0!	#DIV/0!	#DIV/0!	#DIV/0!
plate 10	H01	#DIV/0!	#DIV/0!	#DIV/0!	#DIV/0!	#DIV/0!	#DIV/0!
plate 10	H02	#DIV/0!	#DIV/0!	#DIV/0!	#DIV/0!	#DIV/0!	#DIV/0!
plate 10	H03	#DIV/0!	#DIV/0!	#DIV/0!	#DIV/0!	#DIV/0!	#DIV/0!
plate 10	H04	#DIV/0!	#DIV/0!	#DIV/0!	#DIV/0!	#DIV/0!	#DIV/0!
plate 10	H05	#DIV/0!	#DIV/0!	#DIV/0!	#DIV/0!	#DIV/0!	#DIV/0!
plate 10	H06	#DIV/0!	#DIV/0!	#DIV/0!	#DIV/0!	#DIV/0!	#DIV/0!
plate 10	H07	#DIV/0!	#DIV/0!	#DIV/0!	#DIV/0!	#DIV/0!	#DIV/0!
plate 10	H08	#DIV/0!	#DIV/0!	#DIV/0!	#DIV/0!	#DIV/0!	#DIV/0!
plate 10	H09	#DIV/0!	#DIV/0!	#DIV/0!	#DIV/0!	#DIV/0!	#DIV/0!
plate 10	H10	#DIV/0!	#DIV/0!	#DIV/0!	#DIV/0!	#DIV/0!	#DIV/0!
plate 10	H11	#DIV/0!	#DIV/0!	#DIV/0!	#DIV/0!	#DIV/0!	#DIV/0!
plate 10	H12	#DIV/0!	#DIV/0!	#DIV/0!	#DIV/0!	#DIV/0!	#DIV/0!
plate 11	B01	#DIV/0!	#DIV/0!	#DIV/0!	#DIV/0!	#DIV/0!	#DIV/0!	#DIV/0!	#DIV/0!
plate 11	B02	#DIV/0!	#DIV/0!	#DIV/0!	#DIV/0!	#DIV/0!	#DIV/0!
plate 11	B03	#DIV/0!	#DIV/0!	#DIV/0!	#DIV/0!	#DIV/0!	#DIV/0!
plate 11	B04	#DIV/0!	#DIV/0!	#DIV/0!	#DIV/0!	#DIV/0!	#DIV/0!
plate 11	B05	#DIV/0!	#DIV/0!	#DIV/0!	#DIV/0!	#DIV/0!	#DIV/0!
plate 11	B06	#DIV/0!	#DIV/0!	#DIV/0!	#DIV/0!	#DIV/0!	#DIV/0!
plate 11	B07	#DIV/0!	#DIV/0!	#DIV/0!	#DIV/0!	#DIV/0!	#DIV/0!
plate 11	B08	#DIV/0!	#DIV/0!	#DIV/0!	#DIV/0!	#DIV/0!	#DIV/0!
plate 11	B09	#DIV/0!	#DIV/0!	#DIV/0!	#DIV/0!	#DIV/0!	#DIV/0!
plate 11	B10	#DIV/0!	#DIV/0!	#DIV/0!	#DIV/0!	#DIV/0!	#DIV/0!
plate 11	B11	#DIV/0!	#DIV/0!	#DIV/0!	#DIV/0!	#DIV/0!	#DIV/0!
plate 11	B12	#DIV/0!	#DIV/0!	#DIV/0!	#DIV/0!	#DIV/0!	#DIV/0!
plate 11	C01	#DIV/0!	#DIV/0!	#DIV/0!	#DIV/0!	#DIV/0!	#DIV/0!
plate 11	C02	#DIV/0!	#DIV/0!	#DIV/0!	#DIV/0!	#DIV/0!	#DIV/0!
plate 11	C03	#DIV/0!	#DIV/0!	#DIV/0!	#DIV/0!	#DIV/0!	#DIV/0!
plate 11	C04	#DIV/0!	#DIV/0!	#DIV/0!	#DIV/0!	#DIV/0!	#DIV/0!
plate 11	C05	#DIV/0!	#DIV/0!	#DIV/0!	#DIV/0!	#DIV/0!	#DIV/0!
plate 11	C06	#DIV/0!	#DIV/0!	#DIV/0!	#DIV/0!	#DIV/0!	#DIV/0!
plate 11	C07	#DIV/0!	#DIV/0!	#DIV/0!	#DIV/0!	#DIV/0!	#DIV/0!
plate 11	C08	#DIV/0!	#DIV/0!	#DIV/0!	#DIV/0!	#DIV/0!	#DIV/0!
plate 11	C09	#DIV/0!	#DIV/0!	#DIV/0!	#DIV/0!	#DIV/0!	#DIV/0!
plate 11	C10	#DIV/0!	#DIV/0!	#DIV/0!	#DIV/0!	#DIV/0!	#DIV/0!
plate 11	C11	#DIV/0!	#DIV/0!	#DIV/0!	#DIV/0!	#DIV/0!	#DIV/0!
plate 11	C12	#DIV/0!	#DIV/0!	#DIV/0!	#DIV/0!	#DIV/0!	#DIV/0!
plate 11	D01	#DIV/0!	#DIV/0!	#DIV/0!	#DIV/0!	#DIV/0!	#DIV/0!
plate 11	D02	#DIV/0!	#DIV/0!	#DIV/0!	#DIV/0!	#DIV/0!	#DIV/0!
plate 11	D03	#DIV/0!	#DIV/0!	#DIV/0!	#DIV/0!	#DIV/0!	#DIV/0!
plate 11	D04	#DIV/0!	#DIV/0!	#DIV/0!	#DIV/0!	#DIV/0!	#DIV/0!
plate 11	D05	#DIV/0!	#DIV/0!	#DIV/0!	#DIV/0!	#DIV/0!	#DIV/0!
plate 11	D06	#DIV/0!	#DIV/0!	#DIV/0!	#DIV/0!	#DIV/0!	#DIV/0!
plate 11	D07	#DIV/0!	#DIV/0!	#DIV/0!	#DIV/0!	#DIV/0!	#DIV/0!
plate 11	D08	#DIV/0!	#DIV/0!	#DIV/0!	#DIV/0!	#DIV/0!	#DIV/0!
plate 11	D09	#DIV/0!	#DIV/0!	#DIV/0!	#DIV/0!	#DIV/0!	#DIV/0!
plate 11	D10	#DIV/0!	#DIV/0!	#DIV/0!	#DIV/0!	#DIV/0!	#DIV/0!
plate 11	D11	#DIV/0!	#DIV/0!	#DIV/0!	#DIV/0!	#DIV/0!	#DIV/0!
plate 11	D12	#DIV/0!	#DIV/0!	#DIV/0!	#DIV/0!	#DIV/0!	#DIV/0!
plate 11	E01	#DIV/0!	#DIV/0!	#DIV/0!	#DIV/0!	#DIV/0!	#DIV/0!
plate 11	E02	#DIV/0!	#DIV/0!	#DIV/0!	#DIV/0!	#DIV/0!	#DIV/0!
plate 11	E03	#DIV/0!	#DIV/0!	#DIV/0!	#DIV/0!	#DIV/0!	#DIV/0!
plate 11	E04	#DIV/0!	#DIV/0!	#DIV/0!	#DIV/0!	#DIV/0!	#DIV/0!
plate 11	E05	#DIV/0!	#DIV/0!	#DIV/0!	#DIV/0!	#DIV/0!	#DIV/0!
plate 11	E06	#DIV/0!	#DIV/0!	#DIV/0!	#DIV/0!	#DIV/0!	#DIV/0!
plate 11	E07	#DIV/0!	#DIV/0!	#DIV/0!	#DIV/0!	#DIV/0!	#DIV/0!
plate 11	E08	#DIV/0!	#DIV/0!	#DIV/0!	#DIV/0!	#DIV/0!	#DIV/0!
plate 11	E09	#DIV/0!	#DIV/0!	#DIV/0!	#DIV/0!	#DIV/0!	#DIV/0!
plate 11	E10	#DIV/0!	#DIV/0!	#DIV/0!	#DIV/0!	#DIV/0!	#DIV/0!
plate 11	E11	#DIV/0!	#DIV/0!	#DIV/0!	#DIV/0!	#DIV/0!	#DIV/0!
plate 11	E12	#DIV/0!	#DIV/0!	#DIV/0!	#DIV/0!	#DIV/0!	#DIV/0!
plate 11	F01	#DIV/0!	#DIV/0!	#DIV/0!	#DIV/0!	#DIV/0!	#DIV/0!
plate 11	F02	#DIV/0!	#DIV/0!	#DIV/0!	#DIV/0!	#DIV/0!	#DIV/0!
plate 11	F03	#DIV/0!	#DIV/0!	#DIV/0!	#DIV/0!	#DIV/0!	#DIV/0!
plate 11	F04	#DIV/0!	#DIV/0!	#DIV/0!	#DIV/0!	#DIV/0!	#DIV/0!
plate 11	F05	#DIV/0!	#DIV/0!	#DIV/0!	#DIV/0!	#DIV/0!	#DIV/0!
plate 11	F06	#DIV/0!	#DIV/0!	#DIV/0!	#DIV/0!	#DIV/0!	#DIV/0!
plate 11	F07	#DIV/0!	#DIV/0!	#DIV/0!	#DIV/0!	#DIV/0!	#DIV/0!
plate 11	F08	#DIV/0!	#DIV/0!	#DIV/0!	#DIV/0!	#DIV/0!	#DIV/0!
plate 11	F09	#DIV/0!	#DIV/0!	#DIV/0!	#DIV/0!	#DIV/0!	#DIV/0!
plate 11	F10	#DIV/0!	#DIV/0!	#DIV/0!	#DIV/0!	#DIV/0!	#DIV/0!
plate 11	F11	#DIV/0!	#DIV/0!	#DIV/0!	#DIV/0!	#DIV/0!	#DIV/0!
plate 11	F12	#DIV/0!	#DIV/0!	#DIV/0!	#DIV/0!	#DIV/0!	#DIV/0!
plate 11	G01	#DIV/0!	#DIV/0!	#DIV/0!	#DIV/0!	#DIV/0!	#DIV/0!
plate 11	G02	#DIV/0!	#DIV/0!	#DIV/0!	#DIV/0!	#DIV/0!	#DIV/0!
plate 11	G03	#DIV/0!	#DIV/0!	#DIV/0!	#DIV/0!	#DIV/0!	#DIV/0!
plate 11	G04	#DIV/0!	#DIV/0!	#DIV/0!	#DIV/0!	#DIV/0!	#DIV/0!
plate 11	G05	#DIV/0!	#DIV/0!	#DIV/0!	#DIV/0!	#DIV/0!	#DIV/0!
plate 11	G06	#DIV/0!	#DIV/0!	#DIV/0!	#DIV/0!	#DIV/0!	#DIV/0!
plate 11	G07	#DIV/0!	#DIV/0!	#DIV/0!	#DIV/0!	#DIV/0!	#DIV/0!
plate 11	G08	#DIV/0!	#DIV/0!	#DIV/0!	#DIV/0!	#DIV/0!	#DIV/0!
plate 11	G09	#DIV/0!	#DIV/0!	#DIV/0!	#DIV/0!	#DIV/0!	#DIV/0!
plate 11	G10	#DIV/0!	#DIV/0!	#DIV/0!	#DIV/0!	#DIV/0!	#DIV/0!
plate 11	G11	#DIV/0!	#DIV/0!	#DIV/0!	#DIV/0!	#DIV/0!	#DIV/0!
plate 11	G12	#DIV/0!	#DIV/0!	#DIV/0!	#DIV/0!	#DIV/0!	#DIV/0!
plate 11	H01	#DIV/0!	#DIV/0!	#DIV/0!	#DIV/0!	#DIV/0!	#DIV/0!
plate 11	H02	#DIV/0!	#DIV/0!	#DIV/0!	#DIV/0!	#DIV/0!	#DIV/0!
plate 11	H03	#DIV/0!	#DIV/0!	#DIV/0!	#DIV/0!	#DIV/0!	#DIV/0!
plate 11	H04	#DIV/0!	#DIV/0!	#DIV/0!	#DIV/0!	#DIV/0!	#DIV/0!
plate 11	H05	#DIV/0!	#DIV/0!	#DIV/0!	#DIV/0!	#DIV/0!	#DIV/0!
plate 11	H06	#DIV/0!	#DIV/0!	#DIV/0!	#DIV/0!	#DIV/0!	#DIV/0!
plate 11	H07	#DIV/0!	#DIV/0!	#DIV/0!	#DIV/0!	#DIV/0!	#DIV/0!
plate 11	H08	#DIV/0!	#DIV/0!	#DIV/0!	#DIV/0!	#DIV/0!	#DIV/0!
plate 11	H09	#DIV/0!	#DIV/0!	#DIV/0!	#DIV/0!	#DIV/0!	#DIV/0!
plate 11	H10	#DIV/0!	#DIV/0!	#DIV/0!	#DIV/0!	#DIV/0!	#DIV/0!
plate 11	H11	#DIV/0!	#DIV/0!	#DIV/0!	#DIV/0!	#DIV/0!	#DIV/0!
plate 11	H12	#DIV/0!	#DIV/0!	#DIV/0!	#DIV/0!	#DIV/0!	#DIV/0!
plate 12	B01	#DIV/0!	#DIV/0!	#DIV/0!	#DIV/0!	#DIV/0!	#DIV/0!	#DIV/0!	#DIV/0!
plate 12	B02	#DIV/0!	#DIV/0!	#DIV/0!	#DIV/0!	#DIV/0!	#DIV/0!
plate 12	B03	#DIV/0!	#DIV/0!	#DIV/0!	#DIV/0!	#DIV/0!	#DIV/0!
plate 12	B04	#DIV/0!	#DIV/0!	#DIV/0!	#DIV/0!	#DIV/0!	#DIV/0!
plate 12	B05	#DIV/0!	#DIV/0!	#DIV/0!	#DIV/0!	#DIV/0!	#DIV/0!
plate 12	B06	#DIV/0!	#DIV/0!	#DIV/0!	#DIV/0!	#DIV/0!	#DIV/0!
plate 12	B07	#DIV/0!	#DIV/0!	#DIV/0!	#DIV/0!	#DIV/0!	#DIV/0!
plate 12	B08	#DIV/0!	#DIV/0!	#DIV/0!	#DIV/0!	#DIV/0!	#DIV/0!
plate 12	B09	#DIV/0!	#DIV/0!	#DIV/0!	#DIV/0!	#DIV/0!	#DIV/0!
plate 12	B10	#DIV/0!	#DIV/0!	#DIV/0!	#DIV/0!	#DIV/0!	#DIV/0!
plate 12	B11	#DIV/0!	#DIV/0!	#DIV/0!	#DIV/0!	#DIV/0!	#DIV/0!
plate 12	B12	#DIV/0!	#DIV/0!	#DIV/0!	#DIV/0!	#DIV/0!	#DIV/0!
plate 12	C01	#DIV/0!	#DIV/0!	#DIV/0!	#DIV/0!	#DIV/0!	#DIV/0!
plate 12	C02	#DIV/0!	#DIV/0!	#DIV/0!	#DIV/0!	#DIV/0!	#DIV/0!
plate 12	C03	#DIV/0!	#DIV/0!	#DIV/0!	#DIV/0!	#DIV/0!	#DIV/0!
plate 12	C04	#DIV/0!	#DIV/0!	#DIV/0!	#DIV/0!	#DIV/0!	#DIV/0!
plate 12	C05	#DIV/0!	#DIV/0!	#DIV/0!	#DIV/0!	#DIV/0!	#DIV/0!
plate 12	C06	#DIV/0!	#DIV/0!	#DIV/0!	#DIV/0!	#DIV/0!	#DIV/0!
plate 12	C07	#DIV/0!	#DIV/0!	#DIV/0!	#DIV/0!	#DIV/0!	#DIV/0!
plate 12	C08	#DIV/0!	#DIV/0!	#DIV/0!	#DIV/0!	#DIV/0!	#DIV/0!
plate 12	C09	#DIV/0!	#DIV/0!	#DIV/0!	#DIV/0!	#DIV/0!	#DIV/0!
plate 12	C10	#DIV/0!	#DIV/0!	#DIV/0!	#DIV/0!	#DIV/0!	#DIV/0!
plate 12	C11	#DIV/0!	#DIV/0!	#DIV/0!	#DIV/0!	#DIV/0!	#DIV/0!
plate 12	C12	#DIV/0!	#DIV/0!	#DIV/0!	#DIV/0!	#DIV/0!	#DIV/0!
plate 12	D01	#DIV/0!	#DIV/0!	#DIV/0!	#DIV/0!	#DIV/0!	#DIV/0!
plate 12	D02	#DIV/0!	#DIV/0!	#DIV/0!	#DIV/0!	#DIV/0!	#DIV/0!
plate 12	D03	#DIV/0!	#DIV/0!	#DIV/0!	#DIV/0!	#DIV/0!	#DIV/0!
plate 12	D04	#DIV/0!	#DIV/0!	#DIV/0!	#DIV/0!	#DIV/0!	#DIV/0!
plate 12	D05	#DIV/0!	#DIV/0!	#DIV/0!	#DIV/0!	#DIV/0!	#DIV/0!
plate 12	D06	#DIV/0!	#DIV/0!	#DIV/0!	#DIV/0!	#DIV/0!	#DIV/0!
plate 12	D07	#DIV/0!	#DIV/0!	#DIV/0!	#DIV/0!	#DIV/0!	#DIV/0!
plate 12	D08	#DIV/0!	#DIV/0!	#DIV/0!	#DIV/0!	#DIV/0!	#DIV/0!
plate 12	D09	#DIV/0!	#DIV/0!	#DIV/0!	#DIV/0!	#DIV/0!	#DIV/0!
plate 12	D10	#DIV/0!	#DIV/0!	#DIV/0!	#DIV/0!	#DIV/0!	#DIV/0!
plate 12	D11	#DIV/0!	#DIV/0!	#DIV/0!	#DIV/0!	#DIV/0!	#DIV/0!
plate 12	D12	#DIV/0!	#DIV/0!	#DIV/0!	#DIV/0!	#DIV/0!	#DIV/0!
plate 12	E01	#DIV/0!	#DIV/0!	#DIV/0!	#DIV/0!	#DIV/0!	#DIV/0!
plate 12	E02	#DIV/0!	#DIV/0!	#DIV/0!	#DIV/0!	#DIV/0!	#DIV/0!
plate 12	E03	#DIV/0!	#DIV/0!	#DIV/0!	#DIV/0!	#DIV/0!	#DIV/0!
plate 12	E04	#DIV/0!	#DIV/0!	#DIV/0!	#DIV/0!	#DIV/0!	#DIV/0!
plate 12	E05	#DIV/0!	#DIV/0!	#DIV/0!	#DIV/0!	#DIV/0!	#DIV/0!
plate 12	E06	#DIV/0!	#DIV/0!	#DIV/0!	#DIV/0!	#DIV/0!	#DIV/0!
plate 12	E07	#DIV/0!	#DIV/0!	#DIV/0!	#DIV/0!	#DIV/0!	#DIV/0!
plate 12	E08	#DIV/0!	#DIV/0!	#DIV/0!	#DIV/0!	#DIV/0!	#DIV/0!
plate 12	E09	#DIV/0!	#DIV/0!	#DIV/0!	#DIV/0!	#DIV/0!	#DIV/0!
plate 12	E10	#DIV/0!	#DIV/0!	#DIV/0!	#DIV/0!	#DIV/0!	#DIV/0!
plate 12	E11	#DIV/0!	#DIV/0!	#DIV/0!	#DIV/0!	#DIV/0!	#DIV/0!
plate 12	E12	#DIV/0!	#DIV/0!	#DIV/0!	#DIV/0!	#DIV/0!	#DIV/0!
plate 12	F01	#DIV/0!	#DIV/0!	#DIV/0!	#DIV/0!	#DIV/0!	#DIV/0!
plate 12	F02	#DIV/0!	#DIV/0!	#DIV/0!	#DIV/0!	#DIV/0!	#DIV/0!
plate 12	F03	#DIV/0!	#DIV/0!	#DIV/0!	#DIV/0!	#DIV/0!	#DIV/0!
plate 12	F04	#DIV/0!	#DIV/0!	#DIV/0!	#DIV/0!	#DIV/0!	#DIV/0!
plate 12	F05	#DIV/0!	#DIV/0!	#DIV/0!	#DIV/0!	#DIV/0!	#DIV/0!
plate 12	F06	#DIV/0!	#DIV/0!	#DIV/0!	#DIV/0!	#DIV/0!	#DIV/0!
plate 12	F07	#DIV/0!	#DIV/0!	#DIV/0!	#DIV/0!	#DIV/0!	#DIV/0!
plate 12	F08	#DIV/0!	#DIV/0!	#DIV/0!	#DIV/0!	#DIV/0!	#DIV/0!
plate 12	F09	#DIV/0!	#DIV/0!	#DIV/0!	#DIV/0!	#DIV/0!	#DIV/0!
plate 12	F10	#DIV/0!	#DIV/0!	#DIV/0!	#DIV/0!	#DIV/0!	#DIV/0!
plate 12	F11	#DIV/0!	#DIV/0!	#DIV/0!	#DIV/0!	#DIV/0!	#DIV/0!
plate 12	F12	#DIV/0!	#DIV/0!	#DIV/0!	#DIV/0!	#DIV/0!	#DIV/0!
plate 12	G01	#DIV/0!	#DIV/0!	#DIV/0!	#DIV/0!	#DIV/0!	#DIV/0!
plate 12	G02	#DIV/0!	#DIV/0!	#DIV/0!	#DIV/0!	#DIV/0!	#DIV/0!
plate 12	G03	#DIV/0!	#DIV/0!	#DIV/0!	#DIV/0!	#DIV/0!	#DIV/0!
plate 12	G04	#DIV/0!	#DIV/0!	#DIV/0!	#DIV/0!	#DIV/0!	#DIV/0!
plate 12	G05	#DIV/0!	#DIV/0!	#DIV/0!	#DIV/0!	#DIV/0!	#DIV/0!
plate 12	G06	#DIV/0!	#DIV/0!	#DIV/0!	#DIV/0!	#DIV/0!	#DIV/0!
plate 12	G07	#DIV/0!	#DIV/0!	#DIV/0!	#DIV/0!	#DIV/0!	#DIV/0!
plate 12	G08	#DIV/0!	#DIV/0!	#DIV/0!	#DIV/0!	#DIV/0!	#DIV/0!
plate 12	G09	#DIV/0!	#DIV/0!	#DIV/0!	#DIV/0!	#DIV/0!	#DIV/0!
plate 12	G10	#DIV/0!	#DIV/0!	#DIV/0!	#DIV/0!	#DIV/0!	#DIV/0!
plate 12	G11	#DIV/0!	#DIV/0!	#DIV/0!	#DIV/0!	#DIV/0!	#DIV/0!
plate 12	G12	#DIV/0!	#DIV/0!	#DIV/0!	#DIV/0!	#DIV/0!	#DIV/0!
plate 12	H01	#DIV/0!	#DIV/0!	#DIV/0!	#DIV/0!	#DIV/0!	#DIV/0!
plate 12	H02	#DIV/0!	#DIV/0!	#DIV/0!	#DIV/0!	#DIV/0!	#DIV/0!
plate 12	H03	#DIV/0!	#DIV/0!	#DIV/0!	#DIV/0!	#DIV/0!	#DIV/0!
plate 12	H04	#DIV/0!	#DIV/0!	#DIV/0!	#DIV/0!	#DIV/0!	#DIV/0!
plate 12	H05	#DIV/0!	#DIV/0!	#DIV/0!	#DIV/0!	#DIV/0!	#DIV/0!
plate 12	H06	#DIV/0!	#DIV/0!	#DIV/0!	#DIV/0!	#DIV/0!	#DIV/0!
plate 12	H07	#DIV/0!	#DIV/0!	#DIV/0!	#DIV/0!	#DIV/0!	#DIV/0!
plate 12	H08	#DIV/0!	#DIV/0!	#DIV/0!	#DIV/0!	#DIV/0!	#DIV/0!
plate 12	H09	#DIV/0!	#DIV/0!	#DIV/0!	#DIV/0!	#DIV/0!	#DIV/0!
plate 12	H10	#DIV/0!	#DIV/0!	#DIV/0!	#DIV/0!	#DIV/0!	#DIV/0!
plate 12	H11	#DIV/0!	#DIV/0!	#DIV/0!	#DIV/0!	#DIV/0!	#DIV/0!
plate 12	H12	#DIV/0!	#DIV/0!	#DIV/0!	#DIV/0!	#DIV/0!	#DIV/0!
plate 13	B01	#DIV/0!	#DIV/0!	#DIV/0!	#DIV/0!	#DIV/0!	#DIV/0!	#DIV/0!	#DIV/0!
plate 13	B02	#DIV/0!	#DIV/0!	#DIV/0!	#DIV/0!	#DIV/0!	#DIV/0!
plate 13	B03	#DIV/0!	#DIV/0!	#DIV/0!	#DIV/0!	#DIV/0!	#DIV/0!
plate 13	B04	#DIV/0!	#DIV/0!	#DIV/0!	#DIV/0!	#DIV/0!	#DIV/0!
plate 13	B05	#DIV/0!	#DIV/0!	#DIV/0!	#DIV/0!	#DIV/0!	#DIV/0!
plate 13	B06	#DIV/0!	#DIV/0!	#DIV/0!	#DIV/0!	#DIV/0!	#DIV/0!
plate 13	B07	#DIV/0!	#DIV/0!	#DIV/0!	#DIV/0!	#DIV/0!	#DIV/0!
plate 13	B08	#DIV/0!	#DIV/0!	#DIV/0!	#DIV/0!	#DIV/0!	#DIV/0!
plate 13	B09	#DIV/0!	#DIV/0!	#DIV/0!	#DIV/0!	#DIV/0!	#DIV/0!
plate 13	B10	#DIV/0!	#DIV/0!	#DIV/0!	#DIV/0!	#DIV/0!	#DIV/0!
plate 13	B11	#DIV/0!	#DIV/0!	#DIV/0!	#DIV/0!	#DIV/0!	#DIV/0!
plate 13	B12	#DIV/0!	#DIV/0!	#DIV/0!	#DIV/0!	#DIV/0!	#DIV/0!
plate 13	C01	#DIV/0!	#DIV/0!	#DIV/0!	#DIV/0!	#DIV/0!	#DIV/0!
plate 13	C02	#DIV/0!	#DIV/0!	#DIV/0!	#DIV/0!	#DIV/0!	#DIV/0!
plate 13	C03	#DIV/0!	#DIV/0!	#DIV/0!	#DIV/0!	#DIV/0!	#DIV/0!
plate 13	C04	#DIV/0!	#DIV/0!	#DIV/0!	#DIV/0!	#DIV/0!	#DIV/0!
plate 13	C05	#DIV/0!	#DIV/0!	#DIV/0!	#DIV/0!	#DIV/0!	#DIV/0!
plate 13	C06	#DIV/0!	#DIV/0!	#DIV/0!	#DIV/0!	#DIV/0!	#DIV/0!
plate 13	C07	#DIV/0!	#DIV/0!	#DIV/0!	#DIV/0!	#DIV/0!	#DIV/0!
plate 13	C08	#DIV/0!	#DIV/0!	#DIV/0!	#DIV/0!	#DIV/0!	#DIV/0!
plate 13	C09	#DIV/0!	#DIV/0!	#DIV/0!	#DIV/0!	#DIV/0!	#DIV/0!
plate 13	C10	#DIV/0!	#DIV/0!	#DIV/0!	#DIV/0!	#DIV/0!	#DIV/0!
plate 13	C11	#DIV/0!	#DIV/0!	#DIV/0!	#DIV/0!	#DIV/0!	#DIV/0!
plate 13	C12	#DIV/0!	#DIV/0!	#DIV/0!	#DIV/0!	#DIV/0!	#DIV/0!
plate 13	D01	#DIV/0!	#DIV/0!	#DIV/0!	#DIV/0!	#DIV/0!	#DIV/0!
plate 13	D02	#DIV/0!	#DIV/0!	#DIV/0!	#DIV/0!	#DIV/0!	#DIV/0!
plate 13	D03	#DIV/0!	#DIV/0!	#DIV/0!	#DIV/0!	#DIV/0!	#DIV/0!
plate 13	D04	#DIV/0!	#DIV/0!	#DIV/0!	#DIV/0!	#DIV/0!	#DIV/0!
plate 13	D05	#DIV/0!	#DIV/0!	#DIV/0!	#DIV/0!	#DIV/0!	#DIV/0!
plate 13	D06	#DIV/0!	#DIV/0!	#DIV/0!	#DIV/0!	#DIV/0!	#DIV/0!
plate 13	D07	#DIV/0!	#DIV/0!	#DIV/0!	#DIV/0!	#DIV/0!	#DIV/0!
plate 13	D08	#DIV/0!	#DIV/0!	#DIV/0!	#DIV/0!	#DIV/0!	#DIV/0!
plate 13	D09	#DIV/0!	#DIV/0!	#DIV/0!	#DIV/0!	#DIV/0!	#DIV/0!
plate 13	D10	#DIV/0!	#DIV/0!	#DIV/0!	#DIV/0!	#DIV/0!	#DIV/0!
plate 13	D11	#DIV/0!	#DIV/0!	#DIV/0!	#DIV/0!	#DIV/0!	#DIV/0!
plate 13	D12	#DIV/0!	#DIV/0!	#DIV/0!	#DIV/0!	#DIV/0!	#DIV/0!
plate 13	E01	#DIV/0!	#DIV/0!	#DIV/0!	#DIV/0!	#DIV/0!	#DIV/0!
plate 13	E02	#DIV/0!	#DIV/0!	#DIV/0!	#DIV/0!	#DIV/0!	#DIV/0!
plate 13	E03	#DIV/0!	#DIV/0!	#DIV/0!	#DIV/0!	#DIV/0!	#DIV/0!
plate 13	E04	#DIV/0!	#DIV/0!	#DIV/0!	#DIV/0!	#DIV/0!	#DIV/0!
plate 13	E05	#DIV/0!	#DIV/0!	#DIV/0!	#DIV/0!	#DIV/0!	#DIV/0!
plate 13	E06	#DIV/0!	#DIV/0!	#DIV/0!	#DIV/0!	#DIV/0!	#DIV/0!
plate 13	E07	#DIV/0!	#DIV/0!	#DIV/0!	#DIV/0!	#DIV/0!	#DIV/0!
plate 13	E08	#DIV/0!	#DIV/0!	#DIV/0!	#DIV/0!	#DIV/0!	#DIV/0!
plate 13	E09	#DIV/0!	#DIV/0!	#DIV/0!	#DIV/0!	#DIV/0!	#DIV/0!
plate 13	E10	#DIV/0!	#DIV/0!	#DIV/0!	#DIV/0!	#DIV/0!	#DIV/0!
plate 13	E11	#DIV/0!	#DIV/0!	#DIV/0!	#DIV/0!	#DIV/0!	#DIV/0!
plate 13	E12	#DIV/0!	#DIV/0!	#DIV/0!	#DIV/0!	#DIV/0!	#DIV/0!
plate 13	F01	#DIV/0!	#DIV/0!	#DIV/0!	#DIV/0!	#DIV/0!	#DIV/0!
plate 13	F02	#DIV/0!	#DIV/0!	#DIV/0!	#DIV/0!	#DIV/0!	#DIV/0!
plate 13	F03	#DIV/0!	#DIV/0!	#DIV/0!	#DIV/0!	#DIV/0!	#DIV/0!
plate 13	F04	#DIV/0!	#DIV/0!	#DIV/0!	#DIV/0!	#DIV/0!	#DIV/0!
plate 13	F05	#DIV/0!	#DIV/0!	#DIV/0!	#DIV/0!	#DIV/0!	#DIV/0!
plate 13	F06	#DIV/0!	#DIV/0!	#DIV/0!	#DIV/0!	#DIV/0!	#DIV/0!
plate 13	F07	#DIV/0!	#DIV/0!	#DIV/0!	#DIV/0!	#DIV/0!	#DIV/0!
plate 13	F08	#DIV/0!	#DIV/0!	#DIV/0!	#DIV/0!	#DIV/0!	#DIV/0!
plate 13	F09	#DIV/0!	#DIV/0!	#DIV/0!	#DIV/0!	#DIV/0!	#DIV/0!
plate 13	F10	#DIV/0!	#DIV/0!	#DIV/0!	#DIV/0!	#DIV/0!	#DIV/0!
plate 13	F11	#DIV/0!	#DIV/0!	#DIV/0!	#DIV/0!	#DIV/0!	#DIV/0!
plate 13	F12	#DIV/0!	#DIV/0!	#DIV/0!	#DIV/0!	#DIV/0!	#DIV/0!
plate 13	G01	#DIV/0!	#DIV/0!	#DIV/0!	#DIV/0!	#DIV/0!	#DIV/0!
plate 13	G02	#DIV/0!	#DIV/0!	#DIV/0!	#DIV/0!	#DIV/0!	#DIV/0!
plate 13	G03	#DIV/0!	#DIV/0!	#DIV/0!	#DIV/0!	#DIV/0!	#DIV/0!
plate 13	G04	#DIV/0!	#DIV/0!	#DIV/0!	#DIV/0!	#DIV/0!	#DIV/0!
plate 13	G05	#DIV/0!	#DIV/0!	#DIV/0!	#DIV/0!	#DIV/0!	#DIV/0!
plate 13	G06	#DIV/0!	#DIV/0!	#DIV/0!	#DIV/0!	#DIV/0!	#DIV/0!
plate 13	G07	#DIV/0!	#DIV/0!	#DIV/0!	#DIV/0!	#DIV/0!	#DIV/0!
plate 13	G08	#DIV/0!	#DIV/0!	#DIV/0!	#DIV/0!	#DIV/0!	#DIV/0!
plate 13	G09	#DIV/0!	#DIV/0!	#DIV/0!	#DIV/0!	#DIV/0!	#DIV/0!
plate 13	G10	#DIV/0!	#DIV/0!	#DIV/0!	#DIV/0!	#DIV/0!	#DIV/0!
plate 13	G11	#DIV/0!	#DIV/0!	#DIV/0!	#DIV/0!	#DIV/0!	#DIV/0!
plate 13	G12	#DIV/0!	#DIV/0!	#DIV/0!	#DIV/0!	#DIV/0!	#DIV/0!
plate 13	H01	#DIV/0!	#DIV/0!	#DIV/0!	#DIV/0!	#DIV/0!	#DIV/0!
plate 13	H02	#DIV/0!	#DIV/0!	#DIV/0!	#DIV/0!	#DIV/0!	#DIV/0!
plate 13	H03	#DIV/0!	#DIV/0!	#DIV/0!	#DIV/0!	#DIV/0!	#DIV/0!
plate 13	H04	#DIV/0!	#DIV/0!	#DIV/0!	#DIV/0!	#DIV/0!	#DIV/0!
plate 13	H05	#DIV/0!	#DIV/0!	#DIV/0!	#DIV/0!	#DIV/0!	#DIV/0!
plate 13	H06	#DIV/0!	#DIV/0!	#DIV/0!	#DIV/0!	#DIV/0!	#DIV/0!
plate 13	H07	#DIV/0!	#DIV/0!	#DIV/0!	#DIV/0!	#DIV/0!	#DIV/0!
plate 13	H08	#DIV/0!	#DIV/0!	#DIV/0!	#DIV/0!	#DIV/0!	#DIV/0!
plate 13	H09	#DIV/0!	#DIV/0!	#DIV/0!	#DIV/0!	#DIV/0!	#DIV/0!
plate 13	H10	#DIV/0!	#DIV/0!	#DIV/0!	#DIV/0!	#DIV/0!	#DIV/0!
plate 13	H11	#DIV/0!	#DIV/0!	#DIV/0!	#DIV/0!	#DIV/0!	#DIV/0!
plate 13	H12	#DIV/0!	#DIV/0!	#DIV/0!	#DIV/0!	#DIV/0!	#DIV/0!
plate 14	B01	#DIV/0!	#DIV/0!	#DIV/0!	#DIV/0!	#DIV/0!	#DIV/0!	#DIV/0!	#DIV/0!
plate 14	B02	#DIV/0!	#DIV/0!	#DIV/0!	#DIV/0!	#DIV/0!	#DIV/0!
plate 14	B03	#DIV/0!	#DIV/0!	#DIV/0!	#DIV/0!	#DIV/0!	#DIV/0!
plate 14	B04	#DIV/0!	#DIV/0!	#DIV/0!	#DIV/0!	#DIV/0!	#DIV/0!
plate 14	B05	#DIV/0!	#DIV/0!	#DIV/0!	#DIV/0!	#DIV/0!	#DIV/0!
plate 14	B06	#DIV/0!	#DIV/0!	#DIV/0!	#DIV/0!	#DIV/0!	#DIV/0!
plate 14	B07	#DIV/0!	#DIV/0!	#DIV/0!	#DIV/0!	#DIV/0!	#DIV/0!
plate 14	B08	#DIV/0!	#DIV/0!	#DIV/0!	#DIV/0!	#DIV/0!	#DIV/0!
plate 14	B09	#DIV/0!	#DIV/0!	#DIV/0!	#DIV/0!	#DIV/0!	#DIV/0!
plate 14	B10	#DIV/0!	#DIV/0!	#DIV/0!	#DIV/0!	#DIV/0!	#DIV/0!
plate 14	B11	#DIV/0!	#DIV/0!	#DIV/0!	#DIV/0!	#DIV/0!	#DIV/0!
plate 14	B12	#DIV/0!	#DIV/0!	#DIV/0!	#DIV/0!	#DIV/0!	#DIV/0!
plate 14	C01	#DIV/0!	#DIV/0!	#DIV/0!	#DIV/0!	#DIV/0!	#DIV/0!
plate 14	C02	#DIV/0!	#DIV/0!	#DIV/0!	#DIV/0!	#DIV/0!	#DIV/0!
plate 14	C03	#DIV/0!	#DIV/0!	#DIV/0!	#DIV/0!	#DIV/0!	#DIV/0!
plate 14	C04	#DIV/0!	#DIV/0!	#DIV/0!	#DIV/0!	#DIV/0!	#DIV/0!
plate 14	C05	#DIV/0!	#DIV/0!	#DIV/0!	#DIV/0!	#DIV/0!	#DIV/0!
plate 14	C06	#DIV/0!	#DIV/0!	#DIV/0!	#DIV/0!	#DIV/0!	#DIV/0!
plate 14	C07	#DIV/0!	#DIV/0!	#DIV/0!	#DIV/0!	#DIV/0!	#DIV/0!
plate 14	C08	#DIV/0!	#DIV/0!	#DIV/0!	#DIV/0!	#DIV/0!	#DIV/0!
plate 14	C09	#DIV/0!	#DIV/0!	#DIV/0!	#DIV/0!	#DIV/0!	#DIV/0!
plate 14	C10	#DIV/0!	#DIV/0!	#DIV/0!	#DIV/0!	#DIV/0!	#DIV/0!
plate 14	C11	#DIV/0!	#DIV/0!	#DIV/0!	#DIV/0!	#DIV/0!	#DIV/0!
plate 14	C12	#DIV/0!	#DIV/0!	#DIV/0!	#DIV/0!	#DIV/0!	#DIV/0!
plate 14	D01	#DIV/0!	#DIV/0!	#DIV/0!	#DIV/0!	#DIV/0!	#DIV/0!
plate 14	D02	#DIV/0!	#DIV/0!	#DIV/0!	#DIV/0!	#DIV/0!	#DIV/0!
plate 14	D03	#DIV/0!	#DIV/0!	#DIV/0!	#DIV/0!	#DIV/0!	#DIV/0!
plate 14	D04	#DIV/0!	#DIV/0!	#DIV/0!	#DIV/0!	#DIV/0!	#DIV/0!
plate 14	D05	#DIV/0!	#DIV/0!	#DIV/0!	#DIV/0!	#DIV/0!	#DIV/0!
plate 14	D06	#DIV/0!	#DIV/0!	#DIV/0!	#DIV/0!	#DIV/0!	#DIV/0!
plate 14	D07	#DIV/0!	#DIV/0!	#DIV/0!	#DIV/0!	#DIV/0!	#DIV/0!
plate 14	D08	#DIV/0!	#DIV/0!	#DIV/0!	#DIV/0!	#DIV/0!	#DIV/0!
plate 14	D09	#DIV/0!	#DIV/0!	#DIV/0!	#DIV/0!	#DIV/0!	#DIV/0!
plate 14	D10	#DIV/0!	#DIV/0!	#DIV/0!	#DIV/0!	#DIV/0!	#DIV/0!
plate 14	D11	#DIV/0!	#DIV/0!	#DIV/0!	#DIV/0!	#DIV/0!	#DIV/0!
plate 14	D12	#DIV/0!	#DIV/0!	#DIV/0!	#DIV/0!	#DIV/0!	#DIV/0!
plate 14	E01	#DIV/0!	#DIV/0!	#DIV/0!	#DIV/0!	#DIV/0!	#DIV/0!
plate 14	E02	#DIV/0!	#DIV/0!	#DIV/0!	#DIV/0!	#DIV/0!	#DIV/0!
plate 14	E03	#DIV/0!	#DIV/0!	#DIV/0!	#DIV/0!	#DIV/0!	#DIV/0!
plate 14	E04	#DIV/0!	#DIV/0!	#DIV/0!	#DIV/0!	#DIV/0!	#DIV/0!
plate 14	E05	#DIV/0!	#DIV/0!	#DIV/0!	#DIV/0!	#DIV/0!	#DIV/0!
plate 14	E06	#DIV/0!	#DIV/0!	#DIV/0!	#DIV/0!	#DIV/0!	#DIV/0!
plate 14	E07	#DIV/0!	#DIV/0!	#DIV/0!	#DIV/0!	#DIV/0!	#DIV/0!
plate 14	E08	#DIV/0!	#DIV/0!	#DIV/0!	#DIV/0!	#DIV/0!	#DIV/0!
plate 14	E09	#DIV/0!	#DIV/0!	#DIV/0!	#DIV/0!	#DIV/0!	#DIV/0!
plate 14	E10	#DIV/0!	#DIV/0!	#DIV/0!	#DIV/0!	#DIV/0!	#DIV/0!
plate 14	E11	#DIV/0!	#DIV/0!	#DIV/0!	#DIV/0!	#DIV/0!	#DIV/0!
plate 14	E12	#DIV/0!	#DIV/0!	#DIV/0!	#DIV/0!	#DIV/0!	#DIV/0!
plate 14	F01	#DIV/0!	#DIV/0!	#DIV/0!	#DIV/0!	#DIV/0!	#DIV/0!
plate 14	F02	#DIV/0!	#DIV/0!	#DIV/0!	#DIV/0!	#DIV/0!	#DIV/0!
plate 14	F03	#DIV/0!	#DIV/0!	#DIV/0!	#DIV/0!	#DIV/0!	#DIV/0!
plate 14	F04	#DIV/0!	#DIV/0!	#DIV/0!	#DIV/0!	#DIV/0!	#DIV/0!
plate 14	F05	#DIV/0!	#DIV/0!	#DIV/0!	#DIV/0!	#DIV/0!	#DIV/0!
plate 14	F06	#DIV/0!	#DIV/0!	#DIV/0!	#DIV/0!	#DIV/0!	#DIV/0!
plate 14	F07	#DIV/0!	#DIV/0!	#DIV/0!	#DIV/0!	#DIV/0!	#DIV/0!
plate 14	F08	#DIV/0!	#DIV/0!	#DIV/0!	#DIV/0!	#DIV/0!	#DIV/0!
plate 14	F09	#DIV/0!	#DIV/0!	#DIV/0!	#DIV/0!	#DIV/0!	#DIV/0!
plate 14	F10	#DIV/0!	#DIV/0!	#DIV/0!	#DIV/0!	#DIV/0!	#DIV/0!
plate 14	F11	#DIV/0!	#DIV/0!	#DIV/0!	#DIV/0!	#DIV/0!	#DIV/0!
plate 14	F12	#DIV/0!	#DIV/0!	#DIV/0!	#DIV/0!	#DIV/0!	#DIV/0!
plate 14	G01	#DIV/0!	#DIV/0!	#DIV/0!	#DIV/0!	#DIV/0!	#DIV/0!
plate 14	G02	#DIV/0!	#DIV/0!	#DIV/0!	#DIV/0!	#DIV/0!	#DIV/0!
plate 14	G03	#DIV/0!	#DIV/0!	#DIV/0!	#DIV/0!	#DIV/0!	#DIV/0!
plate 14	G04	#DIV/0!	#DIV/0!	#DIV/0!	#DIV/0!	#DIV/0!	#DIV/0!
plate 14	G05	#DIV/0!	#DIV/0!	#DIV/0!	#DIV/0!	#DIV/0!	#DIV/0!
plate 14	G06	#DIV/0!	#DIV/0!	#DIV/0!	#DIV/0!	#DIV/0!	#DIV/0!
plate 14	G07	#DIV/0!	#DIV/0!	#DIV/0!	#DIV/0!	#DIV/0!	#DIV/0!
plate 14	G08	#DIV/0!	#DIV/0!	#DIV/0!	#DIV/0!	#DIV/0!	#DIV/0!
plate 14	G09	#DIV/0!	#DIV/0!	#DIV/0!	#DIV/0!	#DIV/0!	#DIV/0!
plate 14	G10	#DIV/0!	#DIV/0!	#DIV/0!	#DIV/0!	#DIV/0!	#DIV/0!
plate 14	G11	#DIV/0!	#DIV/0!	#DIV/0!	#DIV/0!	#DIV/0!	#DIV/0!
plate 14	G12	#DIV/0!	#DIV/0!	#DIV/0!	#DIV/0!	#DIV/0!	#DIV/0!
plate 14	H01	#DIV/0!	#DIV/0!	#DIV/0!	#DIV/0!	#DIV/0!	#DIV/0!
plate 14	H02	#DIV/0!	#DIV/0!	#DIV/0!	#DIV/0!	#DIV/0!	#DIV/0!
plate 14	H03	#DIV/0!	#DIV/0!	#DIV/0!	#DIV/0!	#DIV/0!	#DIV/0!
plate 14	H04	#DIV/0!	#DIV/0!	#DIV/0!	#DIV/0!	#DIV/0!	#DIV/0!
plate 14	H05	#DIV/0!	#DIV/0!	#DIV/0!	#DIV/0!	#DIV/0!	#DIV/0!
plate 14	H06	#DIV/0!	#DIV/0!	#DIV/0!	#DIV/0!	#DIV/0!	#DIV/0!
plate 14	H07	#DIV/0!	#DIV/0!	#DIV/0!	#DIV/0!	#DIV/0!	#DIV/0!
plate 14	H08	#DIV/0!	#DIV/0!	#DIV/0!	#DIV/0!	#DIV/0!	#DIV/0!
plate 14	H09	#DIV/0!	#DIV/0!	#DIV/0!	#DIV/0!	#DIV/0!	#DIV/0!
plate 14	H10	#DIV/0!	#DIV/0!	#DIV/0!	#DIV/0!	#DIV/0!	#DIV/0!
plate 14	H11	#DIV/0!	#DIV/0!	#DIV/0!	#DIV/0!	#DIV/0!	#DIV/0!
plate 14	H12	#DIV/0!	#DIV/0!	#DIV/0!	#DIV/0!	#DIV/0!	#DIV/0!
plate 15	B01	#DIV/0!	#DIV/0!	#DIV/0!	#DIV/0!	#DIV/0!	#DIV/0!	#DIV/0!	#DIV/0!
plate 15	B02	#DIV/0!	#DIV/0!	#DIV/0!	#DIV/0!	#DIV/0!	#DIV/0!
plate 15	B03	#DIV/0!	#DIV/0!	#DIV/0!	#DIV/0!	#DIV/0!	#DIV/0!
plate 15	B04	#DIV/0!	#DIV/0!	#DIV/0!	#DIV/0!	#DIV/0!	#DIV/0!
plate 15	B05	#DIV/0!	#DIV/0!	#DIV/0!	#DIV/0!	#DIV/0!	#DIV/0!
plate 15	B06	#DIV/0!	#DIV/0!	#DIV/0!	#DIV/0!	#DIV/0!	#DIV/0!
plate 15	B07	#DIV/0!	#DIV/0!	#DIV/0!	#DIV/0!	#DIV/0!	#DIV/0!
plate 15	B08	#DIV/0!	#DIV/0!	#DIV/0!	#DIV/0!	#DIV/0!	#DIV/0!
plate 15	B09	#DIV/0!	#DIV/0!	#DIV/0!	#DIV/0!	#DIV/0!	#DIV/0!
plate 15	B10	#DIV/0!	#DIV/0!	#DIV/0!	#DIV/0!	#DIV/0!	#DIV/0!
plate 15	B11	#DIV/0!	#DIV/0!	#DIV/0!	#DIV/0!	#DIV/0!	#DIV/0!
plate 15	B12	#DIV/0!	#DIV/0!	#DIV/0!	#DIV/0!	#DIV/0!	#DIV/0!
plate 15	C01	#DIV/0!	#DIV/0!	#DIV/0!	#DIV/0!	#DIV/0!	#DIV/0!
plate 15	C02	#DIV/0!	#DIV/0!	#DIV/0!	#DIV/0!	#DIV/0!	#DIV/0!
plate 15	C03	#DIV/0!	#DIV/0!	#DIV/0!	#DIV/0!	#DIV/0!	#DIV/0!
plate 15	C04	#DIV/0!	#DIV/0!	#DIV/0!	#DIV/0!	#DIV/0!	#DIV/0!
plate 15	C05	#DIV/0!	#DIV/0!	#DIV/0!	#DIV/0!	#DIV/0!	#DIV/0!
plate 15	C06	#DIV/0!	#DIV/0!	#DIV/0!	#DIV/0!	#DIV/0!	#DIV/0!
plate 15	C07	#DIV/0!	#DIV/0!	#DIV/0!	#DIV/0!	#DIV/0!	#DIV/0!
plate 15	C08	#DIV/0!	#DIV/0!	#DIV/0!	#DIV/0!	#DIV/0!	#DIV/0!
plate 15	C09	#DIV/0!	#DIV/0!	#DIV/0!	#DIV/0!	#DIV/0!	#DIV/0!
plate 15	C10	#DIV/0!	#DIV/0!	#DIV/0!	#DIV/0!	#DIV/0!	#DIV/0!
plate 15	C11	#DIV/0!	#DIV/0!	#DIV/0!	#DIV/0!	#DIV/0!	#DIV/0!
plate 15	C12	#DIV/0!	#DIV/0!	#DIV/0!	#DIV/0!	#DIV/0!	#DIV/0!
plate 15	D01	#DIV/0!	#DIV/0!	#DIV/0!	#DIV/0!	#DIV/0!	#DIV/0!
plate 15	D02	#DIV/0!	#DIV/0!	#DIV/0!	#DIV/0!	#DIV/0!	#DIV/0!
plate 15	D03	#DIV/0!	#DIV/0!	#DIV/0!	#DIV/0!	#DIV/0!	#DIV/0!
plate 15	D04	#DIV/0!	#DIV/0!	#DIV/0!	#DIV/0!	#DIV/0!	#DIV/0!
plate 15	D05	#DIV/0!	#DIV/0!	#DIV/0!	#DIV/0!	#DIV/0!	#DIV/0!
plate 15	D06	#DIV/0!	#DIV/0!	#DIV/0!	#DIV/0!	#DIV/0!	#DIV/0!
plate 15	D07	#DIV/0!	#DIV/0!	#DIV/0!	#DIV/0!	#DIV/0!	#DIV/0!
plate 15	D08	#DIV/0!	#DIV/0!	#DIV/0!	#DIV/0!	#DIV/0!	#DIV/0!
plate 15	D09	#DIV/0!	#DIV/0!	#DIV/0!	#DIV/0!	#DIV/0!	#DIV/0!
plate 15	D10	#DIV/0!	#DIV/0!	#DIV/0!	#DIV/0!	#DIV/0!	#DIV/0!
plate 15	D11	#DIV/0!	#DIV/0!	#DIV/0!	#DIV/0!	#DIV/0!	#DIV/0!
plate 15	D12	#DIV/0!	#DIV/0!	#DIV/0!	#DIV/0!	#DIV/0!	#DIV/0!
plate 15	E01	#DIV/0!	#DIV/0!	#DIV/0!	#DIV/0!	#DIV/0!	#DIV/0!
plate 15	E02	#DIV/0!	#DIV/0!	#DIV/0!	#DIV/0!	#DIV/0!	#DIV/0!
plate 15	E03	#DIV/0!	#DIV/0!	#DIV/0!	#DIV/0!	#DIV/0!	#DIV/0!
plate 15	E04	#DIV/0!	#DIV/0!	#DIV/0!	#DIV/0!	#DIV/0!	#DIV/0!
plate 15	E05	#DIV/0!	#DIV/0!	#DIV/0!	#DIV/0!	#DIV/0!	#DIV/0!
plate 15	E06	#DIV/0!	#DIV/0!	#DIV/0!	#DIV/0!	#DIV/0!	#DIV/0!
plate 15	E07	#DIV/0!	#DIV/0!	#DIV/0!	#DIV/0!	#DIV/0!	#DIV/0!
plate 15	E08	#DIV/0!	#DIV/0!	#DIV/0!	#DIV/0!	#DIV/0!	#DIV/0!
plate 15	E09	#DIV/0!	#DIV/0!	#DIV/0!	#DIV/0!	#DIV/0!	#DIV/0!
plate 15	E10	#DIV/0!	#DIV/0!	#DIV/0!	#DIV/0!	#DIV/0!	#DIV/0!
plate 15	E11	#DIV/0!	#DIV/0!	#DIV/0!	#DIV/0!	#DIV/0!	#DIV/0!
plate 15	E12	#DIV/0!	#DIV/0!	#DIV/0!	#DIV/0!	#DIV/0!	#DIV/0!
plate 15	F01	#DIV/0!	#DIV/0!	#DIV/0!	#DIV/0!	#DIV/0!	#DIV/0!
plate 15	F02	#DIV/0!	#DIV/0!	#DIV/0!	#DIV/0!	#DIV/0!	#DIV/0!
plate 15	F03	#DIV/0!	#DIV/0!	#DIV/0!	#DIV/0!	#DIV/0!	#DIV/0!
plate 15	F04	#DIV/0!	#DIV/0!	#DIV/0!	#DIV/0!	#DIV/0!	#DIV/0!
plate 15	F05	#DIV/0!	#DIV/0!	#DIV/0!	#DIV/0!	#DIV/0!	#DIV/0!
plate 15	F06	#DIV/0!	#DIV/0!	#DIV/0!	#DIV/0!	#DIV/0!	#DIV/0!
plate 15	F07	#DIV/0!	#DIV/0!	#DIV/0!	#DIV/0!	#DIV/0!	#DIV/0!
plate 15	F08	#DIV/0!	#DIV/0!	#DIV/0!	#DIV/0!	#DIV/0!	#DIV/0!
plate 15	F09	#DIV/0!	#DIV/0!	#DIV/0!	#DIV/0!	#DIV/0!	#DIV/0!
plate 15	F10	#DIV/0!	#DIV/0!	#DIV/0!	#DIV/0!	#DIV/0!	#DIV/0!
plate 15	F11	#DIV/0!	#DIV/0!	#DIV/0!	#DIV/0!	#DIV/0!	#DIV/0!
plate 15	F12	#DIV/0!	#DIV/0!	#DIV/0!	#DIV/0!	#DIV/0!	#DIV/0!
plate 15	G01	#DIV/0!	#DIV/0!	#DIV/0!	#DIV/0!	#DIV/0!	#DIV/0!
plate 15	G02	#DIV/0!	#DIV/0!	#DIV/0!	#DIV/0!	#DIV/0!	#DIV/0!
plate 15	G03	#DIV/0!	#DIV/0!	#DIV/0!	#DIV/0!	#DIV/0!	#DIV/0!
plate 15	G04	#DIV/0!	#DIV/0!	#DIV/0!	#DIV/0!	#DIV/0!	#DIV/0!
plate 15	G05	#DIV/0!	#DIV/0!	#DIV/0!	#DIV/0!	#DIV/0!	#DIV/0!
plate 15	G06	#DIV/0!	#DIV/0!	#DIV/0!	#DIV/0!	#DIV/0!	#DIV/0!
plate 15	G07	#DIV/0!	#DIV/0!	#DIV/0!	#DIV/0!	#DIV/0!	#DIV/0!
plate 15	G08	#DIV/0!	#DIV/0!	#DIV/0!	#DIV/0!	#DIV/0!	#DIV/0!
plate 15	G09	#DIV/0!	#DIV/0!	#DIV/0!	#DIV/0!	#DIV/0!	#DIV/0!
plate 15	G10	#DIV/0!	#DIV/0!	#DIV/0!	#DIV/0!	#DIV/0!	#DIV/0!
plate 15	G11	#DIV/0!	#DIV/0!	#DIV/0!	#DIV/0!	#DIV/0!	#DIV/0!
plate 15	G12	#DIV/0!	#DIV/0!	#DIV/0!	#DIV/0!	#DIV/0!	#DIV/0!
plate 15	H01	#DIV/0!	#DIV/0!	#DIV/0!	#DIV/0!	#DIV/0!	#DIV/0!
plate 15	H02	#DIV/0!	#DIV/0!	#DIV/0!	#DIV/0!	#DIV/0!	#DIV/0!
plate 15	H03	#DIV/0!	#DIV/0!	#DIV/0!	#DIV/0!	#DIV/0!	#DIV/0!
plate 15	H04	#DIV/0!	#DIV/0!	#DIV/0!	#DIV/0!	#DIV/0!	#DIV/0!
plate 15	H05	#DIV/0!	#DIV/0!	#DIV/0!	#DIV/0!	#DIV/0!	#DIV/0!
plate 15	H06	#DIV/0!	#DIV/0!	#DIV/0!	#DIV/0!	#DIV/0!	#DIV/0!
plate 15	H07	#DIV/0!	#DIV/0!	#DIV/0!	#DIV/0!	#DIV/0!	#DIV/0!
plate 15	H08	#DIV/0!	#DIV/0!	#DIV/0!	#DIV/0!	#DIV/0!	#DIV/0!
plate 15	H09	#DIV/0!	#DIV/0!	#DIV/0!	#DIV/0!	#DIV/0!	#DIV/0!
plate 15	H10	#DIV/0!	#DIV/0!	#DIV/0!	#DIV/0!	#DIV/0!	#DIV/0!
plate 15	H11	#DIV/0!	#DIV/0!	#DIV/0!	#DIV/0!	#DIV/0!	#DIV/0!
plate 15	H12	#DIV/0!	#DIV/0!	#DIV/0!	#DIV/0!	#DIV/0!	#DIV/0!
plate 16	B01	#DIV/0!	#DIV/0!	#DIV/0!	#DIV/0!	#DIV/0!	#DIV/0!	#DIV/0!	#DIV/0!
plate 16	B02	#DIV/0!	#DIV/0!	#DIV/0!	#DIV/0!	#DIV/0!	#DIV/0!
plate 16	B03	#DIV/0!	#DIV/0!	#DIV/0!	#DIV/0!	#DIV/0!	#DIV/0!
plate 16	B04	#DIV/0!	#DIV/0!	#DIV/0!	#DIV/0!	#DIV/0!	#DIV/0!
plate 16	B05	#DIV/0!	#DIV/0!	#DIV/0!	#DIV/0!	#DIV/0!	#DIV/0!
plate 16	B06	#DIV/0!	#DIV/0!	#DIV/0!	#DIV/0!	#DIV/0!	#DIV/0!
plate 16	B07	#DIV/0!	#DIV/0!	#DIV/0!	#DIV/0!	#DIV/0!	#DIV/0!
plate 16	B08	#DIV/0!	#DIV/0!	#DIV/0!	#DIV/0!	#DIV/0!	#DIV/0!
plate 16	B09	#DIV/0!	#DIV/0!	#DIV/0!	#DIV/0!	#DIV/0!	#DIV/0!
plate 16	B10	#DIV/0!	#DIV/0!	#DIV/0!	#DIV/0!	#DIV/0!	#DIV/0!
plate 16	B11	#DIV/0!	#DIV/0!	#DIV/0!	#DIV/0!	#DIV/0!	#DIV/0!
plate 16	B12	#DIV/0!	#DIV/0!	#DIV/0!	#DIV/0!	#DIV/0!	#DIV/0!
plate 16	C01	#DIV/0!	#DIV/0!	#DIV/0!	#DIV/0!	#DIV/0!	#DIV/0!
plate 16	C02	#DIV/0!	#DIV/0!	#DIV/0!	#DIV/0!	#DIV/0!	#DIV/0!
plate 16	C03	#DIV/0!	#DIV/0!	#DIV/0!	#DIV/0!	#DIV/0!	#DIV/0!
plate 16	C04	#DIV/0!	#DIV/0!	#DIV/0!	#DIV/0!	#DIV/0!	#DIV/0!
plate 16	C05	#DIV/0!	#DIV/0!	#DIV/0!	#DIV/0!	#DIV/0!	#DIV/0!
plate 16	C06	#DIV/0!	#DIV/0!	#DIV/0!	#DIV/0!	#DIV/0!	#DIV/0!
plate 16	C07	#DIV/0!	#DIV/0!	#DIV/0!	#DIV/0!	#DIV/0!	#DIV/0!
plate 16	C08	#DIV/0!	#DIV/0!	#DIV/0!	#DIV/0!	#DIV/0!	#DIV/0!
plate 16	C09	#DIV/0!	#DIV/0!	#DIV/0!	#DIV/0!	#DIV/0!	#DIV/0!
plate 16	C10	#DIV/0!	#DIV/0!	#DIV/0!	#DIV/0!	#DIV/0!	#DIV/0!
plate 16	C11	#DIV/0!	#DIV/0!	#DIV/0!	#DIV/0!	#DIV/0!	#DIV/0!
plate 16	C12	#DIV/0!	#DIV/0!	#DIV/0!	#DIV/0!	#DIV/0!	#DIV/0!
plate 16	D01	#DIV/0!	#DIV/0!	#DIV/0!	#DIV/0!	#DIV/0!	#DIV/0!
plate 16	D02	#DIV/0!	#DIV/0!	#DIV/0!	#DIV/0!	#DIV/0!	#DIV/0!
plate 16	D03	#DIV/0!	#DIV/0!	#DIV/0!	#DIV/0!	#DIV/0!	#DIV/0!
plate 16	D04	#DIV/0!	#DIV/0!	#DIV/0!	#DIV/0!	#DIV/0!	#DIV/0!
plate 16	D05	#DIV/0!	#DIV/0!	#DIV/0!	#DIV/0!	#DIV/0!	#DIV/0!
plate 16	D06	#DIV/0!	#DIV/0!	#DIV/0!	#DIV/0!	#DIV/0!	#DIV/0!
plate 16	D07	#DIV/0!	#DIV/0!	#DIV/0!	#DIV/0!	#DIV/0!	#DIV/0!
plate 16	D08	#DIV/0!	#DIV/0!	#DIV/0!	#DIV/0!	#DIV/0!	#DIV/0!
plate 16	D09	#DIV/0!	#DIV/0!	#DIV/0!	#DIV/0!	#DIV/0!	#DIV/0!
plate 16	D10	#DIV/0!	#DIV/0!	#DIV/0!	#DIV/0!	#DIV/0!	#DIV/0!
plate 16	D11	#DIV/0!	#DIV/0!	#DIV/0!	#DIV/0!	#DIV/0!	#DIV/0!
plate 16	D12	#DIV/0!	#DIV/0!	#DIV/0!	#DIV/0!	#DIV/0!	#DIV/0!
plate 16	E01	#DIV/0!	#DIV/0!	#DIV/0!	#DIV/0!	#DIV/0!	#DIV/0!
plate 16	E02	#DIV/0!	#DIV/0!	#DIV/0!	#DIV/0!	#DIV/0!	#DIV/0!
plate 16	E03	#DIV/0!	#DIV/0!	#DIV/0!	#DIV/0!	#DIV/0!	#DIV/0!
plate 16	E04	#DIV/0!	#DIV/0!	#DIV/0!	#DIV/0!	#DIV/0!	#DIV/0!
plate 16	E05	#DIV/0!	#DIV/0!	#DIV/0!	#DIV/0!	#DIV/0!	#DIV/0!
plate 16	E06	#DIV/0!	#DIV/0!	#DIV/0!	#DIV/0!	#DIV/0!	#DIV/0!
plate 16	E07	#DIV/0!	#DIV/0!	#DIV/0!	#DIV/0!	#DIV/0!	#DIV/0!
plate 16	E08	#DIV/0!	#DIV/0!	#DIV/0!	#DIV/0!	#DIV/0!	#DIV/0!
plate 16	E09	#DIV/0!	#DIV/0!	#DIV/0!	#DIV/0!	#DIV/0!	#DIV/0!
plate 16	E10	#DIV/0!	#DIV/0!	#DIV/0!	#DIV/0!	#DIV/0!	#DIV/0!
plate 16	E11	#DIV/0!	#DIV/0!	#DIV/0!	#DIV/0!	#DIV/0!	#DIV/0!
plate 16	E12	#DIV/0!	#DIV/0!	#DIV/0!	#DIV/0!	#DIV/0!	#DIV/0!
plate 16	F01	#DIV/0!	#DIV/0!	#DIV/0!	#DIV/0!	#DIV/0!	#DIV/0!
plate 16	F02	#DIV/0!	#DIV/0!	#DIV/0!	#DIV/0!	#DIV/0!	#DIV/0!
plate 16	F03	#DIV/0!	#DIV/0!	#DIV/0!	#DIV/0!	#DIV/0!	#DIV/0!
plate 16	F04	#DIV/0!	#DIV/0!	#DIV/0!	#DIV/0!	#DIV/0!	#DIV/0!
plate 16	F05	#DIV/0!	#DIV/0!	#DIV/0!	#DIV/0!	#DIV/0!	#DIV/0!
plate 16	F06	#DIV/0!	#DIV/0!	#DIV/0!	#DIV/0!	#DIV/0!	#DIV/0!
plate 16	F07	#DIV/0!	#DIV/0!	#DIV/0!	#DIV/0!	#DIV/0!	#DIV/0!
plate 16	F08	#DIV/0!	#DIV/0!	#DIV/0!	#DIV/0!	#DIV/0!	#DIV/0!
plate 16	F09	#DIV/0!	#DIV/0!	#DIV/0!	#DIV/0!	#DIV/0!	#DIV/0!
plate 16	F10	#DIV/0!	#DIV/0!	#DIV/0!	#DIV/0!	#DIV/0!	#DIV/0!
plate 16	F11	#DIV/0!	#DIV/0!	#DIV/0!	#DIV/0!	#DIV/0!	#DIV/0!
plate 16	F12	#DIV/0!	#DIV/0!	#DIV/0!	#DIV/0!	#DIV/0!	#DIV/0!
plate 16	G01	#DIV/0!	#DIV/0!	#DIV/0!	#DIV/0!	#DIV/0!	#DIV/0!
plate 16	G02	#DIV/0!	#DIV/0!	#DIV/0!	#DIV/0!	#DIV/0!	#DIV/0!
plate 16	G03	#DIV/0!	#DIV/0!	#DIV/0!	#DIV/0!	#DIV/0!	#DIV/0!
plate 16	G04	#DIV/0!	#DIV/0!	#DIV/0!	#DIV/0!	#DIV/0!	#DIV/0!
plate 16	G05	#DIV/0!	#DIV/0!	#DIV/0!	#DIV/0!	#DIV/0!	#DIV/0!
plate 16	G06	#DIV/0!	#DIV/0!	#DIV/0!	#DIV/0!	#DIV/0!	#DIV/0!
plate 16	G07	#DIV/0!	#DIV/0!	#DIV/0!	#DIV/0!	#DIV/0!	#DIV/0!
plate 16	G08	#DIV/0!	#DIV/0!	#DIV/0!	#DIV/0!	#DIV/0!	#DIV/0!
plate 16	G09	#DIV/0!	#DIV/0!	#DIV/0!	#DIV/0!	#DIV/0!	#DIV/0!
plate 16	G10	#DIV/0!	#DIV/0!	#DIV/0!	#DIV/0!	#DIV/0!	#DIV/0!
plate 16	G11	#DIV/0!	#DIV/0!	#DIV/0!	#DIV/0!	#DIV/0!	#DIV/0!
plate 16	G12	#DIV/0!	#DIV/0!	#DIV/0!	#DIV/0!	#DIV/0!	#DIV/0!
plate 16	H01	#DIV/0!	#DIV/0!	#DIV/0!	#DIV/0!	#DIV/0!	#DIV/0!
plate 16	H02	#DIV/0!	#DIV/0!	#DIV/0!	#DIV/0!	#DIV/0!	#DIV/0!
plate 16	H03	#DIV/0!	#DIV/0!	#DIV/0!	#DIV/0!	#DIV/0!	#DIV/0!
plate 16	H04	#DIV/0!	#DIV/0!	#DIV/0!	#DIV/0!	#DIV/0!	#DIV/0!
plate 16	H05	#DIV/0!	#DIV/0!	#DIV/0!	#DIV/0!	#DIV/0!	#DIV/0!
plate 16	H06	#DIV/0!	#DIV/0!	#DIV/0!	#DIV/0!	#DIV/0!	#DIV/0!
plate 16	H07	#DIV/0!	#DIV/0!	#DIV/0!	#DIV/0!	#DIV/0!	#DIV/0!
plate 16	H08	#DIV/0!	#DIV/0!	#DIV/0!	#DIV/0!	#DIV/0!	#DIV/0!
plate 16	H09	#DIV/0!	#DIV/0!	#DIV/0!	#DIV/0!	#DIV/0!	#DIV/0!
plate 16	H10	#DIV/0!	#DIV/0!	#DIV/0!	#DIV/0!	#DIV/0!	#DIV/0!
plate 16	H11	#DIV/0!	#DIV/0!	#DIV/0!	#DIV/0!	#DIV/0!	#DIV/0!
plate 16	H12	#DIV/0!	#DIV/0!	#DIV/0!	#DIV/0!	#DIV/0!	#DIV/0!
plate 17	B01	#DIV/0!	#DIV/0!	#DIV/0!	#DIV/0!	#DIV/0!	#DIV/0!	#DIV/0!	#DIV/0!
plate 17	B02	#DIV/0!	#DIV/0!	#DIV/0!	#DIV/0!	#DIV/0!	#DIV/0!
plate 17	B03	#DIV/0!	#DIV/0!	#DIV/0!	#DIV/0!	#DIV/0!	#DIV/0!
plate 17	B04	#DIV/0!	#DIV/0!	#DIV/0!	#DIV/0!	#DIV/0!	#DIV/0!
plate 17	B05	#DIV/0!	#DIV/0!	#DIV/0!	#DIV/0!	#DIV/0!	#DIV/0!
plate 17	B06	#DIV/0!	#DIV/0!	#DIV/0!	#DIV/0!	#DIV/0!	#DIV/0!
plate 17	B07	#DIV/0!	#DIV/0!	#DIV/0!	#DIV/0!	#DIV/0!	#DIV/0!
plate 17	B08	#DIV/0!	#DIV/0!	#DIV/0!	#DIV/0!	#DIV/0!	#DIV/0!
plate 17	B09	#DIV/0!	#DIV/0!	#DIV/0!	#DIV/0!	#DIV/0!	#DIV/0!
plate 17	B10	#DIV/0!	#DIV/0!	#DIV/0!	#DIV/0!	#DIV/0!	#DIV/0!
plate 17	B11	#DIV/0!	#DIV/0!	#DIV/0!	#DIV/0!	#DIV/0!	#DIV/0!
plate 17	B12	#DIV/0!	#DIV/0!	#DIV/0!	#DIV/0!	#DIV/0!	#DIV/0!
plate 17	C01	#DIV/0!	#DIV/0!	#DIV/0!	#DIV/0!	#DIV/0!	#DIV/0!
plate 17	C02	#DIV/0!	#DIV/0!	#DIV/0!	#DIV/0!	#DIV/0!	#DIV/0!
plate 17	C03	#DIV/0!	#DIV/0!	#DIV/0!	#DIV/0!	#DIV/0!	#DIV/0!
plate 17	C04	#DIV/0!	#DIV/0!	#DIV/0!	#DIV/0!	#DIV/0!	#DIV/0!
plate 17	C05	#DIV/0!	#DIV/0!	#DIV/0!	#DIV/0!	#DIV/0!	#DIV/0!
plate 17	C06	#DIV/0!	#DIV/0!	#DIV/0!	#DIV/0!	#DIV/0!	#DIV/0!
plate 17	C07	#DIV/0!	#DIV/0!	#DIV/0!	#DIV/0!	#DIV/0!	#DIV/0!
plate 17	C08	#DIV/0!	#DIV/0!	#DIV/0!	#DIV/0!	#DIV/0!	#DIV/0!
plate 17	C09	#DIV/0!	#DIV/0!	#DIV/0!	#DIV/0!	#DIV/0!	#DIV/0!
plate 17	C10	#DIV/0!	#DIV/0!	#DIV/0!	#DIV/0!	#DIV/0!	#DIV/0!
plate 17	C11	#DIV/0!	#DIV/0!	#DIV/0!	#DIV/0!	#DIV/0!	#DIV/0!
plate 17	C12	#DIV/0!	#DIV/0!	#DIV/0!	#DIV/0!	#DIV/0!	#DIV/0!
plate 17	D01	#DIV/0!	#DIV/0!	#DIV/0!	#DIV/0!	#DIV/0!	#DIV/0!
plate 17	D02	#DIV/0!	#DIV/0!	#DIV/0!	#DIV/0!	#DIV/0!	#DIV/0!
plate 17	D03	#DIV/0!	#DIV/0!	#DIV/0!	#DIV/0!	#DIV/0!	#DIV/0!
plate 17	D04	#DIV/0!	#DIV/0!	#DIV/0!	#DIV/0!	#DIV/0!	#DIV/0!
plate 17	D05	#DIV/0!	#DIV/0!	#DIV/0!	#DIV/0!	#DIV/0!	#DIV/0!
plate 17	D06	#DIV/0!	#DIV/0!	#DIV/0!	#DIV/0!	#DIV/0!	#DIV/0!
plate 17	D07	#DIV/0!	#DIV/0!	#DIV/0!	#DIV/0!	#DIV/0!	#DIV/0!
plate 17	D08	#DIV/0!	#DIV/0!	#DIV/0!	#DIV/0!	#DIV/0!	#DIV/0!
plate 17	D09	#DIV/0!	#DIV/0!	#DIV/0!	#DIV/0!	#DIV/0!	#DIV/0!
plate 17	D10	#DIV/0!	#DIV/0!	#DIV/0!	#DIV/0!	#DIV/0!	#DIV/0!
plate 17	D11	#DIV/0!	#DIV/0!	#DIV/0!	#DIV/0!	#DIV/0!	#DIV/0!
plate 17	D12	#DIV/0!	#DIV/0!	#DIV/0!	#DIV/0!	#DIV/0!	#DIV/0!
plate 17	E01	#DIV/0!	#DIV/0!	#DIV/0!	#DIV/0!	#DIV/0!	#DIV/0!
plate 17	E02	#DIV/0!	#DIV/0!	#DIV/0!	#DIV/0!	#DIV/0!	#DIV/0!
plate 17	E03	#DIV/0!	#DIV/0!	#DIV/0!	#DIV/0!	#DIV/0!	#DIV/0!
plate 17	E04	#DIV/0!	#DIV/0!	#DIV/0!	#DIV/0!	#DIV/0!	#DIV/0!
plate 17	E05	#DIV/0!	#DIV/0!	#DIV/0!	#DIV/0!	#DIV/0!	#DIV/0!
plate 17	E06	#DIV/0!	#DIV/0!	#DIV/0!	#DIV/0!	#DIV/0!	#DIV/0!
plate 17	E07	#DIV/0!	#DIV/0!	#DIV/0!	#DIV/0!	#DIV/0!	#DIV/0!
plate 17	E08	#DIV/0!	#DIV/0!	#DIV/0!	#DIV/0!	#DIV/0!	#DIV/0!
plate 17	E09	#DIV/0!	#DIV/0!	#DIV/0!	#DIV/0!	#DIV/0!	#DIV/0!
plate 17	E10	#DIV/0!	#DIV/0!	#DIV/0!	#DIV/0!	#DIV/0!	#DIV/0!
plate 17	E11	#DIV/0!	#DIV/0!	#DIV/0!	#DIV/0!	#DIV/0!	#DIV/0!
plate 17	E12	#DIV/0!	#DIV/0!	#DIV/0!	#DIV/0!	#DIV/0!	#DIV/0!
plate 17	F01	#DIV/0!	#DIV/0!	#DIV/0!	#DIV/0!	#DIV/0!	#DIV/0!
plate 17	F02	#DIV/0!	#DIV/0!	#DIV/0!	#DIV/0!	#DIV/0!	#DIV/0!
plate 17	F03	#DIV/0!	#DIV/0!	#DIV/0!	#DIV/0!	#DIV/0!	#DIV/0!
plate 17	F04	#DIV/0!	#DIV/0!	#DIV/0!	#DIV/0!	#DIV/0!	#DIV/0!
plate 17	F05	#DIV/0!	#DIV/0!	#DIV/0!	#DIV/0!	#DIV/0!	#DIV/0!
plate 17	F06	#DIV/0!	#DIV/0!	#DIV/0!	#DIV/0!	#DIV/0!	#DIV/0!
plate 17	F07	#DIV/0!	#DIV/0!	#DIV/0!	#DIV/0!	#DIV/0!	#DIV/0!
plate 17	F08	#DIV/0!	#DIV/0!	#DIV/0!	#DIV/0!	#DIV/0!	#DIV/0!
plate 17	F09	#DIV/0!	#DIV/0!	#DIV/0!	#DIV/0!	#DIV/0!	#DIV/0!
plate 17	F10	#DIV/0!	#DIV/0!	#DIV/0!	#DIV/0!	#DIV/0!	#DIV/0!
plate 17	F11	#DIV/0!	#DIV/0!	#DIV/0!	#DIV/0!	#DIV/0!	#DIV/0!
plate 17	F12	#DIV/0!	#DIV/0!	#DIV/0!	#DIV/0!	#DIV/0!	#DIV/0!
plate 17	G01	#DIV/0!	#DIV/0!	#DIV/0!	#DIV/0!	#DIV/0!	#DIV/0!
plate 17	G02	#DIV/0!	#DIV/0!	#DIV/0!	#DIV/0!	#DIV/0!	#DIV/0!
plate 17	G03	#DIV/0!	#DIV/0!	#DIV/0!	#DIV/0!	#DIV/0!	#DIV/0!
plate 17	G04	#DIV/0!	#DIV/0!	#DIV/0!	#DIV/0!	#DIV/0!	#DIV/0!
plate 17	G05	#DIV/0!	#DIV/0!	#DIV/0!	#DIV/0!	#DIV/0!	#DIV/0!
plate 17	G06	#DIV/0!	#DIV/0!	#DIV/0!	#DIV/0!	#DIV/0!	#DIV/0!
plate 17	G07	#DIV/0!	#DIV/0!	#DIV/0!	#DIV/0!	#DIV/0!	#DIV/0!
plate 17	G08	#DIV/0!	#DIV/0!	#DIV/0!	#DIV/0!	#DIV/0!	#DIV/0!
plate 17	G09	#DIV/0!	#DIV/0!	#DIV/0!	#DIV/0!	#DIV/0!	#DIV/0!
plate 17	G10	#DIV/0!	#DIV/0!	#DIV/0!	#DIV/0!	#DIV/0!	#DIV/0!
plate 17	G11	#DIV/0!	#DIV/0!	#DIV/0!	#DIV/0!	#DIV/0!	#DIV/0!
plate 17	G12	#DIV/0!	#DIV/0!	#DIV/0!	#DIV/0!	#DIV/0!	#DIV/0!
plate 17	H01	#DIV/0!	#DIV/0!	#DIV/0!	#DIV/0!	#DIV/0!	#DIV/0!
plate 17	H02	#DIV/0!	#DIV/0!	#DIV/0!	#DIV/0!	#DIV/0!	#DIV/0!
plate 17	H03	#DIV/0!	#DIV/0!	#DIV/0!	#DIV/0!	#DIV/0!	#DIV/0!
plate 17	H04	#DIV/0!	#DIV/0!	#DIV/0!	#DIV/0!	#DIV/0!	#DIV/0!
plate 17	H05	#DIV/0!	#DIV/0!	#DIV/0!	#DIV/0!	#DIV/0!	#DIV/0!
plate 17	H06	#DIV/0!	#DIV/0!	#DIV/0!	#DIV/0!	#DIV/0!	#DIV/0!
plate 17	H07	#DIV/0!	#DIV/0!	#DIV/0!	#DIV/0!	#DIV/0!	#DIV/0!
plate 17	H08	#DIV/0!	#DIV/0!	#DIV/0!	#DIV/0!	#DIV/0!	#DIV/0!
plate 17	H09	#DIV/0!	#DIV/0!	#DIV/0!	#DIV/0!	#DIV/0!	#DIV/0!
plate 17	H10	#DIV/0!	#DIV/0!	#DIV/0!	#DIV/0!	#DIV/0!	#DIV/0!
plate 17	H11	#DIV/0!	#DIV/0!	#DIV/0!	#DIV/0!	#DIV/0!	#DIV/0!
plate 17	H12	#DIV/0!	#DIV/0!	#DIV/0!	#DIV/0!	#DIV/0!	#DIV/0!
plate 18	B01	#DIV/0!	#DIV/0!	#DIV/0!	#DIV/0!	#DIV/0!	#DIV/0!	#DIV/0!	#DIV/0!
plate 18	B02	#DIV/0!	#DIV/0!	#DIV/0!	#DIV/0!	#DIV/0!	#DIV/0!
plate 18	B03	#DIV/0!	#DIV/0!	#DIV/0!	#DIV/0!	#DIV/0!	#DIV/0!
plate 18	B04	#DIV/0!	#DIV/0!	#DIV/0!	#DIV/0!	#DIV/0!	#DIV/0!
plate 18	B05	#DIV/0!	#DIV/0!	#DIV/0!	#DIV/0!	#DIV/0!	#DIV/0!
plate 18	B06	#DIV/0!	#DIV/0!	#DIV/0!	#DIV/0!	#DIV/0!	#DIV/0!
plate 18	B07	#DIV/0!	#DIV/0!	#DIV/0!	#DIV/0!	#DIV/0!	#DIV/0!
plate 18	B08	#DIV/0!	#DIV/0!	#DIV/0!	#DIV/0!	#DIV/0!	#DIV/0!
plate 18	B09	#DIV/0!	#DIV/0!	#DIV/0!	#DIV/0!	#DIV/0!	#DIV/0!
plate 18	B10	#DIV/0!	#DIV/0!	#DIV/0!	#DIV/0!	#DIV/0!	#DIV/0!
plate 18	B11	#DIV/0!	#DIV/0!	#DIV/0!	#DIV/0!	#DIV/0!	#DIV/0!
plate 18	B12	#DIV/0!	#DIV/0!	#DIV/0!	#DIV/0!	#DIV/0!	#DIV/0!
plate 18	C01	#DIV/0!	#DIV/0!	#DIV/0!	#DIV/0!	#DIV/0!	#DIV/0!
plate 18	C02	#DIV/0!	#DIV/0!	#DIV/0!	#DIV/0!	#DIV/0!	#DIV/0!
plate 18	C03	#DIV/0!	#DIV/0!	#DIV/0!	#DIV/0!	#DIV/0!	#DIV/0!
plate 18	C04	#DIV/0!	#DIV/0!	#DIV/0!	#DIV/0!	#DIV/0!	#DIV/0!
plate 18	C05	#DIV/0!	#DIV/0!	#DIV/0!	#DIV/0!	#DIV/0!	#DIV/0!
plate 18	C06	#DIV/0!	#DIV/0!	#DIV/0!	#DIV/0!	#DIV/0!	#DIV/0!
plate 18	C07	#DIV/0!	#DIV/0!	#DIV/0!	#DIV/0!	#DIV/0!	#DIV/0!
plate 18	C08	#DIV/0!	#DIV/0!	#DIV/0!	#DIV/0!	#DIV/0!	#DIV/0!
plate 18	C09	#DIV/0!	#DIV/0!	#DIV/0!	#DIV/0!	#DIV/0!	#DIV/0!
plate 18	C10	#DIV/0!	#DIV/0!	#DIV/0!	#DIV/0!	#DIV/0!	#DIV/0!
plate 18	C11	#DIV/0!	#DIV/0!	#DIV/0!	#DIV/0!	#DIV/0!	#DIV/0!
plate 18	C12	#DIV/0!	#DIV/0!	#DIV/0!	#DIV/0!	#DIV/0!	#DIV/0!
plate 18	D01	#DIV/0!	#DIV/0!	#DIV/0!	#DIV/0!	#DIV/0!	#DIV/0!
plate 18	D02	#DIV/0!	#DIV/0!	#DIV/0!	#DIV/0!	#DIV/0!	#DIV/0!
plate 18	D03	#DIV/0!	#DIV/0!	#DIV/0!	#DIV/0!	#DIV/0!	#DIV/0!
plate 18	D04	#DIV/0!	#DIV/0!	#DIV/0!	#DIV/0!	#DIV/0!	#DIV/0!
plate 18	D05	#DIV/0!	#DIV/0!	#DIV/0!	#DIV/0!	#DIV/0!	#DIV/0!
plate 18	D06	#DIV/0!	#DIV/0!	#DIV/0!	#DIV/0!	#DIV/0!	#DIV/0!
plate 18	D07	#DIV/0!	#DIV/0!	#DIV/0!	#DIV/0!	#DIV/0!	#DIV/0!
plate 18	D08	#DIV/0!	#DIV/0!	#DIV/0!	#DIV/0!	#DIV/0!	#DIV/0!
plate 18	D09	#DIV/0!	#DIV/0!	#DIV/0!	#DIV/0!	#DIV/0!	#DIV/0!
plate 18	D10	#DIV/0!	#DIV/0!	#DIV/0!	#DIV/0!	#DIV/0!	#DIV/0!
plate 18	D11	#DIV/0!	#DIV/0!	#DIV/0!	#DIV/0!	#DIV/0!	#DIV/0!
plate 18	D12	#DIV/0!	#DIV/0!	#DIV/0!	#DIV/0!	#DIV/0!	#DIV/0!
plate 18	E01	#DIV/0!	#DIV/0!	#DIV/0!	#DIV/0!	#DIV/0!	#DIV/0!
plate 18	E02	#DIV/0!	#DIV/0!	#DIV/0!	#DIV/0!	#DIV/0!	#DIV/0!
plate 18	E03	#DIV/0!	#DIV/0!	#DIV/0!	#DIV/0!	#DIV/0!	#DIV/0!
plate 18	E04	#DIV/0!	#DIV/0!	#DIV/0!	#DIV/0!	#DIV/0!	#DIV/0!
plate 18	E05	#DIV/0!	#DIV/0!	#DIV/0!	#DIV/0!	#DIV/0!	#DIV/0!
plate 18	E06	#DIV/0!	#DIV/0!	#DIV/0!	#DIV/0!	#DIV/0!	#DIV/0!
plate 18	E07	#DIV/0!	#DIV/0!	#DIV/0!	#DIV/0!	#DIV/0!	#DIV/0!
plate 18	E08	#DIV/0!	#DIV/0!	#DIV/0!	#DIV/0!	#DIV/0!	#DIV/0!
plate 18	E09	#DIV/0!	#DIV/0!	#DIV/0!	#DIV/0!	#DIV/0!	#DIV/0!
plate 18	E10	#DIV/0!	#DIV/0!	#DIV/0!	#DIV/0!	#DIV/0!	#DIV/0!
plate 18	E11	#DIV/0!	#DIV/0!	#DIV/0!	#DIV/0!	#DIV/0!	#DIV/0!
plate 18	E12	#DIV/0!	#DIV/0!	#DIV/0!	#DIV/0!	#DIV/0!	#DIV/0!
plate 18	F01	#DIV/0!	#DIV/0!	#DIV/0!	#DIV/0!	#DIV/0!	#DIV/0!
plate 18	F02	#DIV/0!	#DIV/0!	#DIV/0!	#DIV/0!	#DIV/0!	#DIV/0!
plate 18	F03	#DIV/0!	#DIV/0!	#DIV/0!	#DIV/0!	#DIV/0!	#DIV/0!
plate 18	F04	#DIV/0!	#DIV/0!	#DIV/0!	#DIV/0!	#DIV/0!	#DIV/0!
plate 18	F05	#DIV/0!	#DIV/0!	#DIV/0!	#DIV/0!	#DIV/0!	#DIV/0!
plate 18	F06	#DIV/0!	#DIV/0!	#DIV/0!	#DIV/0!	#DIV/0!	#DIV/0!
plate 18	F07	#DIV/0!	#DIV/0!	#DIV/0!	#DIV/0!	#DIV/0!	#DIV/0!
plate 18	F08	#DIV/0!	#DIV/0!	#DIV/0!	#DIV/0!	#DIV/0!	#DIV/0!
plate 18	F09	#DIV/0!	#DIV/0!	#DIV/0!	#DIV/0!	#DIV/0!	#DIV/0!
plate 18	F10	#DIV/0!	#DIV/0!	#DIV/0!	#DIV/0!	#DIV/0!	#DIV/0!
plate 18	F11	#DIV/0!	#DIV/0!	#DIV/0!	#DIV/0!	#DIV/0!	#DIV/0!
plate 18	F12	#DIV/0!	#DIV/0!	#DIV/0!	#DIV/0!	#DIV/0!	#DIV/0!
plate 18	G01	#DIV/0!	#DIV/0!	#DIV/0!	#DIV/0!	#DIV/0!	#DIV/0!
plate 18	G02	#DIV/0!	#DIV/0!	#DIV/0!	#DIV/0!	#DIV/0!	#DIV/0!
plate 18	G03	#DIV/0!	#DIV/0!	#DIV/0!	#DIV/0!	#DIV/0!	#DIV/0!
plate 18	G04	#DIV/0!	#DIV/0!	#DIV/0!	#DIV/0!	#DIV/0!	#DIV/0!
plate 18	G05	#DIV/0!	#DIV/0!	#DIV/0!	#DIV/0!	#DIV/0!	#DIV/0!
plate 18	G06	#DIV/0!	#DIV/0!	#DIV/0!	#DIV/0!	#DIV/0!	#DIV/0!
plate 18	G07	#DIV/0!	#DIV/0!	#DIV/0!	#DIV/0!	#DIV/0!	#DIV/0!
plate 18	G08	#DIV/0!	#DIV/0!	#DIV/0!	#DIV/0!	#DIV/0!	#DIV/0!
plate 18	G09	#DIV/0!	#DIV/0!	#DIV/0!	#DIV/0!	#DIV/0!	#DIV/0!
plate 18	G10	#DIV/0!	#DIV/0!	#DIV/0!	#DIV/0!	#DIV/0!	#DIV/0!
plate 18	G11	#DIV/0!	#DIV/0!	#DIV/0!	#DIV/0!	#DIV/0!	#DIV/0!
plate 18	G12	#DIV/0!	#DIV/0!	#DIV/0!	#DIV/0!	#DIV/0!	#DIV/0!
plate 18	H01	#DIV/0!	#DIV/0!	#DIV/0!	#DIV/0!	#DIV/0!	#DIV/0!
plate 18	H02	#DIV/0!	#DIV/0!	#DIV/0!	#DIV/0!	#DIV/0!	#DIV/0!
plate 18	H03	#DIV/0!	#DIV/0!	#DIV/0!	#DIV/0!	#DIV/0!	#DIV/0!
plate 18	H04	#DIV/0!	#DIV/0!	#DIV/0!	#DIV/0!	#DIV/0!	#DIV/0!
plate 18	H05	#DIV/0!	#DIV/0!	#DIV/0!	#DIV/0!	#DIV/0!	#DIV/0!
plate 18	H06	#DIV/0!	#DIV/0!	#DIV/0!	#DIV/0!	#DIV/0!	#DIV/0!
plate 18	H07	#DIV/0!	#DIV/0!	#DIV/0!	#DIV/0!	#DIV/0!	#DIV/0!
plate 18	H08	#DIV/0!	#DIV/0!	#DIV/0!	#DIV/0!	#DIV/0!	#DIV/0!
plate 18	H09	#DIV/0!	#DIV/0!	#DIV/0!	#DIV/0!	#DIV/0!	#DIV/0!
plate 18	H10	#DIV/0!	#DIV/0!	#DIV/0!	#DIV/0!	#DIV/0!	#DIV/0!
plate 18	H11	#DIV/0!	#DIV/0!	#DIV/0!	#DIV/0!	#DIV/0!	#DIV/0!
plate 18	H12	#DIV/0!	#DIV/0!	#DIV/0!	#DIV/0!	#DIV/0!	#DIV/0!
plate 19	B01	#DIV/0!	#DIV/0!	#DIV/0!	#DIV/0!	#DIV/0!	#DIV/0!	#DIV/0!	#DIV/0!
plate 19	B02	#DIV/0!	#DIV/0!	#DIV/0!	#DIV/0!	#DIV/0!	#DIV/0!
plate 19	B03	#DIV/0!	#DIV/0!	#DIV/0!	#DIV/0!	#DIV/0!	#DIV/0!
plate 19	B04	#DIV/0!	#DIV/0!	#DIV/0!	#DIV/0!	#DIV/0!	#DIV/0!
plate 19	B05	#DIV/0!	#DIV/0!	#DIV/0!	#DIV/0!	#DIV/0!	#DIV/0!
plate 19	B06	#DIV/0!	#DIV/0!	#DIV/0!	#DIV/0!	#DIV/0!	#DIV/0!
plate 19	B07	#DIV/0!	#DIV/0!	#DIV/0!	#DIV/0!	#DIV/0!	#DIV/0!
plate 19	B08	#DIV/0!	#DIV/0!	#DIV/0!	#DIV/0!	#DIV/0!	#DIV/0!
plate 19	B09	#DIV/0!	#DIV/0!	#DIV/0!	#DIV/0!	#DIV/0!	#DIV/0!
plate 19	B10	#DIV/0!	#DIV/0!	#DIV/0!	#DIV/0!	#DIV/0!	#DIV/0!
plate 19	B11	#DIV/0!	#DIV/0!	#DIV/0!	#DIV/0!	#DIV/0!	#DIV/0!
plate 19	B12	#DIV/0!	#DIV/0!	#DIV/0!	#DIV/0!	#DIV/0!	#DIV/0!
plate 19	C01	#DIV/0!	#DIV/0!	#DIV/0!	#DIV/0!	#DIV/0!	#DIV/0!
plate 19	C02	#DIV/0!	#DIV/0!	#DIV/0!	#DIV/0!	#DIV/0!	#DIV/0!
plate 19	C03	#DIV/0!	#DIV/0!	#DIV/0!	#DIV/0!	#DIV/0!	#DIV/0!
plate 19	C04	#DIV/0!	#DIV/0!	#DIV/0!	#DIV/0!	#DIV/0!	#DIV/0!
plate 19	C05	#DIV/0!	#DIV/0!	#DIV/0!	#DIV/0!	#DIV/0!	#DIV/0!
plate 19	C06	#DIV/0!	#DIV/0!	#DIV/0!	#DIV/0!	#DIV/0!	#DIV/0!
plate 19	C07	#DIV/0!	#DIV/0!	#DIV/0!	#DIV/0!	#DIV/0!	#DIV/0!
plate 19	C08	#DIV/0!	#DIV/0!	#DIV/0!	#DIV/0!	#DIV/0!	#DIV/0!
plate 19	C09	#DIV/0!	#DIV/0!	#DIV/0!	#DIV/0!	#DIV/0!	#DIV/0!
plate 19	C10	#DIV/0!	#DIV/0!	#DIV/0!	#DIV/0!	#DIV/0!	#DIV/0!
plate 19	C11	#DIV/0!	#DIV/0!	#DIV/0!	#DIV/0!	#DIV/0!	#DIV/0!
plate 19	C12	#DIV/0!	#DIV/0!	#DIV/0!	#DIV/0!	#DIV/0!	#DIV/0!
plate 19	D01	#DIV/0!	#DIV/0!	#DIV/0!	#DIV/0!	#DIV/0!	#DIV/0!
plate 19	D02	#DIV/0!	#DIV/0!	#DIV/0!	#DIV/0!	#DIV/0!	#DIV/0!
plate 19	D03	#DIV/0!	#DIV/0!	#DIV/0!	#DIV/0!	#DIV/0!	#DIV/0!
plate 19	D04	#DIV/0!	#DIV/0!	#DIV/0!	#DIV/0!	#DIV/0!	#DIV/0!
plate 19	D05	#DIV/0!	#DIV/0!	#DIV/0!	#DIV/0!	#DIV/0!	#DIV/0!
plate 19	D06	#DIV/0!	#DIV/0!	#DIV/0!	#DIV/0!	#DIV/0!	#DIV/0!
plate 19	D07	#DIV/0!	#DIV/0!	#DIV/0!	#DIV/0!	#DIV/0!	#DIV/0!
plate 19	D08	#DIV/0!	#DIV/0!	#DIV/0!	#DIV/0!	#DIV/0!	#DIV/0!
plate 19	D09	#DIV/0!	#DIV/0!	#DIV/0!	#DIV/0!	#DIV/0!	#DIV/0!
plate 19	D10	#DIV/0!	#DIV/0!	#DIV/0!	#DIV/0!	#DIV/0!	#DIV/0!
plate 19	D11	#DIV/0!	#DIV/0!	#DIV/0!	#DIV/0!	#DIV/0!	#DIV/0!
plate 19	D12	#DIV/0!	#DIV/0!	#DIV/0!	#DIV/0!	#DIV/0!	#DIV/0!
plate 19	E01	#DIV/0!	#DIV/0!	#DIV/0!	#DIV/0!	#DIV/0!	#DIV/0!
plate 19	E02	#DIV/0!	#DIV/0!	#DIV/0!	#DIV/0!	#DIV/0!	#DIV/0!
plate 19	E03	#DIV/0!	#DIV/0!	#DIV/0!	#DIV/0!	#DIV/0!	#DIV/0!
plate 19	E04	#DIV/0!	#DIV/0!	#DIV/0!	#DIV/0!	#DIV/0!	#DIV/0!
plate 19	E05	#DIV/0!	#DIV/0!	#DIV/0!	#DIV/0!	#DIV/0!	#DIV/0!
plate 19	E06	#DIV/0!	#DIV/0!	#DIV/0!	#DIV/0!	#DIV/0!	#DIV/0!
plate 19	E07	#DIV/0!	#DIV/0!	#DIV/0!	#DIV/0!	#DIV/0!	#DIV/0!
plate 19	E08	#DIV/0!	#DIV/0!	#DIV/0!	#DIV/0!	#DIV/0!	#DIV/0!
plate 19	E09	#DIV/0!	#DIV/0!	#DIV/0!	#DIV/0!	#DIV/0!	#DIV/0!
plate 19	E10	#DIV/0!	#DIV/0!	#DIV/0!	#DIV/0!	#DIV/0!	#DIV/0!
plate 19	E11	#DIV/0!	#DIV/0!	#DIV/0!	#DIV/0!	#DIV/0!	#DIV/0!
plate 19	E12	#DIV/0!	#DIV/0!	#DIV/0!	#DIV/0!	#DIV/0!	#DIV/0!
plate 19	F01	#DIV/0!	#DIV/0!	#DIV/0!	#DIV/0!	#DIV/0!	#DIV/0!
plate 19	F02	#DIV/0!	#DIV/0!	#DIV/0!	#DIV/0!	#DIV/0!	#DIV/0!
plate 19	F03	#DIV/0!	#DIV/0!	#DIV/0!	#DIV/0!	#DIV/0!	#DIV/0!
plate 19	F04	#DIV/0!	#DIV/0!	#DIV/0!	#DIV/0!	#DIV/0!	#DIV/0!
plate 19	F05	#DIV/0!	#DIV/0!	#DIV/0!	#DIV/0!	#DIV/0!	#DIV/0!
plate 19	F06	#DIV/0!	#DIV/0!	#DIV/0!	#DIV/0!	#DIV/0!	#DIV/0!
plate 19	F07	#DIV/0!	#DIV/0!	#DIV/0!	#DIV/0!	#DIV/0!	#DIV/0!
plate 19	F08	#DIV/0!	#DIV/0!	#DIV/0!	#DIV/0!	#DIV/0!	#DIV/0!
plate 19	F09	#DIV/0!	#DIV/0!	#DIV/0!	#DIV/0!	#DIV/0!	#DIV/0!
plate 19	F10	#DIV/0!	#DIV/0!	#DIV/0!	#DIV/0!	#DIV/0!	#DIV/0!
plate 19	F11	#DIV/0!	#DIV/0!	#DIV/0!	#DIV/0!	#DIV/0!	#DIV/0!
plate 19	F12	#DIV/0!	#DIV/0!	#DIV/0!	#DIV/0!	#DIV/0!	#DIV/0!
plate 19	G01	#DIV/0!	#DIV/0!	#DIV/0!	#DIV/0!	#DIV/0!	#DIV/0!
plate 19	G02	#DIV/0!	#DIV/0!	#DIV/0!	#DIV/0!	#DIV/0!	#DIV/0!
plate 19	G03	#DIV/0!	#DIV/0!	#DIV/0!	#DIV/0!	#DIV/0!	#DIV/0!
plate 19	G04	#DIV/0!	#DIV/0!	#DIV/0!	#DIV/0!	#DIV/0!	#DIV/0!
plate 19	G05	#DIV/0!	#DIV/0!	#DIV/0!	#DIV/0!	#DIV/0!	#DIV/0!
plate 19	G06	#DIV/0!	#DIV/0!	#DIV/0!	#DIV/0!	#DIV/0!	#DIV/0!
plate 19	G07	#DIV/0!	#DIV/0!	#DIV/0!	#DIV/0!	#DIV/0!	#DIV/0!
plate 19	G08	#DIV/0!	#DIV/0!	#DIV/0!	#DIV/0!	#DIV/0!	#DIV/0!
plate 19	G09	#DIV/0!	#DIV/0!	#DIV/0!	#DIV/0!	#DIV/0!	#DIV/0!
plate 19	G10	#DIV/0!	#DIV/0!	#DIV/0!	#DIV/0!	#DIV/0!	#DIV/0!
plate 19	G11	#DIV/0!	#DIV/0!	#DIV/0!	#DIV/0!	#DIV/0!	#DIV/0!
plate 19	G12	#DIV/0!	#DIV/0!	#DIV/0!	#DIV/0!	#DIV/0!	#DIV/0!
plate 19	H01	#DIV/0!	#DIV/0!	#DIV/0!	#DIV/0!	#DIV/0!	#DIV/0!
plate 19	H02	#DIV/0!	#DIV/0!	#DIV/0!	#DIV/0!	#DIV/0!	#DIV/0!
plate 19	H03	#DIV/0!	#DIV/0!	#DIV/0!	#DIV/0!	#DIV/0!	#DIV/0!
plate 19	H04	#DIV/0!	#DIV/0!	#DIV/0!	#DIV/0!	#DIV/0!	#DIV/0!
plate 19	H05	#DIV/0!	#DIV/0!	#DIV/0!	#DIV/0!	#DIV/0!	#DIV/0!
plate 19	H06	#DIV/0!	#DIV/0!	#DIV/0!	#DIV/0!	#DIV/0!	#DIV/0!
plate 19	H07	#DIV/0!	#DIV/0!	#DIV/0!	#DIV/0!	#DIV/0!	#DIV/0!
plate 19	H08	#DIV/0!	#DIV/0!	#DIV/0!	#DIV/0!	#DIV/0!	#DIV/0!
plate 19	H09	#DIV/0!	#DIV/0!	#DIV/0!	#DIV/0!	#DIV/0!	#DIV/0!
plate 19	H10	#DIV/0!	#DIV/0!	#DIV/0!	#DIV/0!	#DIV/0!	#DIV/0!
plate 19	H11	#DIV/0!	#DIV/0!	#DIV/0!	#DIV/0!	#DIV/0!	#DIV/0!
plate 19	H12	#DIV/0!	#DIV/0!	#DIV/0!	#DIV/0!	#DIV/0!	#DIV/0!
plate 20	B01	#DIV/0!	#DIV/0!	#DIV/0!	#DIV/0!	#DIV/0!	#DIV/0!	#DIV/0!	#DIV/0!
plate 20	B02	#DIV/0!	#DIV/0!	#DIV/0!	#DIV/0!	#DIV/0!	#DIV/0!
plate 20	B03	#DIV/0!	#DIV/0!	#DIV/0!	#DIV/0!	#DIV/0!	#DIV/0!
plate 20	B04	#DIV/0!	#DIV/0!	#DIV/0!	#DIV/0!	#DIV/0!	#DIV/0!
plate 20	B05	#DIV/0!	#DIV/0!	#DIV/0!	#DIV/0!	#DIV/0!	#DIV/0!
plate 20	B06	#DIV/0!	#DIV/0!	#DIV/0!	#DIV/0!	#DIV/0!	#DIV/0!
plate 20	B07	#DIV/0!	#DIV/0!	#DIV/0!	#DIV/0!	#DIV/0!	#DIV/0!
plate 20	B08	#DIV/0!	#DIV/0!	#DIV/0!	#DIV/0!	#DIV/0!	#DIV/0!
plate 20	B09	#DIV/0!	#DIV/0!	#DIV/0!	#DIV/0!	#DIV/0!	#DIV/0!
plate 20	B10	#DIV/0!	#DIV/0!	#DIV/0!	#DIV/0!	#DIV/0!	#DIV/0!
plate 20	B11	#DIV/0!	#DIV/0!	#DIV/0!	#DIV/0!	#DIV/0!	#DIV/0!
plate 20	B12	#DIV/0!	#DIV/0!	#DIV/0!	#DIV/0!	#DIV/0!	#DIV/0!
plate 20	C01	#DIV/0!	#DIV/0!	#DIV/0!	#DIV/0!	#DIV/0!	#DIV/0!
plate 20	C02	#DIV/0!	#DIV/0!	#DIV/0!	#DIV/0!	#DIV/0!	#DIV/0!
plate 20	C03	#DIV/0!	#DIV/0!	#DIV/0!	#DIV/0!	#DIV/0!	#DIV/0!
plate 20	C04	#DIV/0!	#DIV/0!	#DIV/0!	#DIV/0!	#DIV/0!	#DIV/0!
plate 20	C05	#DIV/0!	#DIV/0!	#DIV/0!	#DIV/0!	#DIV/0!	#DIV/0!
plate 20	C06	#DIV/0!	#DIV/0!	#DIV/0!	#DIV/0!	#DIV/0!	#DIV/0!
plate 20	C07	#DIV/0!	#DIV/0!	#DIV/0!	#DIV/0!	#DIV/0!	#DIV/0!
plate 20	C08	#DIV/0!	#DIV/0!	#DIV/0!	#DIV/0!	#DIV/0!	#DIV/0!
plate 20	C09	#DIV/0!	#DIV/0!	#DIV/0!	#DIV/0!	#DIV/0!	#DIV/0!
plate 20	C10	#DIV/0!	#DIV/0!	#DIV/0!	#DIV/0!	#DIV/0!	#DIV/0!
plate 20	C11	#DIV/0!	#DIV/0!	#DIV/0!	#DIV/0!	#DIV/0!	#DIV/0!
plate 20	C12	#DIV/0!	#DIV/0!	#DIV/0!	#DIV/0!	#DIV/0!	#DIV/0!
plate 20	D01	#DIV/0!	#DIV/0!	#DIV/0!	#DIV/0!	#DIV/0!	#DIV/0!
plate 20	D02	#DIV/0!	#DIV/0!	#DIV/0!	#DIV/0!	#DIV/0!	#DIV/0!
plate 20	D03	#DIV/0!	#DIV/0!	#DIV/0!	#DIV/0!	#DIV/0!	#DIV/0!
plate 20	D04	#DIV/0!	#DIV/0!	#DIV/0!	#DIV/0!	#DIV/0!	#DIV/0!
plate 20	D05	#DIV/0!	#DIV/0!	#DIV/0!	#DIV/0!	#DIV/0!	#DIV/0!
plate 20	D06	#DIV/0!	#DIV/0!	#DIV/0!	#DIV/0!	#DIV/0!	#DIV/0!
plate 20	D07	#DIV/0!	#DIV/0!	#DIV/0!	#DIV/0!	#DIV/0!	#DIV/0!
plate 20	D08	#DIV/0!	#DIV/0!	#DIV/0!	#DIV/0!	#DIV/0!	#DIV/0!
plate 20	D09	#DIV/0!	#DIV/0!	#DIV/0!	#DIV/0!	#DIV/0!	#DIV/0!
plate 20	D10	#DIV/0!	#DIV/0!	#DIV/0!	#DIV/0!	#DIV/0!	#DIV/0!
plate 20	D11	#DIV/0!	#DIV/0!	#DIV/0!	#DIV/0!	#DIV/0!	#DIV/0!
plate 20	D12	#DIV/0!	#DIV/0!	#DIV/0!	#DIV/0!	#DIV/0!	#DIV/0!
plate 20	E01	#DIV/0!	#DIV/0!	#DIV/0!	#DIV/0!	#DIV/0!	#DIV/0!
plate 20	E02	#DIV/0!	#DIV/0!	#DIV/0!	#DIV/0!	#DIV/0!	#DIV/0!
plate 20	E03	#DIV/0!	#DIV/0!	#DIV/0!	#DIV/0!	#DIV/0!	#DIV/0!
plate 20	E04	#DIV/0!	#DIV/0!	#DIV/0!	#DIV/0!	#DIV/0!	#DIV/0!
plate 20	E05	#DIV/0!	#DIV/0!	#DIV/0!	#DIV/0!	#DIV/0!	#DIV/0!
plate 20	E06	#DIV/0!	#DIV/0!	#DIV/0!	#DIV/0!	#DIV/0!	#DIV/0!
plate 20	E07	#DIV/0!	#DIV/0!	#DIV/0!	#DIV/0!	#DIV/0!	#DIV/0!
plate 20	E08	#DIV/0!	#DIV/0!	#DIV/0!	#DIV/0!	#DIV/0!	#DIV/0!
plate 20	E09	#DIV/0!	#DIV/0!	#DIV/0!	#DIV/0!	#DIV/0!	#DIV/0!
plate 20	E10	#DIV/0!	#DIV/0!	#DIV/0!	#DIV/0!	#DIV/0!	#DIV/0!
plate 20	E11	#DIV/0!	#DIV/0!	#DIV/0!	#DIV/0!	#DIV/0!	#DIV/0!
plate 20	E12	#DIV/0!	#DIV/0!	#DIV/0!	#DIV/0!	#DIV/0!	#DIV/0!
plate 20	F01	#DIV/0!	#DIV/0!	#DIV/0!	#DIV/0!	#DIV/0!	#DIV/0!
plate 20	F02	#DIV/0!	#DIV/0!	#DIV/0!	#DIV/0!	#DIV/0!	#DIV/0!
plate 20	F03	#DIV/0!	#DIV/0!	#DIV/0!	#DIV/0!	#DIV/0!	#DIV/0!
plate 20	F04	#DIV/0!	#DIV/0!	#DIV/0!	#DIV/0!	#DIV/0!	#DIV/0!
plate 20	F05	#DIV/0!	#DIV/0!	#DIV/0!	#DIV/0!	#DIV/0!	#DIV/0!
plate 20	F06	#DIV/0!	#DIV/0!	#DIV/0!	#DIV/0!	#DIV/0!	#DIV/0!
plate 20	F07	#DIV/0!	#DIV/0!	#DIV/0!	#DIV/0!	#DIV/0!	#DIV/0!
plate 20	F08	#DIV/0!	#DIV/0!	#DIV/0!	#DIV/0!	#DIV/0!	#DIV/0!
plate 20	F09	#DIV/0!	#DIV/0!	#DIV/0!	#DIV/0!	#DIV/0!	#DIV/0!
plate 20	F10	#DIV/0!	#DIV/0!	#DIV/0!	#DIV/0!	#DIV/0!	#DIV/0!
plate 20	F11	#DIV/0!	#DIV/0!	#DIV/0!	#DIV/0!	#DIV/0!	#DIV/0!
plate 20	F12	#DIV/0!	#DIV/0!	#DIV/0!	#DIV/0!	#DIV/0!	#DIV/0!
plate 20	G01	#DIV/0!	#DIV/0!	#DIV/0!	#DIV/0!	#DIV/0!	#DIV/0!
plate 20	G02	#DIV/0!	#DIV/0!	#DIV/0!	#DIV/0!	#DIV/0!	#DIV/0!
plate 20	G03	#DIV/0!	#DIV/0!	#DIV/0!	#DIV/0!	#DIV/0!	#DIV/0!
plate 20	G04	#DIV/0!	#DIV/0!	#DIV/0!	#DIV/0!	#DIV/0!	#DIV/0!
plate 20	G05	#DIV/0!	#DIV/0!	#DIV/0!	#DIV/0!	#DIV/0!	#DIV/0!
plate 20	G06	#DIV/0!	#DIV/0!	#DIV/0!	#DIV/0!	#DIV/0!	#DIV/0!
plate 20	G07	#DIV/0!	#DIV/0!	#DIV/0!	#DIV/0!	#DIV/0!	#DIV/0!
plate 20	G08	#DIV/0!	#DIV/0!	#DIV/0!	#DIV/0!	#DIV/0!	#DIV/0!
plate 20	G09	#DIV/0!	#DIV/0!	#DIV/0!	#DIV/0!	#DIV/0!	#DIV/0!
plate 20	G10	#DIV/0!	#DIV/0!	#DIV/0!	#DIV/0!	#DIV/0!	#DIV/0!
plate 20	G11	#DIV/0!	#DIV/0!	#DIV/0!	#DIV/0!	#DIV/0!	#DIV/0!
plate 20	G12	#DIV/0!	#DIV/0!	#DIV/0!	#DIV/0!	#DIV/0!	#DIV/0!
plate 20	H01	#DIV/0!	#DIV/0!	#DIV/0!	#DIV/0!	#DIV/0!	#DIV/0!
plate 20	H02	#DIV/0!	#DIV/0!	#DIV/0!	#DIV/0!	#DIV/0!	#DIV/0!
plate 20	H03	#DIV/0!	#DIV/0!	#DIV/0!	#DIV/0!	#DIV/0!	#DIV/0!
plate 20	H04	#DIV/0!	#DIV/0!	#DIV/0!	#DIV/0!	#DIV/0!	#DIV/0!
plate 20	H05	#DIV/0!	#DIV/0!	#DIV/0!	#DIV/0!	#DIV/0!	#DIV/0!
plate 20	H06	#DIV/0!	#DIV/0!	#DIV/0!	#DIV/0!	#DIV/0!	#DIV/0!
plate 20	H07	#DIV/0!	#DIV/0!	#DIV/0!	#DIV/0!	#DIV/0!	#DIV/0!
plate 20	H08	#DIV/0!	#DIV/0!	#DIV/0!	#DIV/0!	#DIV/0!	#DIV/0!
plate 20	H09	#DIV/0!	#DIV/0!	#DIV/0!	#DIV/0!	#DIV/0!	#DIV/0!
plate 20	H10	#DIV/0!	#DIV/0!	#DIV/0!	#DIV/0!	#DIV/0!	#DIV/0!
plate 20	H11	#DIV/0!	#DIV/0!	#DIV/0!	#DIV/0!	#DIV/0!	#DIV/0!
plate 20	H12	#DIV/0!	#DIV/0!	#DIV/0!	#DIV/0!	#DIV/0!	#DIV/0!

## Sheet: F1-1 plate 1
TO USE TEMPLATE: Cells you can change are in gray. Make a copy of this worksheet. Then paste your RFUs in columns C and D. You can change the dotted boundary for no amplification in the top chart in S9 and R13. You can change the lower and upper bounds for assigning heterozygotes in the bottom chart in S31 and S34. You can also change how close the values can be to the bounds before being flagged…
																					FOR GRAPHING: GENOTYPING								FOR GRAPHING: SCATTERPLOT
F1-1 PLATE 1											BAD PLATE?	#DIV/0!
Plate	Well	FAM	HEX	%FAM	%HEX	delta	genotype	No amplification	Marginal?											cell ID	No amp	AA	AB	BB	Marginal			cell ID	No amp	AA	AB	BB	Marginal
NTC	A01			#DIV/0!	#DIV/0!	#DIV/0!	NTC	#DIV/0!	#DIV/0!								HEX bound for no amp			NTC	#DIV/0!	#DIV/0!	#DIV/0!	#DIV/0!	#DIV/0!			NTC	#DIV/0!	#DIV/0!	#DIV/0!	#DIV/0!	#DIV/0!
NTC	A02			#DIV/0!	#DIV/0!	#DIV/0!	NTC	#DIV/0!	#DIV/0!								x-coordinate	y-coordinate		NTC	#DIV/0!	#DIV/0!	#DIV/0!	#DIV/0!	#DIV/0!			NTC	#DIV/0!	#DIV/0!	#DIV/0!	#DIV/0!	#DIV/0!
NTC	A03			#DIV/0!	#DIV/0!	#DIV/0!	NTC	#DIV/0!	#DIV/0!								0	20		NTC	#DIV/0!	#DIV/0!	#DIV/0!	#DIV/0!	#DIV/0!			NTC	#DIV/0!	#DIV/0!	#DIV/0!	#DIV/0!	#DIV/0!
AA	A04			#DIV/0!	#DIV/0!	#DIV/0!	AA	#DIV/0!	#DIV/0!								20	20		AA	#DIV/0!	#DIV/0!	#DIV/0!	#DIV/0!	#DIV/0!			AA	#DIV/0!	#DIV/0!	#DIV/0!	#DIV/0!	#DIV/0!
AA	A05			#DIV/0!	#DIV/0!	#DIV/0!	AA	#DIV/0!	#DIV/0!								FAM bound for no amp			AA	#DIV/0!	#DIV/0!	#DIV/0!	#DIV/0!	#DIV/0!			AA	#DIV/0!	#DIV/0!	#DIV/0!	#DIV/0!	#DIV/0!
AA	A06			#DIV/0!	#DIV/0!	#DIV/0!	AA	#DIV/0!	#DIV/0!								x-coordinate	y-coordinate		AA	#DIV/0!	#DIV/0!	#DIV/0!	#DIV/0!	#DIV/0!			AA	#DIV/0!	#DIV/0!	#DIV/0!	#DIV/0!	#DIV/0!
AB	A07			#DIV/0!	#DIV/0!	#DIV/0!	AB	#DIV/0!	#DIV/0!								20	0		AB	#DIV/0!	#DIV/0!	#DIV/0!	#DIV/0!	#DIV/0!			AB	#DIV/0!	#DIV/0!	#DIV/0!	#DIV/0!	#DIV/0!
AB	A08			#DIV/0!	#DIV/0!	#DIV/0!	AB	#DIV/0!	#DIV/0!								20	20		AB	#DIV/0!	#DIV/0!	#DIV/0!	#DIV/0!	#DIV/0!			AB	#DIV/0!	#DIV/0!	#DIV/0!	#DIV/0!	#DIV/0!
AB	A09			#DIV/0!	#DIV/0!	#DIV/0!	AB	#DIV/0!	#DIV/0!											AB	#DIV/0!	#DIV/0!	#DIV/0!	#DIV/0!	#DIV/0!			AB	#DIV/0!	#DIV/0!	#DIV/0!	#DIV/0!	#DIV/0!
BB	A10			#DIV/0!	#DIV/0!	#DIV/0!	BB	#DIV/0!	#DIV/0!											BB	#DIV/0!	#DIV/0!	#DIV/0!	#DIV/0!	#DIV/0!			BB	#DIV/0!	#DIV/0!	#DIV/0!	#DIV/0!	#DIV/0!
BB	A11			#DIV/0!	#DIV/0!	#DIV/0!	BB	#DIV/0!	#DIV/0!											BB	#DIV/0!	#DIV/0!	#DIV/0!	#DIV/0!	#DIV/0!			BB	#DIV/0!	#DIV/0!	#DIV/0!	#DIV/0!	#DIV/0!
BB	A12			#DIV/0!	#DIV/0!	#DIV/0!	BB	#DIV/0!	#DIV/0!											BB	#DIV/0!	#DIV/0!	#DIV/0!	#DIV/0!	#DIV/0!			BB	#DIV/0!	#DIV/0!	#DIV/0!	#DIV/0!	#DIV/0!
	B01			#DIV/0!	#DIV/0!	#DIV/0!	#DIV/0!	#DIV/0!	#DIV/0!											B01	#DIV/0!	#DIV/0!	#DIV/0!	#DIV/0!	#DIV/0!			B01	#DIV/0!	#DIV/0!	#DIV/0!	#DIV/0!	#DIV/0!
	B02			#DIV/0!	#DIV/0!	#DIV/0!	#DIV/0!	#DIV/0!	#DIV/0!											B02	#DIV/0!	#DIV/0!	#DIV/0!	#DIV/0!	#DIV/0!			B02	#DIV/0!	#DIV/0!	#DIV/0!	#DIV/0!	#DIV/0!
	B03			#DIV/0!	#DIV/0!	#DIV/0!	#DIV/0!	#DIV/0!	#DIV/0!											B03	#DIV/0!	#DIV/0!	#DIV/0!	#DIV/0!	#DIV/0!			B03	#DIV/0!	#DIV/0!	#DIV/0!	#DIV/0!	#DIV/0!
	B04			#DIV/0!	#DIV/0!	#DIV/0!	#DIV/0!	#DIV/0!	#DIV/0!											B04	#DIV/0!	#DIV/0!	#DIV/0!	#DIV/0!	#DIV/0!			B04	#DIV/0!	#DIV/0!	#DIV/0!	#DIV/0!	#DIV/0!
	B05			#DIV/0!	#DIV/0!	#DIV/0!	#DIV/0!	#DIV/0!	#DIV/0!											B05	#DIV/0!	#DIV/0!	#DIV/0!	#DIV/0!	#DIV/0!			B05	#DIV/0!	#DIV/0!	#DIV/0!	#DIV/0!	#DIV/0!
	B06			#DIV/0!	#DIV/0!	#DIV/0!	#DIV/0!	#DIV/0!	#DIV/0!											B06	#DIV/0!	#DIV/0!	#DIV/0!	#DIV/0!	#DIV/0!			B06	#DIV/0!	#DIV/0!	#DIV/0!	#DIV/0!	#DIV/0!
	B07			#DIV/0!	#DIV/0!	#DIV/0!	#DIV/0!	#DIV/0!	#DIV/0!											B07	#DIV/0!	#DIV/0!	#DIV/0!	#DIV/0!	#DIV/0!			B07	#DIV/0!	#DIV/0!	#DIV/0!	#DIV/0!	#DIV/0!
	B08			#DIV/0!	#DIV/0!	#DIV/0!	#DIV/0!	#DIV/0!	#DIV/0!											B08	#DIV/0!	#DIV/0!	#DIV/0!	#DIV/0!	#DIV/0!			B08	#DIV/0!	#DIV/0!	#DIV/0!	#DIV/0!	#DIV/0!
	B09			#DIV/0!	#DIV/0!	#DIV/0!	#DIV/0!	#DIV/0!	#DIV/0!											B09	#DIV/0!	#DIV/0!	#DIV/0!	#DIV/0!	#DIV/0!			B09	#DIV/0!	#DIV/0!	#DIV/0!	#DIV/0!	#DIV/0!
	B10			#DIV/0!	#DIV/0!	#DIV/0!	#DIV/0!	#DIV/0!	#DIV/0!											B10	#DIV/0!	#DIV/0!	#DIV/0!	#DIV/0!	#DIV/0!			B10	#DIV/0!	#DIV/0!	#DIV/0!	#DIV/0!	#DIV/0!
	B11			#DIV/0!	#DIV/0!	#DIV/0!	#DIV/0!	#DIV/0!	#DIV/0!											B11	#DIV/0!	#DIV/0!	#DIV/0!	#DIV/0!	#DIV/0!			B11	#DIV/0!	#DIV/0!	#DIV/0!	#DIV/0!	#DIV/0!
	B12			#DIV/0!	#DIV/0!	#DIV/0!	#DIV/0!	#DIV/0!	#DIV/0!								lower bound for heterozygotes			B12	#DIV/0!	#DIV/0!	#DIV/0!	#DIV/0!	#DIV/0!			B12	#DIV/0!	#DIV/0!	#DIV/0!	#DIV/0!	#DIV/0!
	C01			#DIV/0!	#DIV/0!	#DIV/0!	#DIV/0!	#DIV/0!	#DIV/0!								0	-20		C01	#DIV/0!	#DIV/0!	#DIV/0!	#DIV/0!	#DIV/0!			C01	#DIV/0!	#DIV/0!	#DIV/0!	#DIV/0!	#DIV/0!
	C02			#DIV/0!	#DIV/0!	#DIV/0!	#DIV/0!	#DIV/0!	#DIV/0!								100	-20		C02	#DIV/0!	#DIV/0!	#DIV/0!	#DIV/0!	#DIV/0!			C02	#DIV/0!	#DIV/0!	#DIV/0!	#DIV/0!	#DIV/0!
	C03			#DIV/0!	#DIV/0!	#DIV/0!	#DIV/0!	#DIV/0!	#DIV/0!								upper bound for heterozygotes			C03	#DIV/0!	#DIV/0!	#DIV/0!	#DIV/0!	#DIV/0!			C03	#DIV/0!	#DIV/0!	#DIV/0!	#DIV/0!	#DIV/0!
	C04			#DIV/0!	#DIV/0!	#DIV/0!	#DIV/0!	#DIV/0!	#DIV/0!								0	30		C04	#DIV/0!	#DIV/0!	#DIV/0!	#DIV/0!	#DIV/0!			C04	#DIV/0!	#DIV/0!	#DIV/0!	#DIV/0!	#DIV/0!
	C05			#DIV/0!	#DIV/0!	#DIV/0!	#DIV/0!	#DIV/0!	#DIV/0!								100	30		C05	#DIV/0!	#DIV/0!	#DIV/0!	#DIV/0!	#DIV/0!			C05	#DIV/0!	#DIV/0!	#DIV/0!	#DIV/0!	#DIV/0!
	C06			#DIV/0!	#DIV/0!	#DIV/0!	#DIV/0!	#DIV/0!	#DIV/0!								Margin	2		C06	#DIV/0!	#DIV/0!	#DIV/0!	#DIV/0!	#DIV/0!			C06	#DIV/0!	#DIV/0!	#DIV/0!	#DIV/0!	#DIV/0!
	C07			#DIV/0!	#DIV/0!	#DIV/0!	#DIV/0!	#DIV/0!	#DIV/0!											C07	#DIV/0!	#DIV/0!	#DIV/0!	#DIV/0!	#DIV/0!			C07	#DIV/0!	#DIV/0!	#DIV/0!	#DIV/0!	#DIV/0!
	C08			#DIV/0!	#DIV/0!	#DIV/0!	#DIV/0!	#DIV/0!	#DIV/0!											C08	#DIV/0!	#DIV/0!	#DIV/0!	#DIV/0!	#DIV/0!			C08	#DIV/0!	#DIV/0!	#DIV/0!	#DIV/0!	#DIV/0!
	C09			#DIV/0!	#DIV/0!	#DIV/0!	#DIV/0!	#DIV/0!	#DIV/0!											C09	#DIV/0!	#DIV/0!	#DIV/0!	#DIV/0!	#DIV/0!			C09	#DIV/0!	#DIV/0!	#DIV/0!	#DIV/0!	#DIV/0!
	C10			#DIV/0!	#DIV/0!	#DIV/0!	#DIV/0!	#DIV/0!	#DIV/0!											C10	#DIV/0!	#DIV/0!	#DIV/0!	#DIV/0!	#DIV/0!			C10	#DIV/0!	#DIV/0!	#DIV/0!	#DIV/0!	#DIV/0!
	C11			#DIV/0!	#DIV/0!	#DIV/0!	#DIV/0!	#DIV/0!	#DIV/0!											C11	#DIV/0!	#DIV/0!	#DIV/0!	#DIV/0!	#DIV/0!			C11	#DIV/0!	#DIV/0!	#DIV/0!	#DIV/0!	#DIV/0!
	C12			#DIV/0!	#DIV/0!	#DIV/0!	#DIV/0!	#DIV/0!	#DIV/0!											C12	#DIV/0!	#DIV/0!	#DIV/0!	#DIV/0!	#DIV/0!			C12	#DIV/0!	#DIV/0!	#DIV/0!	#DIV/0!	#DIV/0!
	D01			#DIV/0!	#DIV/0!	#DIV/0!	#DIV/0!	#DIV/0!	#DIV/0!											D01	#DIV/0!	#DIV/0!	#DIV/0!	#DIV/0!	#DIV/0!			D01	#DIV/0!	#DIV/0!	#DIV/0!	#DIV/0!	#DIV/0!
	D02			#DIV/0!	#DIV/0!	#DIV/0!	#DIV/0!	#DIV/0!	#DIV/0!											D02	#DIV/0!	#DIV/0!	#DIV/0!	#DIV/0!	#DIV/0!			D02	#DIV/0!	#DIV/0!	#DIV/0!	#DIV/0!	#DIV/0!
	D03			#DIV/0!	#DIV/0!	#DIV/0!	#DIV/0!	#DIV/0!	#DIV/0!											D03	#DIV/0!	#DIV/0!	#DIV/0!	#DIV/0!	#DIV/0!			D03	#DIV/0!	#DIV/0!	#DIV/0!	#DIV/0!	#DIV/0!
	D04			#DIV/0!	#DIV/0!	#DIV/0!	#DIV/0!	#DIV/0!	#DIV/0!											D04	#DIV/0!	#DIV/0!	#DIV/0!	#DIV/0!	#DIV/0!			D04	#DIV/0!	#DIV/0!	#DIV/0!	#DIV/0!	#DIV/0!
	D05			#DIV/0!	#DIV/0!	#DIV/0!	#DIV/0!	#DIV/0!	#DIV/0!											D05	#DIV/0!	#DIV/0!	#DIV/0!	#DIV/0!	#DIV/0!			D05	#DIV/0!	#DIV/0!	#DIV/0!	#DIV/0!	#DIV/0!
	D06			#DIV/0!	#DIV/0!	#DIV/0!	#DIV/0!	#DIV/0!	#DIV/0!											D06	#DIV/0!	#DIV/0!	#DIV/0!	#DIV/0!	#DIV/0!			D06	#DIV/0!	#DIV/0!	#DIV/0!	#DIV/0!	#DIV/0!
	D07			#DIV/0!	#DIV/0!	#DIV/0!	#DIV/0!	#DIV/0!	#DIV/0!											D07	#DIV/0!	#DIV/0!	#DIV/0!	#DIV/0!	#DIV/0!			D07	#DIV/0!	#DIV/0!	#DIV/0!	#DIV/0!	#DIV/0!
	D08			#DIV/0!	#DIV/0!	#DIV/0!	#DIV/0!	#DIV/0!	#DIV/0!											D08	#DIV/0!	#DIV/0!	#DIV/0!	#DIV/0!	#DIV/0!			D08	#DIV/0!	#DIV/0!	#DIV/0!	#DIV/0!	#DIV/0!
	D09			#DIV/0!	#DIV/0!	#DIV/0!	#DIV/0!	#DIV/0!	#DIV/0!											D09	#DIV/0!	#DIV/0!	#DIV/0!	#DIV/0!	#DIV/0!			D09	#DIV/0!	#DIV/0!	#DIV/0!	#DIV/0!	#DIV/0!
	D10			#DIV/0!	#DIV/0!	#DIV/0!	#DIV/0!	#DIV/0!	#DIV/0!											D10	#DIV/0!	#DIV/0!	#DIV/0!	#DIV/0!	#DIV/0!			D10	#DIV/0!	#DIV/0!	#DIV/0!	#DIV/0!	#DIV/0!
	D11			#DIV/0!	#DIV/0!	#DIV/0!	#DIV/0!	#DIV/0!	#DIV/0!											D11	#DIV/0!	#DIV/0!	#DIV/0!	#DIV/0!	#DIV/0!			D11	#DIV/0!	#DIV/0!	#DIV/0!	#DIV/0!	#DIV/0!
	D12			#DIV/0!	#DIV/0!	#DIV/0!	#DIV/0!	#DIV/0!	#DIV/0!											D12	#DIV/0!	#DIV/0!	#DIV/0!	#DIV/0!	#DIV/0!			D12	#DIV/0!	#DIV/0!	#DIV/0!	#DIV/0!	#DIV/0!
	E01			#DIV/0!	#DIV/0!	#DIV/0!	#DIV/0!	#DIV/0!	#DIV/0!											E01	#DIV/0!	#DIV/0!	#DIV/0!	#DIV/0!	#DIV/0!			E01	#DIV/0!	#DIV/0!	#DIV/0!	#DIV/0!	#DIV/0!
	E02			#DIV/0!	#DIV/0!	#DIV/0!	#DIV/0!	#DIV/0!	#DIV/0!											E02	#DIV/0!	#DIV/0!	#DIV/0!	#DIV/0!	#DIV/0!			E02	#DIV/0!	#DIV/0!	#DIV/0!	#DIV/0!	#DIV/0!
	E03			#DIV/0!	#DIV/0!	#DIV/0!	#DIV/0!	#DIV/0!	#DIV/0!											E03	#DIV/0!	#DIV/0!	#DIV/0!	#DIV/0!	#DIV/0!			E03	#DIV/0!	#DIV/0!	#DIV/0!	#DIV/0!	#DIV/0!
	E04			#DIV/0!	#DIV/0!	#DIV/0!	#DIV/0!	#DIV/0!	#DIV/0!											E04	#DIV/0!	#DIV/0!	#DIV/0!	#DIV/0!	#DIV/0!			E04	#DIV/0!	#DIV/0!	#DIV/0!	#DIV/0!	#DIV/0!
	E05			#DIV/0!	#DIV/0!	#DIV/0!	#DIV/0!	#DIV/0!	#DIV/0!											E05	#DIV/0!	#DIV/0!	#DIV/0!	#DIV/0!	#DIV/0!			E05	#DIV/0!	#DIV/0!	#DIV/0!	#DIV/0!	#DIV/0!
	E06			#DIV/0!	#DIV/0!	#DIV/0!	#DIV/0!	#DIV/0!	#DIV/0!											E06	#DIV/0!	#DIV/0!	#DIV/0!	#DIV/0!	#DIV/0!			E06	#DIV/0!	#DIV/0!	#DIV/0!	#DIV/0!	#DIV/0!
	E07			#DIV/0!	#DIV/0!	#DIV/0!	#DIV/0!	#DIV/0!	#DIV/0!											E07	#DIV/0!	#DIV/0!	#DIV/0!	#DIV/0!	#DIV/0!			E07	#DIV/0!	#DIV/0!	#DIV/0!	#DIV/0!	#DIV/0!
	E08			#DIV/0!	#DIV/0!	#DIV/0!	#DIV/0!	#DIV/0!	#DIV/0!											E08	#DIV/0!	#DIV/0!	#DIV/0!	#DIV/0!	#DIV/0!			E08	#DIV/0!	#DIV/0!	#DIV/0!	#DIV/0!	#DIV/0!
	E09			#DIV/0!	#DIV/0!	#DIV/0!	#DIV/0!	#DIV/0!	#DIV/0!											E09	#DIV/0!	#DIV/0!	#DIV/0!	#DIV/0!	#DIV/0!			E09	#DIV/0!	#DIV/0!	#DIV/0!	#DIV/0!	#DIV/0!
	E10			#DIV/0!	#DIV/0!	#DIV/0!	#DIV/0!	#DIV/0!	#DIV/0!											E10	#DIV/0!	#DIV/0!	#DIV/0!	#DIV/0!	#DIV/0!			E10	#DIV/0!	#DIV/0!	#DIV/0!	#DIV/0!	#DIV/0!
	E11			#DIV/0!	#DIV/0!	#DIV/0!	#DIV/0!	#DIV/0!	#DIV/0!											E11	#DIV/0!	#DIV/0!	#DIV/0!	#DIV/0!	#DIV/0!			E11	#DIV/0!	#DIV/0!	#DIV/0!	#DIV/0!	#DIV/0!
	E12			#DIV/0!	#DIV/0!	#DIV/0!	#DIV/0!	#DIV/0!	#DIV/0!											E12	#DIV/0!	#DIV/0!	#DIV/0!	#DIV/0!	#DIV/0!			E12	#DIV/0!	#DIV/0!	#DIV/0!	#DIV/0!	#DIV/0!
	F01			#DIV/0!	#DIV/0!	#DIV/0!	#DIV/0!	#DIV/0!	#DIV/0!											F01	#DIV/0!	#DIV/0!	#DIV/0!	#DIV/0!	#DIV/0!			F01	#DIV/0!	#DIV/0!	#DIV/0!	#DIV/0!	#DIV/0!
	F02			#DIV/0!	#DIV/0!	#DIV/0!	#DIV/0!	#DIV/0!	#DIV/0!											F02	#DIV/0!	#DIV/0!	#DIV/0!	#DIV/0!	#DIV/0!			F02	#DIV/0!	#DIV/0!	#DIV/0!	#DIV/0!	#DIV/0!
	F03			#DIV/0!	#DIV/0!	#DIV/0!	#DIV/0!	#DIV/0!	#DIV/0!											F03	#DIV/0!	#DIV/0!	#DIV/0!	#DIV/0!	#DIV/0!			F03	#DIV/0!	#DIV/0!	#DIV/0!	#DIV/0!	#DIV/0!
	F04			#DIV/0!	#DIV/0!	#DIV/0!	#DIV/0!	#DIV/0!	#DIV/0!											F04	#DIV/0!	#DIV/0!	#DIV/0!	#DIV/0!	#DIV/0!			F04	#DIV/0!	#DIV/0!	#DIV/0!	#DIV/0!	#DIV/0!
	F05			#DIV/0!	#DIV/0!	#DIV/0!	#DIV/0!	#DIV/0!	#DIV/0!											F05	#DIV/0!	#DIV/0!	#DIV/0!	#DIV/0!	#DIV/0!			F05	#DIV/0!	#DIV/0!	#DIV/0!	#DIV/0!	#DIV/0!
	F06			#DIV/0!	#DIV/0!	#DIV/0!	#DIV/0!	#DIV/0!	#DIV/0!											F06	#DIV/0!	#DIV/0!	#DIV/0!	#DIV/0!	#DIV/0!			F06	#DIV/0!	#DIV/0!	#DIV/0!	#DIV/0!	#DIV/0!
	F07			#DIV/0!	#DIV/0!	#DIV/0!	#DIV/0!	#DIV/0!	#DIV/0!											F07	#DIV/0!	#DIV/0!	#DIV/0!	#DIV/0!	#DIV/0!			F07	#DIV/0!	#DIV/0!	#DIV/0!	#DIV/0!	#DIV/0!
	F08			#DIV/0!	#DIV/0!	#DIV/0!	#DIV/0!	#DIV/0!	#DIV/0!											F08	#DIV/0!	#DIV/0!	#DIV/0!	#DIV/0!	#DIV/0!			F08	#DIV/0!	#DIV/0!	#DIV/0!	#DIV/0!	#DIV/0!
	F09			#DIV/0!	#DIV/0!	#DIV/0!	#DIV/0!	#DIV/0!	#DIV/0!											F09	#DIV/0!	#DIV/0!	#DIV/0!	#DIV/0!	#DIV/0!			F09	#DIV/0!	#DIV/0!	#DIV/0!	#DIV/0!	#DIV/0!
	F10			#DIV/0!	#DIV/0!	#DIV/0!	#DIV/0!	#DIV/0!	#DIV/0!											F10	#DIV/0!	#DIV/0!	#DIV/0!	#DIV/0!	#DIV/0!			F10	#DIV/0!	#DIV/0!	#DIV/0!	#DIV/0!	#DIV/0!
	F11			#DIV/0!	#DIV/0!	#DIV/0!	#DIV/0!	#DIV/0!	#DIV/0!											F11	#DIV/0!	#DIV/0!	#DIV/0!	#DIV/0!	#DIV/0!			F11	#DIV/0!	#DIV/0!	#DIV/0!	#DIV/0!	#DIV/0!
	F12			#DIV/0!	#DIV/0!	#DIV/0!	#DIV/0!	#DIV/0!	#DIV/0!											F12	#DIV/0!	#DIV/0!	#DIV/0!	#DIV/0!	#DIV/0!			F12	#DIV/0!	#DIV/0!	#DIV/0!	#DIV/0!	#DIV/0!
	G01			#DIV/0!	#DIV/0!	#DIV/0!	#DIV/0!	#DIV/0!	#DIV/0!											G01	#DIV/0!	#DIV/0!	#DIV/0!	#DIV/0!	#DIV/0!			G01	#DIV/0!	#DIV/0!	#DIV/0!	#DIV/0!	#DIV/0!
	G02			#DIV/0!	#DIV/0!	#DIV/0!	#DIV/0!	#DIV/0!	#DIV/0!											G02	#DIV/0!	#DIV/0!	#DIV/0!	#DIV/0!	#DIV/0!			G02	#DIV/0!	#DIV/0!	#DIV/0!	#DIV/0!	#DIV/0!
	G03			#DIV/0!	#DIV/0!	#DIV/0!	#DIV/0!	#DIV/0!	#DIV/0!											G03	#DIV/0!	#DIV/0!	#DIV/0!	#DIV/0!	#DIV/0!			G03	#DIV/0!	#DIV/0!	#DIV/0!	#DIV/0!	#DIV/0!
	G04			#DIV/0!	#DIV/0!	#DIV/0!	#DIV/0!	#DIV/0!	#DIV/0!											G04	#DIV/0!	#DIV/0!	#DIV/0!	#DIV/0!	#DIV/0!			G04	#DIV/0!	#DIV/0!	#DIV/0!	#DIV/0!	#DIV/0!
	G05			#DIV/0!	#DIV/0!	#DIV/0!	#DIV/0!	#DIV/0!	#DIV/0!											G05	#DIV/0!	#DIV/0!	#DIV/0!	#DIV/0!	#DIV/0!			G05	#DIV/0!	#DIV/0!	#DIV/0!	#DIV/0!	#DIV/0!
	G06			#DIV/0!	#DIV/0!	#DIV/0!	#DIV/0!	#DIV/0!	#DIV/0!											G06	#DIV/0!	#DIV/0!	#DIV/0!	#DIV/0!	#DIV/0!			G06	#DIV/0!	#DIV/0!	#DIV/0!	#DIV/0!	#DIV/0!
	G07			#DIV/0!	#DIV/0!	#DIV/0!	#DIV/0!	#DIV/0!	#DIV/0!											G07	#DIV/0!	#DIV/0!	#DIV/0!	#DIV/0!	#DIV/0!			G07	#DIV/0!	#DIV/0!	#DIV/0!	#DIV/0!	#DIV/0!
	G08			#DIV/0!	#DIV/0!	#DIV/0!	#DIV/0!	#DIV/0!	#DIV/0!											G08	#DIV/0!	#DIV/0!	#DIV/0!	#DIV/0!	#DIV/0!			G08	#DIV/0!	#DIV/0!	#DIV/0!	#DIV/0!	#DIV/0!
	G09			#DIV/0!	#DIV/0!	#DIV/0!	#DIV/0!	#DIV/0!	#DIV/0!											G09	#DIV/0!	#DIV/0!	#DIV/0!	#DIV/0!	#DIV/0!			G09	#DIV/0!	#DIV/0!	#DIV/0!	#DIV/0!	#DIV/0!
	G10			#DIV/0!	#DIV/0!	#DIV/0!	#DIV/0!	#DIV/0!	#DIV/0!											G10	#DIV/0!	#DIV/0!	#DIV/0!	#DIV/0!	#DIV/0!			G10	#DIV/0!	#DIV/0!	#DIV/0!	#DIV/0!	#DIV/0!
	G11			#DIV/0!	#DIV/0!	#DIV/0!	#DIV/0!	#DIV/0!	#DIV/0!											G11	#DIV/0!	#DIV/0!	#DIV/0!	#DIV/0!	#DIV/0!			G11	#DIV/0!	#DIV/0!	#DIV/0!	#DIV/0!	#DIV/0!
	G12			#DIV/0!	#DIV/0!	#DIV/0!	#DIV/0!	#DIV/0!	#DIV/0!											G12	#DIV/0!	#DIV/0!	#DIV/0!	#DIV/0!	#DIV/0!			G12	#DIV/0!	#DIV/0!	#DIV/0!	#DIV/0!	#DIV/0!
	H01			#DIV/0!	#DIV/0!	#DIV/0!	#DIV/0!	#DIV/0!	#DIV/0!											H01	#DIV/0!	#DIV/0!	#DIV/0!	#DIV/0!	#DIV/0!			H01	#DIV/0!	#DIV/0!	#DIV/0!	#DIV/0!	#DIV/0!
	H02			#DIV/0!	#DIV/0!	#DIV/0!	#DIV/0!	#DIV/0!	#DIV/0!											H02	#DIV/0!	#DIV/0!	#DIV/0!	#DIV/0!	#DIV/0!			H02	#DIV/0!	#DIV/0!	#DIV/0!	#DIV/0!	#DIV/0!
	H03			#DIV/0!	#DIV/0!	#DIV/0!	#DIV/0!	#DIV/0!	#DIV/0!											H03	#DIV/0!	#DIV/0!	#DIV/0!	#DIV/0!	#DIV/0!			H03	#DIV/0!	#DIV/0!	#DIV/0!	#DIV/0!	#DIV/0!
	H04			#DIV/0!	#DIV/0!	#DIV/0!	#DIV/0!	#DIV/0!	#DIV/0!											H04	#DIV/0!	#DIV/0!	#DIV/0!	#DIV/0!	#DIV/0!			H04	#DIV/0!	#DIV/0!	#DIV/0!	#DIV/0!	#DIV/0!
	H05			#DIV/0!	#DIV/0!	#DIV/0!	#DIV/0!	#DIV/0!	#DIV/0!											H05	#DIV/0!	#DIV/0!	#DIV/0!	#DIV/0!	#DIV/0!			H05	#DIV/0!	#DIV/0!	#DIV/0!	#DIV/0!	#DIV/0!
	H06			#DIV/0!	#DIV/0!	#DIV/0!	#DIV/0!	#DIV/0!	#DIV/0!											H06	#DIV/0!	#DIV/0!	#DIV/0!	#DIV/0!	#DIV/0!			H06	#DIV/0!	#DIV/0!	#DIV/0!	#DIV/0!	#DIV/0!
	H07			#DIV/0!	#DIV/0!	#DIV/0!	#DIV/0!	#DIV/0!	#DIV/0!											H07	#DIV/0!	#DIV/0!	#DIV/0!	#DIV/0!	#DIV/0!			H07	#DIV/0!	#DIV/0!	#DIV/0!	#DIV/0!	#DIV/0!
	H08			#DIV/0!	#DIV/0!	#DIV/0!	#DIV/0!	#DIV/0!	#DIV/0!											H08	#DIV/0!	#DIV/0!	#DIV/0!	#DIV/0!	#DIV/0!			H08	#DIV/0!	#DIV/0!	#DIV/0!	#DIV/0!	#DIV/0!
	H09			#DIV/0!	#DIV/0!	#DIV/0!	#DIV/0!	#DIV/0!	#DIV/0!											H09	#DIV/0!	#DIV/0!	#DIV/0!	#DIV/0!	#DIV/0!			H09	#DIV/0!	#DIV/0!	#DIV/0!	#DIV/0!	#DIV/0!
	H10			#DIV/0!	#DIV/0!	#DIV/0!	#DIV/0!	#DIV/0!	#DIV/0!											H10	#DIV/0!	#DIV/0!	#DIV/0!	#DIV/0!	#DIV/0!			H10	#DIV/0!	#DIV/0!	#DIV/0!	#DIV/0!	#DIV/0!
	H11			#DIV/0!	#DIV/0!	#DIV/0!	#DIV/0!	#DIV/0!	#DIV/0!											H11	#DIV/0!	#DIV/0!	#DIV/0!	#DIV/0!	#DIV/0!			H11	#DIV/0!	#DIV/0!	#DIV/0!	#DIV/0!	#DIV/0!
	H12			#DIV/0!	#DIV/0!	#DIV/0!	#DIV/0!	#DIV/0!	#DIV/0!											H12	#DIV/0!	#DIV/0!	#DIV/0!	#DIV/0!	#DIV/0!			H12	#DIV/0!	#DIV/0!	#DIV/0!	#DIV/0!	#DIV/0!
																						#DIV/0!	#DIV/0!	#DIV/0!

## Sheet: F6-2 plate 1
TO USE TEMPLATE: Cells you can change are in gray. Make a copy of this worksheet. Then paste your RFUs in columns C and D. You can change the dotted boundary for no amplification in the top chart in S9 and R13. You can change the lower and upper bounds for assigning heterozygotes in the bottom chart in S31 and S34. You can also change how close the values can be to the bounds before being flagged…
For F1-3 only: FAM = BB and HEX = AA, so manually change the delta calculation in column G to (column E - column F)!																					FOR GRAPHING: GENOTYPING								FOR GRAPHING: SCATTERPLOT
F6-2 PLATE 1											BAD PLATE?	#DIV/0!
Plate	Well	FAM	HEX	%FAM	%HEX	delta	genotype	No amplification	Marginal?											cell ID	No amp	AA	AB	BB	Marginal			cell ID	No amp	AA	AB	BB	Marginal
NTC	A01			#DIV/0!	#DIV/0!	#DIV/0!	NTC	#DIV/0!	#DIV/0!								HEX bound for no amp			NTC	#DIV/0!	#DIV/0!	#DIV/0!	#DIV/0!	#DIV/0!			NTC	#DIV/0!	#DIV/0!	#DIV/0!	#DIV/0!	#DIV/0!
NTC	A02			#DIV/0!	#DIV/0!	#DIV/0!	NTC	#DIV/0!	#DIV/0!								x-coordinate	y-coordinate		NTC	#DIV/0!	#DIV/0!	#DIV/0!	#DIV/0!	#DIV/0!			NTC	#DIV/0!	#DIV/0!	#DIV/0!	#DIV/0!	#DIV/0!
NTC	A03			#DIV/0!	#DIV/0!	#DIV/0!	NTC	#DIV/0!	#DIV/0!								0	20		NTC	#DIV/0!	#DIV/0!	#DIV/0!	#DIV/0!	#DIV/0!			NTC	#DIV/0!	#DIV/0!	#DIV/0!	#DIV/0!	#DIV/0!
AA	A04			#DIV/0!	#DIV/0!	#DIV/0!	AA	#DIV/0!	#DIV/0!								20	20		AA	#DIV/0!	#DIV/0!	#DIV/0!	#DIV/0!	#DIV/0!			AA	#DIV/0!	#DIV/0!	#DIV/0!	#DIV/0!	#DIV/0!
AA	A05			#DIV/0!	#DIV/0!	#DIV/0!	AA	#DIV/0!	#DIV/0!								FAM bound for no amp			AA	#DIV/0!	#DIV/0!	#DIV/0!	#DIV/0!	#DIV/0!			AA	#DIV/0!	#DIV/0!	#DIV/0!	#DIV/0!	#DIV/0!
AA	A06			#DIV/0!	#DIV/0!	#DIV/0!	AA	#DIV/0!	#DIV/0!								x-coordinate	y-coordinate		AA	#DIV/0!	#DIV/0!	#DIV/0!	#DIV/0!	#DIV/0!			AA	#DIV/0!	#DIV/0!	#DIV/0!	#DIV/0!	#DIV/0!
AB	A07			#DIV/0!	#DIV/0!	#DIV/0!	AB	#DIV/0!	#DIV/0!								20	0		AB	#DIV/0!	#DIV/0!	#DIV/0!	#DIV/0!	#DIV/0!			AB	#DIV/0!	#DIV/0!	#DIV/0!	#DIV/0!	#DIV/0!
AB	A08			#DIV/0!	#DIV/0!	#DIV/0!	AB	#DIV/0!	#DIV/0!								20	20		AB	#DIV/0!	#DIV/0!	#DIV/0!	#DIV/0!	#DIV/0!			AB	#DIV/0!	#DIV/0!	#DIV/0!	#DIV/0!	#DIV/0!
AB	A09			#DIV/0!	#DIV/0!	#DIV/0!	AB	#DIV/0!	#DIV/0!											AB	#DIV/0!	#DIV/0!	#DIV/0!	#DIV/0!	#DIV/0!			AB	#DIV/0!	#DIV/0!	#DIV/0!	#DIV/0!	#DIV/0!
BB	A10			#DIV/0!	#DIV/0!	#DIV/0!	BB	#DIV/0!	#DIV/0!											BB	#DIV/0!	#DIV/0!	#DIV/0!	#DIV/0!	#DIV/0!			BB	#DIV/0!	#DIV/0!	#DIV/0!	#DIV/0!	#DIV/0!
BB	A11			#DIV/0!	#DIV/0!	#DIV/0!	BB	#DIV/0!	#DIV/0!											BB	#DIV/0!	#DIV/0!	#DIV/0!	#DIV/0!	#DIV/0!			BB	#DIV/0!	#DIV/0!	#DIV/0!	#DIV/0!	#DIV/0!
BB	A12			#DIV/0!	#DIV/0!	#DIV/0!	BB	#DIV/0!	#DIV/0!											BB	#DIV/0!	#DIV/0!	#DIV/0!	#DIV/0!	#DIV/0!			BB	#DIV/0!	#DIV/0!	#DIV/0!	#DIV/0!	#DIV/0!
	B01			#DIV/0!	#DIV/0!	#DIV/0!	#DIV/0!	#DIV/0!	#DIV/0!											B01	#DIV/0!	#DIV/0!	#DIV/0!	#DIV/0!	#DIV/0!			B01	#DIV/0!	#DIV/0!	#DIV/0!	#DIV/0!	#DIV/0!
	B02			#DIV/0!	#DIV/0!	#DIV/0!	#DIV/0!	#DIV/0!	#DIV/0!											B02	#DIV/0!	#DIV/0!	#DIV/0!	#DIV/0!	#DIV/0!			B02	#DIV/0!	#DIV/0!	#DIV/0!	#DIV/0!	#DIV/0!
	B03			#DIV/0!	#DIV/0!	#DIV/0!	#DIV/0!	#DIV/0!	#DIV/0!											B03	#DIV/0!	#DIV/0!	#DIV/0!	#DIV/0!	#DIV/0!			B03	#DIV/0!	#DIV/0!	#DIV/0!	#DIV/0!	#DIV/0!
	B04			#DIV/0!	#DIV/0!	#DIV/0!	#DIV/0!	#DIV/0!	#DIV/0!											B04	#DIV/0!	#DIV/0!	#DIV/0!	#DIV/0!	#DIV/0!			B04	#DIV/0!	#DIV/0!	#DIV/0!	#DIV/0!	#DIV/0!
	B05			#DIV/0!	#DIV/0!	#DIV/0!	#DIV/0!	#DIV/0!	#DIV/0!											B05	#DIV/0!	#DIV/0!	#DIV/0!	#DIV/0!	#DIV/0!			B05	#DIV/0!	#DIV/0!	#DIV/0!	#DIV/0!	#DIV/0!
	B06			#DIV/0!	#DIV/0!	#DIV/0!	#DIV/0!	#DIV/0!	#DIV/0!											B06	#DIV/0!	#DIV/0!	#DIV/0!	#DIV/0!	#DIV/0!			B06	#DIV/0!	#DIV/0!	#DIV/0!	#DIV/0!	#DIV/0!
	B07			#DIV/0!	#DIV/0!	#DIV/0!	#DIV/0!	#DIV/0!	#DIV/0!											B07	#DIV/0!	#DIV/0!	#DIV/0!	#DIV/0!	#DIV/0!			B07	#DIV/0!	#DIV/0!	#DIV/0!	#DIV/0!	#DIV/0!
	B08			#DIV/0!	#DIV/0!	#DIV/0!	#DIV/0!	#DIV/0!	#DIV/0!											B08	#DIV/0!	#DIV/0!	#DIV/0!	#DIV/0!	#DIV/0!			B08	#DIV/0!	#DIV/0!	#DIV/0!	#DIV/0!	#DIV/0!
	B09			#DIV/0!	#DIV/0!	#DIV/0!	#DIV/0!	#DIV/0!	#DIV/0!											B09	#DIV/0!	#DIV/0!	#DIV/0!	#DIV/0!	#DIV/0!			B09	#DIV/0!	#DIV/0!	#DIV/0!	#DIV/0!	#DIV/0!
	B10			#DIV/0!	#DIV/0!	#DIV/0!	#DIV/0!	#DIV/0!	#DIV/0!											B10	#DIV/0!	#DIV/0!	#DIV/0!	#DIV/0!	#DIV/0!			B10	#DIV/0!	#DIV/0!	#DIV/0!	#DIV/0!	#DIV/0!
	B11			#DIV/0!	#DIV/0!	#DIV/0!	#DIV/0!	#DIV/0!	#DIV/0!											B11	#DIV/0!	#DIV/0!	#DIV/0!	#DIV/0!	#DIV/0!			B11	#DIV/0!	#DIV/0!	#DIV/0!	#DIV/0!	#DIV/0!
	B12			#DIV/0!	#DIV/0!	#DIV/0!	#DIV/0!	#DIV/0!	#DIV/0!								lower bound for heterozygotes			B12	#DIV/0!	#DIV/0!	#DIV/0!	#DIV/0!	#DIV/0!			B12	#DIV/0!	#DIV/0!	#DIV/0!	#DIV/0!	#DIV/0!
	C01			#DIV/0!	#DIV/0!	#DIV/0!	#DIV/0!	#DIV/0!	#DIV/0!								0	-20		C01	#DIV/0!	#DIV/0!	#DIV/0!	#DIV/0!	#DIV/0!			C01	#DIV/0!	#DIV/0!	#DIV/0!	#DIV/0!	#DIV/0!
	C02			#DIV/0!	#DIV/0!	#DIV/0!	#DIV/0!	#DIV/0!	#DIV/0!								100	-20		C02	#DIV/0!	#DIV/0!	#DIV/0!	#DIV/0!	#DIV/0!			C02	#DIV/0!	#DIV/0!	#DIV/0!	#DIV/0!	#DIV/0!
	C03			#DIV/0!	#DIV/0!	#DIV/0!	#DIV/0!	#DIV/0!	#DIV/0!								upper bound for heterozygotes			C03	#DIV/0!	#DIV/0!	#DIV/0!	#DIV/0!	#DIV/0!			C03	#DIV/0!	#DIV/0!	#DIV/0!	#DIV/0!	#DIV/0!
	C04			#DIV/0!	#DIV/0!	#DIV/0!	#DIV/0!	#DIV/0!	#DIV/0!								0	30		C04	#DIV/0!	#DIV/0!	#DIV/0!	#DIV/0!	#DIV/0!			C04	#DIV/0!	#DIV/0!	#DIV/0!	#DIV/0!	#DIV/0!
	C05			#DIV/0!	#DIV/0!	#DIV/0!	#DIV/0!	#DIV/0!	#DIV/0!								100	30		C05	#DIV/0!	#DIV/0!	#DIV/0!	#DIV/0!	#DIV/0!			C05	#DIV/0!	#DIV/0!	#DIV/0!	#DIV/0!	#DIV/0!
	C06			#DIV/0!	#DIV/0!	#DIV/0!	#DIV/0!	#DIV/0!	#DIV/0!								Margin	2		C06	#DIV/0!	#DIV/0!	#DIV/0!	#DIV/0!	#DIV/0!			C06	#DIV/0!	#DIV/0!	#DIV/0!	#DIV/0!	#DIV/0!
	C07			#DIV/0!	#DIV/0!	#DIV/0!	#DIV/0!	#DIV/0!	#DIV/0!											C07	#DIV/0!	#DIV/0!	#DIV/0!	#DIV/0!	#DIV/0!			C07	#DIV/0!	#DIV/0!	#DIV/0!	#DIV/0!	#DIV/0!
	C08			#DIV/0!	#DIV/0!	#DIV/0!	#DIV/0!	#DIV/0!	#DIV/0!											C08	#DIV/0!	#DIV/0!	#DIV/0!	#DIV/0!	#DIV/0!			C08	#DIV/0!	#DIV/0!	#DIV/0!	#DIV/0!	#DIV/0!
	C09			#DIV/0!	#DIV/0!	#DIV/0!	#DIV/0!	#DIV/0!	#DIV/0!											C09	#DIV/0!	#DIV/0!	#DIV/0!	#DIV/0!	#DIV/0!			C09	#DIV/0!	#DIV/0!	#DIV/0!	#DIV/0!	#DIV/0!
	C10			#DIV/0!	#DIV/0!	#DIV/0!	#DIV/0!	#DIV/0!	#DIV/0!											C10	#DIV/0!	#DIV/0!	#DIV/0!	#DIV/0!	#DIV/0!			C10	#DIV/0!	#DIV/0!	#DIV/0!	#DIV/0!	#DIV/0!
	C11			#DIV/0!	#DIV/0!	#DIV/0!	#DIV/0!	#DIV/0!	#DIV/0!											C11	#DIV/0!	#DIV/0!	#DIV/0!	#DIV/0!	#DIV/0!			C11	#DIV/0!	#DIV/0!	#DIV/0!	#DIV/0!	#DIV/0!
	C12			#DIV/0!	#DIV/0!	#DIV/0!	#DIV/0!	#DIV/0!	#DIV/0!											C12	#DIV/0!	#DIV/0!	#DIV/0!	#DIV/0!	#DIV/0!			C12	#DIV/0!	#DIV/0!	#DIV/0!	#DIV/0!	#DIV/0!
	D01			#DIV/0!	#DIV/0!	#DIV/0!	#DIV/0!	#DIV/0!	#DIV/0!											D01	#DIV/0!	#DIV/0!	#DIV/0!	#DIV/0!	#DIV/0!			D01	#DIV/0!	#DIV/0!	#DIV/0!	#DIV/0!	#DIV/0!
	D02			#DIV/0!	#DIV/0!	#DIV/0!	#DIV/0!	#DIV/0!	#DIV/0!											D02	#DIV/0!	#DIV/0!	#DIV/0!	#DIV/0!	#DIV/0!			D02	#DIV/0!	#DIV/0!	#DIV/0!	#DIV/0!	#DIV/0!
	D03			#DIV/0!	#DIV/0!	#DIV/0!	#DIV/0!	#DIV/0!	#DIV/0!											D03	#DIV/0!	#DIV/0!	#DIV/0!	#DIV/0!	#DIV/0!			D03	#DIV/0!	#DIV/0!	#DIV/0!	#DIV/0!	#DIV/0!
	D04			#DIV/0!	#DIV/0!	#DIV/0!	#DIV/0!	#DIV/0!	#DIV/0!											D04	#DIV/0!	#DIV/0!	#DIV/0!	#DIV/0!	#DIV/0!			D04	#DIV/0!	#DIV/0!	#DIV/0!	#DIV/0!	#DIV/0!
	D05			#DIV/0!	#DIV/0!	#DIV/0!	#DIV/0!	#DIV/0!	#DIV/0!											D05	#DIV/0!	#DIV/0!	#DIV/0!	#DIV/0!	#DIV/0!			D05	#DIV/0!	#DIV/0!	#DIV/0!	#DIV/0!	#DIV/0!
	D06			#DIV/0!	#DIV/0!	#DIV/0!	#DIV/0!	#DIV/0!	#DIV/0!											D06	#DIV/0!	#DIV/0!	#DIV/0!	#DIV/0!	#DIV/0!			D06	#DIV/0!	#DIV/0!	#DIV/0!	#DIV/0!	#DIV/0!
	D07			#DIV/0!	#DIV/0!	#DIV/0!	#DIV/0!	#DIV/0!	#DIV/0!											D07	#DIV/0!	#DIV/0!	#DIV/0!	#DIV/0!	#DIV/0!			D07	#DIV/0!	#DIV/0!	#DIV/0!	#DIV/0!	#DIV/0!
	D08			#DIV/0!	#DIV/0!	#DIV/0!	#DIV/0!	#DIV/0!	#DIV/0!											D08	#DIV/0!	#DIV/0!	#DIV/0!	#DIV/0!	#DIV/0!			D08	#DIV/0!	#DIV/0!	#DIV/0!	#DIV/0!	#DIV/0!
	D09			#DIV/0!	#DIV/0!	#DIV/0!	#DIV/0!	#DIV/0!	#DIV/0!											D09	#DIV/0!	#DIV/0!	#DIV/0!	#DIV/0!	#DIV/0!			D09	#DIV/0!	#DIV/0!	#DIV/0!	#DIV/0!	#DIV/0!
	D10			#DIV/0!	#DIV/0!	#DIV/0!	#DIV/0!	#DIV/0!	#DIV/0!											D10	#DIV/0!	#DIV/0!	#DIV/0!	#DIV/0!	#DIV/0!			D10	#DIV/0!	#DIV/0!	#DIV/0!	#DIV/0!	#DIV/0!
	D11			#DIV/0!	#DIV/0!	#DIV/0!	#DIV/0!	#DIV/0!	#DIV/0!											D11	#DIV/0!	#DIV/0!	#DIV/0!	#DIV/0!	#DIV/0!			D11	#DIV/0!	#DIV/0!	#DIV/0!	#DIV/0!	#DIV/0!
	D12			#DIV/0!	#DIV/0!	#DIV/0!	#DIV/0!	#DIV/0!	#DIV/0!											D12	#DIV/0!	#DIV/0!	#DIV/0!	#DIV/0!	#DIV/0!			D12	#DIV/0!	#DIV/0!	#DIV/0!	#DIV/0!	#DIV/0!
	E01			#DIV/0!	#DIV/0!	#DIV/0!	#DIV/0!	#DIV/0!	#DIV/0!											E01	#DIV/0!	#DIV/0!	#DIV/0!	#DIV/0!	#DIV/0!			E01	#DIV/0!	#DIV/0!	#DIV/0!	#DIV/0!	#DIV/0!
	E02			#DIV/0!	#DIV/0!	#DIV/0!	#DIV/0!	#DIV/0!	#DIV/0!											E02	#DIV/0!	#DIV/0!	#DIV/0!	#DIV/0!	#DIV/0!			E02	#DIV/0!	#DIV/0!	#DIV/0!	#DIV/0!	#DIV/0!
	E03			#DIV/0!	#DIV/0!	#DIV/0!	#DIV/0!	#DIV/0!	#DIV/0!											E03	#DIV/0!	#DIV/0!	#DIV/0!	#DIV/0!	#DIV/0!			E03	#DIV/0!	#DIV/0!	#DIV/0!	#DIV/0!	#DIV/0!
	E04			#DIV/0!	#DIV/0!	#DIV/0!	#DIV/0!	#DIV/0!	#DIV/0!											E04	#DIV/0!	#DIV/0!	#DIV/0!	#DIV/0!	#DIV/0!			E04	#DIV/0!	#DIV/0!	#DIV/0!	#DIV/0!	#DIV/0!
	E05			#DIV/0!	#DIV/0!	#DIV/0!	#DIV/0!	#DIV/0!	#DIV/0!											E05	#DIV/0!	#DIV/0!	#DIV/0!	#DIV/0!	#DIV/0!			E05	#DIV/0!	#DIV/0!	#DIV/0!	#DIV/0!	#DIV/0!
	E06			#DIV/0!	#DIV/0!	#DIV/0!	#DIV/0!	#DIV/0!	#DIV/0!											E06	#DIV/0!	#DIV/0!	#DIV/0!	#DIV/0!	#DIV/0!			E06	#DIV/0!	#DIV/0!	#DIV/0!	#DIV/0!	#DIV/0!
	E07			#DIV/0!	#DIV/0!	#DIV/0!	#DIV/0!	#DIV/0!	#DIV/0!											E07	#DIV/0!	#DIV/0!	#DIV/0!	#DIV/0!	#DIV/0!			E07	#DIV/0!	#DIV/0!	#DIV/0!	#DIV/0!	#DIV/0!
	E08			#DIV/0!	#DIV/0!	#DIV/0!	#DIV/0!	#DIV/0!	#DIV/0!											E08	#DIV/0!	#DIV/0!	#DIV/0!	#DIV/0!	#DIV/0!			E08	#DIV/0!	#DIV/0!	#DIV/0!	#DIV/0!	#DIV/0!
	E09			#DIV/0!	#DIV/0!	#DIV/0!	#DIV/0!	#DIV/0!	#DIV/0!											E09	#DIV/0!	#DIV/0!	#DIV/0!	#DIV/0!	#DIV/0!			E09	#DIV/0!	#DIV/0!	#DIV/0!	#DIV/0!	#DIV/0!
	E10			#DIV/0!	#DIV/0!	#DIV/0!	#DIV/0!	#DIV/0!	#DIV/0!											E10	#DIV/0!	#DIV/0!	#DIV/0!	#DIV/0!	#DIV/0!			E10	#DIV/0!	#DIV/0!	#DIV/0!	#DIV/0!	#DIV/0!
	E11			#DIV/0!	#DIV/0!	#DIV/0!	#DIV/0!	#DIV/0!	#DIV/0!											E11	#DIV/0!	#DIV/0!	#DIV/0!	#DIV/0!	#DIV/0!			E11	#DIV/0!	#DIV/0!	#DIV/0!	#DIV/0!	#DIV/0!
	E12			#DIV/0!	#DIV/0!	#DIV/0!	#DIV/0!	#DIV/0!	#DIV/0!											E12	#DIV/0!	#DIV/0!	#DIV/0!	#DIV/0!	#DIV/0!			E12	#DIV/0!	#DIV/0!	#DIV/0!	#DIV/0!	#DIV/0!
	F01			#DIV/0!	#DIV/0!	#DIV/0!	#DIV/0!	#DIV/0!	#DIV/0!											F01	#DIV/0!	#DIV/0!	#DIV/0!	#DIV/0!	#DIV/0!			F01	#DIV/0!	#DIV/0!	#DIV/0!	#DIV/0!	#DIV/0!
	F02			#DIV/0!	#DIV/0!	#DIV/0!	#DIV/0!	#DIV/0!	#DIV/0!											F02	#DIV/0!	#DIV/0!	#DIV/0!	#DIV/0!	#DIV/0!			F02	#DIV/0!	#DIV/0!	#DIV/0!	#DIV/0!	#DIV/0!
	F03			#DIV/0!	#DIV/0!	#DIV/0!	#DIV/0!	#DIV/0!	#DIV/0!											F03	#DIV/0!	#DIV/0!	#DIV/0!	#DIV/0!	#DIV/0!			F03	#DIV/0!	#DIV/0!	#DIV/0!	#DIV/0!	#DIV/0!
	F04			#DIV/0!	#DIV/0!	#DIV/0!	#DIV/0!	#DIV/0!	#DIV/0!											F04	#DIV/0!	#DIV/0!	#DIV/0!	#DIV/0!	#DIV/0!			F04	#DIV/0!	#DIV/0!	#DIV/0!	#DIV/0!	#DIV/0!
	F05			#DIV/0!	#DIV/0!	#DIV/0!	#DIV/0!	#DIV/0!	#DIV/0!											F05	#DIV/0!	#DIV/0!	#DIV/0!	#DIV/0!	#DIV/0!			F05	#DIV/0!	#DIV/0!	#DIV/0!	#DIV/0!	#DIV/0!
	F06			#DIV/0!	#DIV/0!	#DIV/0!	#DIV/0!	#DIV/0!	#DIV/0!											F06	#DIV/0!	#DIV/0!	#DIV/0!	#DIV/0!	#DIV/0!			F06	#DIV/0!	#DIV/0!	#DIV/0!	#DIV/0!	#DIV/0!
	F07			#DIV/0!	#DIV/0!	#DIV/0!	#DIV/0!	#DIV/0!	#DIV/0!											F07	#DIV/0!	#DIV/0!	#DIV/0!	#DIV/0!	#DIV/0!			F07	#DIV/0!	#DIV/0!	#DIV/0!	#DIV/0!	#DIV/0!
	F08			#DIV/0!	#DIV/0!	#DIV/0!	#DIV/0!	#DIV/0!	#DIV/0!											F08	#DIV/0!	#DIV/0!	#DIV/0!	#DIV/0!	#DIV/0!			F08	#DIV/0!	#DIV/0!	#DIV/0!	#DIV/0!	#DIV/0!
	F09			#DIV/0!	#DIV/0!	#DIV/0!	#DIV/0!	#DIV/0!	#DIV/0!											F09	#DIV/0!	#DIV/0!	#DIV/0!	#DIV/0!	#DIV/0!			F09	#DIV/0!	#DIV/0!	#DIV/0!	#DIV/0!	#DIV/0!
	F10			#DIV/0!	#DIV/0!	#DIV/0!	#DIV/0!	#DIV/0!	#DIV/0!											F10	#DIV/0!	#DIV/0!	#DIV/0!	#DIV/0!	#DIV/0!			F10	#DIV/0!	#DIV/0!	#DIV/0!	#DIV/0!	#DIV/0!
	F11			#DIV/0!	#DIV/0!	#DIV/0!	#DIV/0!	#DIV/0!	#DIV/0!											F11	#DIV/0!	#DIV/0!	#DIV/0!	#DIV/0!	#DIV/0!			F11	#DIV/0!	#DIV/0!	#DIV/0!	#DIV/0!	#DIV/0!
	F12			#DIV/0!	#DIV/0!	#DIV/0!	#DIV/0!	#DIV/0!	#DIV/0!											F12	#DIV/0!	#DIV/0!	#DIV/0!	#DIV/0!	#DIV/0!			F12	#DIV/0!	#DIV/0!	#DIV/0!	#DIV/0!	#DIV/0!
	G01			#DIV/0!	#DIV/0!	#DIV/0!	#DIV/0!	#DIV/0!	#DIV/0!											G01	#DIV/0!	#DIV/0!	#DIV/0!	#DIV/0!	#DIV/0!			G01	#DIV/0!	#DIV/0!	#DIV/0!	#DIV/0!	#DIV/0!
	G02			#DIV/0!	#DIV/0!	#DIV/0!	#DIV/0!	#DIV/0!	#DIV/0!											G02	#DIV/0!	#DIV/0!	#DIV/0!	#DIV/0!	#DIV/0!			G02	#DIV/0!	#DIV/0!	#DIV/0!	#DIV/0!	#DIV/0!
	G03			#DIV/0!	#DIV/0!	#DIV/0!	#DIV/0!	#DIV/0!	#DIV/0!											G03	#DIV/0!	#DIV/0!	#DIV/0!	#DIV/0!	#DIV/0!			G03	#DIV/0!	#DIV/0!	#DIV/0!	#DIV/0!	#DIV/0!
	G04			#DIV/0!	#DIV/0!	#DIV/0!	#DIV/0!	#DIV/0!	#DIV/0!											G04	#DIV/0!	#DIV/0!	#DIV/0!	#DIV/0!	#DIV/0!			G04	#DIV/0!	#DIV/0!	#DIV/0!	#DIV/0!	#DIV/0!
	G05			#DIV/0!	#DIV/0!	#DIV/0!	#DIV/0!	#DIV/0!	#DIV/0!											G05	#DIV/0!	#DIV/0!	#DIV/0!	#DIV/0!	#DIV/0!			G05	#DIV/0!	#DIV/0!	#DIV/0!	#DIV/0!	#DIV/0!
	G06			#DIV/0!	#DIV/0!	#DIV/0!	#DIV/0!	#DIV/0!	#DIV/0!											G06	#DIV/0!	#DIV/0!	#DIV/0!	#DIV/0!	#DIV/0!			G06	#DIV/0!	#DIV/0!	#DIV/0!	#DIV/0!	#DIV/0!
	G07			#DIV/0!	#DIV/0!	#DIV/0!	#DIV/0!	#DIV/0!	#DIV/0!											G07	#DIV/0!	#DIV/0!	#DIV/0!	#DIV/0!	#DIV/0!			G07	#DIV/0!	#DIV/0!	#DIV/0!	#DIV/0!	#DIV/0!
	G08			#DIV/0!	#DIV/0!	#DIV/0!	#DIV/0!	#DIV/0!	#DIV/0!											G08	#DIV/0!	#DIV/0!	#DIV/0!	#DIV/0!	#DIV/0!			G08	#DIV/0!	#DIV/0!	#DIV/0!	#DIV/0!	#DIV/0!
	G09			#DIV/0!	#DIV/0!	#DIV/0!	#DIV/0!	#DIV/0!	#DIV/0!											G09	#DIV/0!	#DIV/0!	#DIV/0!	#DIV/0!	#DIV/0!			G09	#DIV/0!	#DIV/0!	#DIV/0!	#DIV/0!	#DIV/0!
	G10			#DIV/0!	#DIV/0!	#DIV/0!	#DIV/0!	#DIV/0!	#DIV/0!											G10	#DIV/0!	#DIV/0!	#DIV/0!	#DIV/0!	#DIV/0!			G10	#DIV/0!	#DIV/0!	#DIV/0!	#DIV/0!	#DIV/0!
	G11			#DIV/0!	#DIV/0!	#DIV/0!	#DIV/0!	#DIV/0!	#DIV/0!											G11	#DIV/0!	#DIV/0!	#DIV/0!	#DIV/0!	#DIV/0!			G11	#DIV/0!	#DIV/0!	#DIV/0!	#DIV/0!	#DIV/0!
	G12			#DIV/0!	#DIV/0!	#DIV/0!	#DIV/0!	#DIV/0!	#DIV/0!											G12	#DIV/0!	#DIV/0!	#DIV/0!	#DIV/0!	#DIV/0!			G12	#DIV/0!	#DIV/0!	#DIV/0!	#DIV/0!	#DIV/0!
	H01			#DIV/0!	#DIV/0!	#DIV/0!	#DIV/0!	#DIV/0!	#DIV/0!											H01	#DIV/0!	#DIV/0!	#DIV/0!	#DIV/0!	#DIV/0!			H01	#DIV/0!	#DIV/0!	#DIV/0!	#DIV/0!	#DIV/0!
	H02			#DIV/0!	#DIV/0!	#DIV/0!	#DIV/0!	#DIV/0!	#DIV/0!											H02	#DIV/0!	#DIV/0!	#DIV/0!	#DIV/0!	#DIV/0!			H02	#DIV/0!	#DIV/0!	#DIV/0!	#DIV/0!	#DIV/0!
	H03			#DIV/0!	#DIV/0!	#DIV/0!	#DIV/0!	#DIV/0!	#DIV/0!											H03	#DIV/0!	#DIV/0!	#DIV/0!	#DIV/0!	#DIV/0!			H03	#DIV/0!	#DIV/0!	#DIV/0!	#DIV/0!	#DIV/0!
	H04			#DIV/0!	#DIV/0!	#DIV/0!	#DIV/0!	#DIV/0!	#DIV/0!											H04	#DIV/0!	#DIV/0!	#DIV/0!	#DIV/0!	#DIV/0!			H04	#DIV/0!	#DIV/0!	#DIV/0!	#DIV/0!	#DIV/0!
	H05			#DIV/0!	#DIV/0!	#DIV/0!	#DIV/0!	#DIV/0!	#DIV/0!											H05	#DIV/0!	#DIV/0!	#DIV/0!	#DIV/0!	#DIV/0!			H05	#DIV/0!	#DIV/0!	#DIV/0!	#DIV/0!	#DIV/0!
	H06			#DIV/0!	#DIV/0!	#DIV/0!	#DIV/0!	#DIV/0!	#DIV/0!											H06	#DIV/0!	#DIV/0!	#DIV/0!	#DIV/0!	#DIV/0!			H06	#DIV/0!	#DIV/0!	#DIV/0!	#DIV/0!	#DIV/0!
	H07			#DIV/0!	#DIV/0!	#DIV/0!	#DIV/0!	#DIV/0!	#DIV/0!											H07	#DIV/0!	#DIV/0!	#DIV/0!	#DIV/0!	#DIV/0!			H07	#DIV/0!	#DIV/0!	#DIV/0!	#DIV/0!	#DIV/0!
	H08			#DIV/0!	#DIV/0!	#DIV/0!	#DIV/0!	#DIV/0!	#DIV/0!											H08	#DIV/0!	#DIV/0!	#DIV/0!	#DIV/0!	#DIV/0!			H08	#DIV/0!	#DIV/0!	#DIV/0!	#DIV/0!	#DIV/0!
	H09			#DIV/0!	#DIV/0!	#DIV/0!	#DIV/0!	#DIV/0!	#DIV/0!											H09	#DIV/0!	#DIV/0!	#DIV/0!	#DIV/0!	#DIV/0!			H09	#DIV/0!	#DIV/0!	#DIV/0!	#DIV/0!	#DIV/0!
	H10			#DIV/0!	#DIV/0!	#DIV/0!	#DIV/0!	#DIV/0!	#DIV/0!											H10	#DIV/0!	#DIV/0!	#DIV/0!	#DIV/0!	#DIV/0!			H10	#DIV/0!	#DIV/0!	#DIV/0!	#DIV/0!	#DIV/0!
	H11			#DIV/0!	#DIV/0!	#DIV/0!	#DIV/0!	#DIV/0!	#DIV/0!											H11	#DIV/0!	#DIV/0!	#DIV/0!	#DIV/0!	#DIV/0!			H11	#DIV/0!	#DIV/0!	#DIV/0!	#DIV/0!	#DIV/0!
	H12			#DIV/0!	#DIV/0!	#DIV/0!	#DIV/0!	#DIV/0!	#DIV/0!											H12	#DIV/0!	#DIV/0!	#DIV/0!	#DIV/0!	#DIV/0!			H12	#DIV/0!	#DIV/0!	#DIV/0!	#DIV/0!	#DIV/0!
																						#DIV/0!	#DIV/0!	#DIV/0!

## Sheet: F1-1 plate 2
TO USE TEMPLATE: Cells you can change are in gray. Make a copy of this worksheet. Then paste your RFUs in columns C and D. You can change the dotted boundary for no amplification in the top chart in S9 and R13. You can change the lower and upper bounds for assigning heterozygotes in the bottom chart in S31 and S34. You can also change how close the values can be to the bounds before being flagged…
For F1-3 only: FAM = BB and HEX = AA, so manually change the delta calculation in column G to (column E - column F)!																					FOR GRAPHING: GENOTYPING								FOR GRAPHING: SCATTERPLOT
F1-1 PLATE 2											BAD PLATE?	#DIV/0!
Plate	Well	FAM	HEX	%FAM	%HEX	delta	genotype	No amplification	Marginal?											cell ID	No amp	AA	AB	BB	Marginal			cell ID	No amp	AA	AB	BB	Marginal
NTC	A01			#DIV/0!	#DIV/0!	#DIV/0!	NTC	#DIV/0!	#DIV/0!								HEX bound for no amp			NTC	#DIV/0!	#DIV/0!	#DIV/0!	#DIV/0!	#DIV/0!			NTC	#DIV/0!	#DIV/0!	#DIV/0!	#DIV/0!	#DIV/0!
NTC	A02			#DIV/0!	#DIV/0!	#DIV/0!	NTC	#DIV/0!	#DIV/0!								x-coordinate	y-coordinate		NTC	#DIV/0!	#DIV/0!	#DIV/0!	#DIV/0!	#DIV/0!			NTC	#DIV/0!	#DIV/0!	#DIV/0!	#DIV/0!	#DIV/0!
NTC	A03			#DIV/0!	#DIV/0!	#DIV/0!	NTC	#DIV/0!	#DIV/0!								0	20		NTC	#DIV/0!	#DIV/0!	#DIV/0!	#DIV/0!	#DIV/0!			NTC	#DIV/0!	#DIV/0!	#DIV/0!	#DIV/0!	#DIV/0!
AA	A04			#DIV/0!	#DIV/0!	#DIV/0!	AA	#DIV/0!	#DIV/0!								20	20		AA	#DIV/0!	#DIV/0!	#DIV/0!	#DIV/0!	#DIV/0!			AA	#DIV/0!	#DIV/0!	#DIV/0!	#DIV/0!	#DIV/0!
AA	A05			#DIV/0!	#DIV/0!	#DIV/0!	AA	#DIV/0!	#DIV/0!								FAM bound for no amp			AA	#DIV/0!	#DIV/0!	#DIV/0!	#DIV/0!	#DIV/0!			AA	#DIV/0!	#DIV/0!	#DIV/0!	#DIV/0!	#DIV/0!
AA	A06			#DIV/0!	#DIV/0!	#DIV/0!	AA	#DIV/0!	#DIV/0!								x-coordinate	y-coordinate		AA	#DIV/0!	#DIV/0!	#DIV/0!	#DIV/0!	#DIV/0!			AA	#DIV/0!	#DIV/0!	#DIV/0!	#DIV/0!	#DIV/0!
AB	A07			#DIV/0!	#DIV/0!	#DIV/0!	AB	#DIV/0!	#DIV/0!								20	0		AB	#DIV/0!	#DIV/0!	#DIV/0!	#DIV/0!	#DIV/0!			AB	#DIV/0!	#DIV/0!	#DIV/0!	#DIV/0!	#DIV/0!
AB	A08			#DIV/0!	#DIV/0!	#DIV/0!	AB	#DIV/0!	#DIV/0!								20	20		AB	#DIV/0!	#DIV/0!	#DIV/0!	#DIV/0!	#DIV/0!			AB	#DIV/0!	#DIV/0!	#DIV/0!	#DIV/0!	#DIV/0!
AB	A09			#DIV/0!	#DIV/0!	#DIV/0!	AB	#DIV/0!	#DIV/0!											AB	#DIV/0!	#DIV/0!	#DIV/0!	#DIV/0!	#DIV/0!			AB	#DIV/0!	#DIV/0!	#DIV/0!	#DIV/0!	#DIV/0!
BB	A10			#DIV/0!	#DIV/0!	#DIV/0!	BB	#DIV/0!	#DIV/0!											BB	#DIV/0!	#DIV/0!	#DIV/0!	#DIV/0!	#DIV/0!			BB	#DIV/0!	#DIV/0!	#DIV/0!	#DIV/0!	#DIV/0!
BB	A11			#DIV/0!	#DIV/0!	#DIV/0!	BB	#DIV/0!	#DIV/0!											BB	#DIV/0!	#DIV/0!	#DIV/0!	#DIV/0!	#DIV/0!			BB	#DIV/0!	#DIV/0!	#DIV/0!	#DIV/0!	#DIV/0!
BB	A12			#DIV/0!	#DIV/0!	#DIV/0!	BB	#DIV/0!	#DIV/0!											BB	#DIV/0!	#DIV/0!	#DIV/0!	#DIV/0!	#DIV/0!			BB	#DIV/0!	#DIV/0!	#DIV/0!	#DIV/0!	#DIV/0!
	B01			#DIV/0!	#DIV/0!	#DIV/0!	#DIV/0!	#DIV/0!	#DIV/0!											B01	#DIV/0!	#DIV/0!	#DIV/0!	#DIV/0!	#DIV/0!			B01	#DIV/0!	#DIV/0!	#DIV/0!	#DIV/0!	#DIV/0!
	B02			#DIV/0!	#DIV/0!	#DIV/0!	#DIV/0!	#DIV/0!	#DIV/0!											B02	#DIV/0!	#DIV/0!	#DIV/0!	#DIV/0!	#DIV/0!			B02	#DIV/0!	#DIV/0!	#DIV/0!	#DIV/0!	#DIV/0!
	B03			#DIV/0!	#DIV/0!	#DIV/0!	#DIV/0!	#DIV/0!	#DIV/0!											B03	#DIV/0!	#DIV/0!	#DIV/0!	#DIV/0!	#DIV/0!			B03	#DIV/0!	#DIV/0!	#DIV/0!	#DIV/0!	#DIV/0!
	B04			#DIV/0!	#DIV/0!	#DIV/0!	#DIV/0!	#DIV/0!	#DIV/0!											B04	#DIV/0!	#DIV/0!	#DIV/0!	#DIV/0!	#DIV/0!			B04	#DIV/0!	#DIV/0!	#DIV/0!	#DIV/0!	#DIV/0!
	B05			#DIV/0!	#DIV/0!	#DIV/0!	#DIV/0!	#DIV/0!	#DIV/0!											B05	#DIV/0!	#DIV/0!	#DIV/0!	#DIV/0!	#DIV/0!			B05	#DIV/0!	#DIV/0!	#DIV/0!	#DIV/0!	#DIV/0!
	B06			#DIV/0!	#DIV/0!	#DIV/0!	#DIV/0!	#DIV/0!	#DIV/0!											B06	#DIV/0!	#DIV/0!	#DIV/0!	#DIV/0!	#DIV/0!			B06	#DIV/0!	#DIV/0!	#DIV/0!	#DIV/0!	#DIV/0!
	B07			#DIV/0!	#DIV/0!	#DIV/0!	#DIV/0!	#DIV/0!	#DIV/0!											B07	#DIV/0!	#DIV/0!	#DIV/0!	#DIV/0!	#DIV/0!			B07	#DIV/0!	#DIV/0!	#DIV/0!	#DIV/0!	#DIV/0!
	B08			#DIV/0!	#DIV/0!	#DIV/0!	#DIV/0!	#DIV/0!	#DIV/0!											B08	#DIV/0!	#DIV/0!	#DIV/0!	#DIV/0!	#DIV/0!			B08	#DIV/0!	#DIV/0!	#DIV/0!	#DIV/0!	#DIV/0!
	B09			#DIV/0!	#DIV/0!	#DIV/0!	#DIV/0!	#DIV/0!	#DIV/0!											B09	#DIV/0!	#DIV/0!	#DIV/0!	#DIV/0!	#DIV/0!			B09	#DIV/0!	#DIV/0!	#DIV/0!	#DIV/0!	#DIV/0!
	B10			#DIV/0!	#DIV/0!	#DIV/0!	#DIV/0!	#DIV/0!	#DIV/0!											B10	#DIV/0!	#DIV/0!	#DIV/0!	#DIV/0!	#DIV/0!			B10	#DIV/0!	#DIV/0!	#DIV/0!	#DIV/0!	#DIV/0!
	B11			#DIV/0!	#DIV/0!	#DIV/0!	#DIV/0!	#DIV/0!	#DIV/0!											B11	#DIV/0!	#DIV/0!	#DIV/0!	#DIV/0!	#DIV/0!			B11	#DIV/0!	#DIV/0!	#DIV/0!	#DIV/0!	#DIV/0!
	B12			#DIV/0!	#DIV/0!	#DIV/0!	#DIV/0!	#DIV/0!	#DIV/0!								lower bound for heterozygotes			B12	#DIV/0!	#DIV/0!	#DIV/0!	#DIV/0!	#DIV/0!			B12	#DIV/0!	#DIV/0!	#DIV/0!	#DIV/0!	#DIV/0!
	C01			#DIV/0!	#DIV/0!	#DIV/0!	#DIV/0!	#DIV/0!	#DIV/0!								0	-20		C01	#DIV/0!	#DIV/0!	#DIV/0!	#DIV/0!	#DIV/0!			C01	#DIV/0!	#DIV/0!	#DIV/0!	#DIV/0!	#DIV/0!
	C02			#DIV/0!	#DIV/0!	#DIV/0!	#DIV/0!	#DIV/0!	#DIV/0!								100	-20		C02	#DIV/0!	#DIV/0!	#DIV/0!	#DIV/0!	#DIV/0!			C02	#DIV/0!	#DIV/0!	#DIV/0!	#DIV/0!	#DIV/0!
	C03			#DIV/0!	#DIV/0!	#DIV/0!	#DIV/0!	#DIV/0!	#DIV/0!								upper bound for heterozygotes			C03	#DIV/0!	#DIV/0!	#DIV/0!	#DIV/0!	#DIV/0!			C03	#DIV/0!	#DIV/0!	#DIV/0!	#DIV/0!	#DIV/0!
	C04			#DIV/0!	#DIV/0!	#DIV/0!	#DIV/0!	#DIV/0!	#DIV/0!								0	30		C04	#DIV/0!	#DIV/0!	#DIV/0!	#DIV/0!	#DIV/0!			C04	#DIV/0!	#DIV/0!	#DIV/0!	#DIV/0!	#DIV/0!
	C05			#DIV/0!	#DIV/0!	#DIV/0!	#DIV/0!	#DIV/0!	#DIV/0!								100	30		C05	#DIV/0!	#DIV/0!	#DIV/0!	#DIV/0!	#DIV/0!			C05	#DIV/0!	#DIV/0!	#DIV/0!	#DIV/0!	#DIV/0!
	C06			#DIV/0!	#DIV/0!	#DIV/0!	#DIV/0!	#DIV/0!	#DIV/0!								Margin	2		C06	#DIV/0!	#DIV/0!	#DIV/0!	#DIV/0!	#DIV/0!			C06	#DIV/0!	#DIV/0!	#DIV/0!	#DIV/0!	#DIV/0!
	C07			#DIV/0!	#DIV/0!	#DIV/0!	#DIV/0!	#DIV/0!	#DIV/0!											C07	#DIV/0!	#DIV/0!	#DIV/0!	#DIV/0!	#DIV/0!			C07	#DIV/0!	#DIV/0!	#DIV/0!	#DIV/0!	#DIV/0!
	C08			#DIV/0!	#DIV/0!	#DIV/0!	#DIV/0!	#DIV/0!	#DIV/0!											C08	#DIV/0!	#DIV/0!	#DIV/0!	#DIV/0!	#DIV/0!			C08	#DIV/0!	#DIV/0!	#DIV/0!	#DIV/0!	#DIV/0!
	C09			#DIV/0!	#DIV/0!	#DIV/0!	#DIV/0!	#DIV/0!	#DIV/0!											C09	#DIV/0!	#DIV/0!	#DIV/0!	#DIV/0!	#DIV/0!			C09	#DIV/0!	#DIV/0!	#DIV/0!	#DIV/0!	#DIV/0!
	C10			#DIV/0!	#DIV/0!	#DIV/0!	#DIV/0!	#DIV/0!	#DIV/0!											C10	#DIV/0!	#DIV/0!	#DIV/0!	#DIV/0!	#DIV/0!			C10	#DIV/0!	#DIV/0!	#DIV/0!	#DIV/0!	#DIV/0!
	C11			#DIV/0!	#DIV/0!	#DIV/0!	#DIV/0!	#DIV/0!	#DIV/0!											C11	#DIV/0!	#DIV/0!	#DIV/0!	#DIV/0!	#DIV/0!			C11	#DIV/0!	#DIV/0!	#DIV/0!	#DIV/0!	#DIV/0!
	C12			#DIV/0!	#DIV/0!	#DIV/0!	#DIV/0!	#DIV/0!	#DIV/0!											C12	#DIV/0!	#DIV/0!	#DIV/0!	#DIV/0!	#DIV/0!			C12	#DIV/0!	#DIV/0!	#DIV/0!	#DIV/0!	#DIV/0!
	D01			#DIV/0!	#DIV/0!	#DIV/0!	#DIV/0!	#DIV/0!	#DIV/0!											D01	#DIV/0!	#DIV/0!	#DIV/0!	#DIV/0!	#DIV/0!			D01	#DIV/0!	#DIV/0!	#DIV/0!	#DIV/0!	#DIV/0!
	D02			#DIV/0!	#DIV/0!	#DIV/0!	#DIV/0!	#DIV/0!	#DIV/0!											D02	#DIV/0!	#DIV/0!	#DIV/0!	#DIV/0!	#DIV/0!			D02	#DIV/0!	#DIV/0!	#DIV/0!	#DIV/0!	#DIV/0!
	D03			#DIV/0!	#DIV/0!	#DIV/0!	#DIV/0!	#DIV/0!	#DIV/0!											D03	#DIV/0!	#DIV/0!	#DIV/0!	#DIV/0!	#DIV/0!			D03	#DIV/0!	#DIV/0!	#DIV/0!	#DIV/0!	#DIV/0!
	D04			#DIV/0!	#DIV/0!	#DIV/0!	#DIV/0!	#DIV/0!	#DIV/0!											D04	#DIV/0!	#DIV/0!	#DIV/0!	#DIV/0!	#DIV/0!			D04	#DIV/0!	#DIV/0!	#DIV/0!	#DIV/0!	#DIV/0!
	D05			#DIV/0!	#DIV/0!	#DIV/0!	#DIV/0!	#DIV/0!	#DIV/0!											D05	#DIV/0!	#DIV/0!	#DIV/0!	#DIV/0!	#DIV/0!			D05	#DIV/0!	#DIV/0!	#DIV/0!	#DIV/0!	#DIV/0!
	D06			#DIV/0!	#DIV/0!	#DIV/0!	#DIV/0!	#DIV/0!	#DIV/0!											D06	#DIV/0!	#DIV/0!	#DIV/0!	#DIV/0!	#DIV/0!			D06	#DIV/0!	#DIV/0!	#DIV/0!	#DIV/0!	#DIV/0!
	D07			#DIV/0!	#DIV/0!	#DIV/0!	#DIV/0!	#DIV/0!	#DIV/0!											D07	#DIV/0!	#DIV/0!	#DIV/0!	#DIV/0!	#DIV/0!			D07	#DIV/0!	#DIV/0!	#DIV/0!	#DIV/0!	#DIV/0!
	D08			#DIV/0!	#DIV/0!	#DIV/0!	#DIV/0!	#DIV/0!	#DIV/0!											D08	#DIV/0!	#DIV/0!	#DIV/0!	#DIV/0!	#DIV/0!			D08	#DIV/0!	#DIV/0!	#DIV/0!	#DIV/0!	#DIV/0!
	D09			#DIV/0!	#DIV/0!	#DIV/0!	#DIV/0!	#DIV/0!	#DIV/0!											D09	#DIV/0!	#DIV/0!	#DIV/0!	#DIV/0!	#DIV/0!			D09	#DIV/0!	#DIV/0!	#DIV/0!	#DIV/0!	#DIV/0!
	D10			#DIV/0!	#DIV/0!	#DIV/0!	#DIV/0!	#DIV/0!	#DIV/0!											D10	#DIV/0!	#DIV/0!	#DIV/0!	#DIV/0!	#DIV/0!			D10	#DIV/0!	#DIV/0!	#DIV/0!	#DIV/0!	#DIV/0!
	D11			#DIV/0!	#DIV/0!	#DIV/0!	#DIV/0!	#DIV/0!	#DIV/0!											D11	#DIV/0!	#DIV/0!	#DIV/0!	#DIV/0!	#DIV/0!			D11	#DIV/0!	#DIV/0!	#DIV/0!	#DIV/0!	#DIV/0!
	D12			#DIV/0!	#DIV/0!	#DIV/0!	#DIV/0!	#DIV/0!	#DIV/0!											D12	#DIV/0!	#DIV/0!	#DIV/0!	#DIV/0!	#DIV/0!			D12	#DIV/0!	#DIV/0!	#DIV/0!	#DIV/0!	#DIV/0!
	E01			#DIV/0!	#DIV/0!	#DIV/0!	#DIV/0!	#DIV/0!	#DIV/0!											E01	#DIV/0!	#DIV/0!	#DIV/0!	#DIV/0!	#DIV/0!			E01	#DIV/0!	#DIV/0!	#DIV/0!	#DIV/0!	#DIV/0!
	E02			#DIV/0!	#DIV/0!	#DIV/0!	#DIV/0!	#DIV/0!	#DIV/0!											E02	#DIV/0!	#DIV/0!	#DIV/0!	#DIV/0!	#DIV/0!			E02	#DIV/0!	#DIV/0!	#DIV/0!	#DIV/0!	#DIV/0!
	E03			#DIV/0!	#DIV/0!	#DIV/0!	#DIV/0!	#DIV/0!	#DIV/0!											E03	#DIV/0!	#DIV/0!	#DIV/0!	#DIV/0!	#DIV/0!			E03	#DIV/0!	#DIV/0!	#DIV/0!	#DIV/0!	#DIV/0!
	E04			#DIV/0!	#DIV/0!	#DIV/0!	#DIV/0!	#DIV/0!	#DIV/0!											E04	#DIV/0!	#DIV/0!	#DIV/0!	#DIV/0!	#DIV/0!			E04	#DIV/0!	#DIV/0!	#DIV/0!	#DIV/0!	#DIV/0!
	E05			#DIV/0!	#DIV/0!	#DIV/0!	#DIV/0!	#DIV/0!	#DIV/0!											E05	#DIV/0!	#DIV/0!	#DIV/0!	#DIV/0!	#DIV/0!			E05	#DIV/0!	#DIV/0!	#DIV/0!	#DIV/0!	#DIV/0!
	E06			#DIV/0!	#DIV/0!	#DIV/0!	#DIV/0!	#DIV/0!	#DIV/0!											E06	#DIV/0!	#DIV/0!	#DIV/0!	#DIV/0!	#DIV/0!			E06	#DIV/0!	#DIV/0!	#DIV/0!	#DIV/0!	#DIV/0!
	E07			#DIV/0!	#DIV/0!	#DIV/0!	#DIV/0!	#DIV/0!	#DIV/0!											E07	#DIV/0!	#DIV/0!	#DIV/0!	#DIV/0!	#DIV/0!			E07	#DIV/0!	#DIV/0!	#DIV/0!	#DIV/0!	#DIV/0!
	E08			#DIV/0!	#DIV/0!	#DIV/0!	#DIV/0!	#DIV/0!	#DIV/0!											E08	#DIV/0!	#DIV/0!	#DIV/0!	#DIV/0!	#DIV/0!			E08	#DIV/0!	#DIV/0!	#DIV/0!	#DIV/0!	#DIV/0!
	E09			#DIV/0!	#DIV/0!	#DIV/0!	#DIV/0!	#DIV/0!	#DIV/0!											E09	#DIV/0!	#DIV/0!	#DIV/0!	#DIV/0!	#DIV/0!			E09	#DIV/0!	#DIV/0!	#DIV/0!	#DIV/0!	#DIV/0!
	E10			#DIV/0!	#DIV/0!	#DIV/0!	#DIV/0!	#DIV/0!	#DIV/0!											E10	#DIV/0!	#DIV/0!	#DIV/0!	#DIV/0!	#DIV/0!			E10	#DIV/0!	#DIV/0!	#DIV/0!	#DIV/0!	#DIV/0!
	E11			#DIV/0!	#DIV/0!	#DIV/0!	#DIV/0!	#DIV/0!	#DIV/0!											E11	#DIV/0!	#DIV/0!	#DIV/0!	#DIV/0!	#DIV/0!			E11	#DIV/0!	#DIV/0!	#DIV/0!	#DIV/0!	#DIV/0!
	E12			#DIV/0!	#DIV/0!	#DIV/0!	#DIV/0!	#DIV/0!	#DIV/0!											E12	#DIV/0!	#DIV/0!	#DIV/0!	#DIV/0!	#DIV/0!			E12	#DIV/0!	#DIV/0!	#DIV/0!	#DIV/0!	#DIV/0!
	F01			#DIV/0!	#DIV/0!	#DIV/0!	#DIV/0!	#DIV/0!	#DIV/0!											F01	#DIV/0!	#DIV/0!	#DIV/0!	#DIV/0!	#DIV/0!			F01	#DIV/0!	#DIV/0!	#DIV/0!	#DIV/0!	#DIV/0!
	F02			#DIV/0!	#DIV/0!	#DIV/0!	#DIV/0!	#DIV/0!	#DIV/0!											F02	#DIV/0!	#DIV/0!	#DIV/0!	#DIV/0!	#DIV/0!			F02	#DIV/0!	#DIV/0!	#DIV/0!	#DIV/0!	#DIV/0!
	F03			#DIV/0!	#DIV/0!	#DIV/0!	#DIV/0!	#DIV/0!	#DIV/0!											F03	#DIV/0!	#DIV/0!	#DIV/0!	#DIV/0!	#DIV/0!			F03	#DIV/0!	#DIV/0!	#DIV/0!	#DIV/0!	#DIV/0!
	F04			#DIV/0!	#DIV/0!	#DIV/0!	#DIV/0!	#DIV/0!	#DIV/0!											F04	#DIV/0!	#DIV/0!	#DIV/0!	#DIV/0!	#DIV/0!			F04	#DIV/0!	#DIV/0!	#DIV/0!	#DIV/0!	#DIV/0!
	F05			#DIV/0!	#DIV/0!	#DIV/0!	#DIV/0!	#DIV/0!	#DIV/0!											F05	#DIV/0!	#DIV/0!	#DIV/0!	#DIV/0!	#DIV/0!			F05	#DIV/0!	#DIV/0!	#DIV/0!	#DIV/0!	#DIV/0!
	F06			#DIV/0!	#DIV/0!	#DIV/0!	#DIV/0!	#DIV/0!	#DIV/0!											F06	#DIV/0!	#DIV/0!	#DIV/0!	#DIV/0!	#DIV/0!			F06	#DIV/0!	#DIV/0!	#DIV/0!	#DIV/0!	#DIV/0!
	F07			#DIV/0!	#DIV/0!	#DIV/0!	#DIV/0!	#DIV/0!	#DIV/0!											F07	#DIV/0!	#DIV/0!	#DIV/0!	#DIV/0!	#DIV/0!			F07	#DIV/0!	#DIV/0!	#DIV/0!	#DIV/0!	#DIV/0!
	F08			#DIV/0!	#DIV/0!	#DIV/0!	#DIV/0!	#DIV/0!	#DIV/0!											F08	#DIV/0!	#DIV/0!	#DIV/0!	#DIV/0!	#DIV/0!			F08	#DIV/0!	#DIV/0!	#DIV/0!	#DIV/0!	#DIV/0!
	F09			#DIV/0!	#DIV/0!	#DIV/0!	#DIV/0!	#DIV/0!	#DIV/0!											F09	#DIV/0!	#DIV/0!	#DIV/0!	#DIV/0!	#DIV/0!			F09	#DIV/0!	#DIV/0!	#DIV/0!	#DIV/0!	#DIV/0!
	F10			#DIV/0!	#DIV/0!	#DIV/0!	#DIV/0!	#DIV/0!	#DIV/0!											F10	#DIV/0!	#DIV/0!	#DIV/0!	#DIV/0!	#DIV/0!			F10	#DIV/0!	#DIV/0!	#DIV/0!	#DIV/0!	#DIV/0!
	F11			#DIV/0!	#DIV/0!	#DIV/0!	#DIV/0!	#DIV/0!	#DIV/0!											F11	#DIV/0!	#DIV/0!	#DIV/0!	#DIV/0!	#DIV/0!			F11	#DIV/0!	#DIV/0!	#DIV/0!	#DIV/0!	#DIV/0!
	F12			#DIV/0!	#DIV/0!	#DIV/0!	#DIV/0!	#DIV/0!	#DIV/0!											F12	#DIV/0!	#DIV/0!	#DIV/0!	#DIV/0!	#DIV/0!			F12	#DIV/0!	#DIV/0!	#DIV/0!	#DIV/0!	#DIV/0!
	G01			#DIV/0!	#DIV/0!	#DIV/0!	#DIV/0!	#DIV/0!	#DIV/0!											G01	#DIV/0!	#DIV/0!	#DIV/0!	#DIV/0!	#DIV/0!			G01	#DIV/0!	#DIV/0!	#DIV/0!	#DIV/0!	#DIV/0!
	G02			#DIV/0!	#DIV/0!	#DIV/0!	#DIV/0!	#DIV/0!	#DIV/0!											G02	#DIV/0!	#DIV/0!	#DIV/0!	#DIV/0!	#DIV/0!			G02	#DIV/0!	#DIV/0!	#DIV/0!	#DIV/0!	#DIV/0!
	G03			#DIV/0!	#DIV/0!	#DIV/0!	#DIV/0!	#DIV/0!	#DIV/0!											G03	#DIV/0!	#DIV/0!	#DIV/0!	#DIV/0!	#DIV/0!			G03	#DIV/0!	#DIV/0!	#DIV/0!	#DIV/0!	#DIV/0!
	G04			#DIV/0!	#DIV/0!	#DIV/0!	#DIV/0!	#DIV/0!	#DIV/0!											G04	#DIV/0!	#DIV/0!	#DIV/0!	#DIV/0!	#DIV/0!			G04	#DIV/0!	#DIV/0!	#DIV/0!	#DIV/0!	#DIV/0!
	G05			#DIV/0!	#DIV/0!	#DIV/0!	#DIV/0!	#DIV/0!	#DIV/0!											G05	#DIV/0!	#DIV/0!	#DIV/0!	#DIV/0!	#DIV/0!			G05	#DIV/0!	#DIV/0!	#DIV/0!	#DIV/0!	#DIV/0!
	G06			#DIV/0!	#DIV/0!	#DIV/0!	#DIV/0!	#DIV/0!	#DIV/0!											G06	#DIV/0!	#DIV/0!	#DIV/0!	#DIV/0!	#DIV/0!			G06	#DIV/0!	#DIV/0!	#DIV/0!	#DIV/0!	#DIV/0!
	G07			#DIV/0!	#DIV/0!	#DIV/0!	#DIV/0!	#DIV/0!	#DIV/0!											G07	#DIV/0!	#DIV/0!	#DIV/0!	#DIV/0!	#DIV/0!			G07	#DIV/0!	#DIV/0!	#DIV/0!	#DIV/0!	#DIV/0!
	G08			#DIV/0!	#DIV/0!	#DIV/0!	#DIV/0!	#DIV/0!	#DIV/0!											G08	#DIV/0!	#DIV/0!	#DIV/0!	#DIV/0!	#DIV/0!			G08	#DIV/0!	#DIV/0!	#DIV/0!	#DIV/0!	#DIV/0!
	G09			#DIV/0!	#DIV/0!	#DIV/0!	#DIV/0!	#DIV/0!	#DIV/0!											G09	#DIV/0!	#DIV/0!	#DIV/0!	#DIV/0!	#DIV/0!			G09	#DIV/0!	#DIV/0!	#DIV/0!	#DIV/0!	#DIV/0!
	G10			#DIV/0!	#DIV/0!	#DIV/0!	#DIV/0!	#DIV/0!	#DIV/0!											G10	#DIV/0!	#DIV/0!	#DIV/0!	#DIV/0!	#DIV/0!			G10	#DIV/0!	#DIV/0!	#DIV/0!	#DIV/0!	#DIV/0!
	G11			#DIV/0!	#DIV/0!	#DIV/0!	#DIV/0!	#DIV/0!	#DIV/0!											G11	#DIV/0!	#DIV/0!	#DIV/0!	#DIV/0!	#DIV/0!			G11	#DIV/0!	#DIV/0!	#DIV/0!	#DIV/0!	#DIV/0!
	G12			#DIV/0!	#DIV/0!	#DIV/0!	#DIV/0!	#DIV/0!	#DIV/0!											G12	#DIV/0!	#DIV/0!	#DIV/0!	#DIV/0!	#DIV/0!			G12	#DIV/0!	#DIV/0!	#DIV/0!	#DIV/0!	#DIV/0!
	H01			#DIV/0!	#DIV/0!	#DIV/0!	#DIV/0!	#DIV/0!	#DIV/0!											H01	#DIV/0!	#DIV/0!	#DIV/0!	#DIV/0!	#DIV/0!			H01	#DIV/0!	#DIV/0!	#DIV/0!	#DIV/0!	#DIV/0!
	H02			#DIV/0!	#DIV/0!	#DIV/0!	#DIV/0!	#DIV/0!	#DIV/0!											H02	#DIV/0!	#DIV/0!	#DIV/0!	#DIV/0!	#DIV/0!			H02	#DIV/0!	#DIV/0!	#DIV/0!	#DIV/0!	#DIV/0!
	H03			#DIV/0!	#DIV/0!	#DIV/0!	#DIV/0!	#DIV/0!	#DIV/0!											H03	#DIV/0!	#DIV/0!	#DIV/0!	#DIV/0!	#DIV/0!			H03	#DIV/0!	#DIV/0!	#DIV/0!	#DIV/0!	#DIV/0!
	H04			#DIV/0!	#DIV/0!	#DIV/0!	#DIV/0!	#DIV/0!	#DIV/0!											H04	#DIV/0!	#DIV/0!	#DIV/0!	#DIV/0!	#DIV/0!			H04	#DIV/0!	#DIV/0!	#DIV/0!	#DIV/0!	#DIV/0!
	H05			#DIV/0!	#DIV/0!	#DIV/0!	#DIV/0!	#DIV/0!	#DIV/0!											H05	#DIV/0!	#DIV/0!	#DIV/0!	#DIV/0!	#DIV/0!			H05	#DIV/0!	#DIV/0!	#DIV/0!	#DIV/0!	#DIV/0!
	H06			#DIV/0!	#DIV/0!	#DIV/0!	#DIV/0!	#DIV/0!	#DIV/0!											H06	#DIV/0!	#DIV/0!	#DIV/0!	#DIV/0!	#DIV/0!			H06	#DIV/0!	#DIV/0!	#DIV/0!	#DIV/0!	#DIV/0!
	H07			#DIV/0!	#DIV/0!	#DIV/0!	#DIV/0!	#DIV/0!	#DIV/0!											H07	#DIV/0!	#DIV/0!	#DIV/0!	#DIV/0!	#DIV/0!			H07	#DIV/0!	#DIV/0!	#DIV/0!	#DIV/0!	#DIV/0!
	H08			#DIV/0!	#DIV/0!	#DIV/0!	#DIV/0!	#DIV/0!	#DIV/0!											H08	#DIV/0!	#DIV/0!	#DIV/0!	#DIV/0!	#DIV/0!			H08	#DIV/0!	#DIV/0!	#DIV/0!	#DIV/0!	#DIV/0!
	H09			#DIV/0!	#DIV/0!	#DIV/0!	#DIV/0!	#DIV/0!	#DIV/0!											H09	#DIV/0!	#DIV/0!	#DIV/0!	#DIV/0!	#DIV/0!			H09	#DIV/0!	#DIV/0!	#DIV/0!	#DIV/0!	#DIV/0!
	H10			#DIV/0!	#DIV/0!	#DIV/0!	#DIV/0!	#DIV/0!	#DIV/0!											H10	#DIV/0!	#DIV/0!	#DIV/0!	#DIV/0!	#DIV/0!			H10	#DIV/0!	#DIV/0!	#DIV/0!	#DIV/0!	#DIV/0!
	H11			#DIV/0!	#DIV/0!	#DIV/0!	#DIV/0!	#DIV/0!	#DIV/0!											H11	#DIV/0!	#DIV/0!	#DIV/0!	#DIV/0!	#DIV/0!			H11	#DIV/0!	#DIV/0!	#DIV/0!	#DIV/0!	#DIV/0!
	H12			#DIV/0!	#DIV/0!	#DIV/0!	#DIV/0!	#DIV/0!	#DIV/0!											H12	#DIV/0!	#DIV/0!	#DIV/0!	#DIV/0!	#DIV/0!			H12	#DIV/0!	#DIV/0!	#DIV/0!	#DIV/0!	#DIV/0!
																						#DIV/0!	#DIV/0!	#DIV/0!

## Sheet: F6-2 plate 2
TO USE TEMPLATE: Cells you can change are in gray. Make a copy of this worksheet. Then paste your RFUs in columns C and D. You can change the dotted boundary for no amplification in the top chart in S9 and R13. You can change the lower and upper bounds for assigning heterozygotes in the bottom chart in S31 and S34. You can also change how close the values can be to the bounds before being flagged…
For F1-3 only: FAM = BB and HEX = AA, so manually change the delta calculation in column G to (column E - column F)!																					FOR GRAPHING: GENOTYPING								FOR GRAPHING: SCATTERPLOT
F6-2 PLATE 2											BAD PLATE?	#DIV/0!
Plate	Well	FAM	HEX	%FAM	%HEX	delta	genotype	No amplification	Marginal?											cell ID	No amp	AA	AB	BB	Marginal			cell ID	No amp	AA	AB	BB	Marginal
NTC	A01			#DIV/0!	#DIV/0!	#DIV/0!	NTC	#DIV/0!	#DIV/0!								HEX bound for no amp			NTC	#DIV/0!	#DIV/0!	#DIV/0!	#DIV/0!	#DIV/0!			NTC	#DIV/0!	#DIV/0!	#DIV/0!	#DIV/0!	#DIV/0!
NTC	A02			#DIV/0!	#DIV/0!	#DIV/0!	NTC	#DIV/0!	#DIV/0!								x-coordinate	y-coordinate		NTC	#DIV/0!	#DIV/0!	#DIV/0!	#DIV/0!	#DIV/0!			NTC	#DIV/0!	#DIV/0!	#DIV/0!	#DIV/0!	#DIV/0!
NTC	A03			#DIV/0!	#DIV/0!	#DIV/0!	NTC	#DIV/0!	#DIV/0!								0	20		NTC	#DIV/0!	#DIV/0!	#DIV/0!	#DIV/0!	#DIV/0!			NTC	#DIV/0!	#DIV/0!	#DIV/0!	#DIV/0!	#DIV/0!
AA	A04			#DIV/0!	#DIV/0!	#DIV/0!	AA	#DIV/0!	#DIV/0!								20	20		AA	#DIV/0!	#DIV/0!	#DIV/0!	#DIV/0!	#DIV/0!			AA	#DIV/0!	#DIV/0!	#DIV/0!	#DIV/0!	#DIV/0!
AA	A05			#DIV/0!	#DIV/0!	#DIV/0!	AA	#DIV/0!	#DIV/0!								FAM bound for no amp			AA	#DIV/0!	#DIV/0!	#DIV/0!	#DIV/0!	#DIV/0!			AA	#DIV/0!	#DIV/0!	#DIV/0!	#DIV/0!	#DIV/0!
AA	A06			#DIV/0!	#DIV/0!	#DIV/0!	AA	#DIV/0!	#DIV/0!								x-coordinate	y-coordinate		AA	#DIV/0!	#DIV/0!	#DIV/0!	#DIV/0!	#DIV/0!			AA	#DIV/0!	#DIV/0!	#DIV/0!	#DIV/0!	#DIV/0!
AB	A07			#DIV/0!	#DIV/0!	#DIV/0!	AB	#DIV/0!	#DIV/0!								20	0		AB	#DIV/0!	#DIV/0!	#DIV/0!	#DIV/0!	#DIV/0!			AB	#DIV/0!	#DIV/0!	#DIV/0!	#DIV/0!	#DIV/0!
AB	A08			#DIV/0!	#DIV/0!	#DIV/0!	AB	#DIV/0!	#DIV/0!								20	20		AB	#DIV/0!	#DIV/0!	#DIV/0!	#DIV/0!	#DIV/0!			AB	#DIV/0!	#DIV/0!	#DIV/0!	#DIV/0!	#DIV/0!
AB	A09			#DIV/0!	#DIV/0!	#DIV/0!	AB	#DIV/0!	#DIV/0!											AB	#DIV/0!	#DIV/0!	#DIV/0!	#DIV/0!	#DIV/0!			AB	#DIV/0!	#DIV/0!	#DIV/0!	#DIV/0!	#DIV/0!
BB	A10			#DIV/0!	#DIV/0!	#DIV/0!	BB	#DIV/0!	#DIV/0!											BB	#DIV/0!	#DIV/0!	#DIV/0!	#DIV/0!	#DIV/0!			BB	#DIV/0!	#DIV/0!	#DIV/0!	#DIV/0!	#DIV/0!
BB	A11			#DIV/0!	#DIV/0!	#DIV/0!	BB	#DIV/0!	#DIV/0!											BB	#DIV/0!	#DIV/0!	#DIV/0!	#DIV/0!	#DIV/0!			BB	#DIV/0!	#DIV/0!	#DIV/0!	#DIV/0!	#DIV/0!
BB	A12			#DIV/0!	#DIV/0!	#DIV/0!	BB	#DIV/0!	#DIV/0!											BB	#DIV/0!	#DIV/0!	#DIV/0!	#DIV/0!	#DIV/0!			BB	#DIV/0!	#DIV/0!	#DIV/0!	#DIV/0!	#DIV/0!
	B01			#DIV/0!	#DIV/0!	#DIV/0!	#DIV/0!	#DIV/0!	#DIV/0!											B01	#DIV/0!	#DIV/0!	#DIV/0!	#DIV/0!	#DIV/0!			B01	#DIV/0!	#DIV/0!	#DIV/0!	#DIV/0!	#DIV/0!
	B02			#DIV/0!	#DIV/0!	#DIV/0!	#DIV/0!	#DIV/0!	#DIV/0!											B02	#DIV/0!	#DIV/0!	#DIV/0!	#DIV/0!	#DIV/0!			B02	#DIV/0!	#DIV/0!	#DIV/0!	#DIV/0!	#DIV/0!
	B03			#DIV/0!	#DIV/0!	#DIV/0!	#DIV/0!	#DIV/0!	#DIV/0!											B03	#DIV/0!	#DIV/0!	#DIV/0!	#DIV/0!	#DIV/0!			B03	#DIV/0!	#DIV/0!	#DIV/0!	#DIV/0!	#DIV/0!
	B04			#DIV/0!	#DIV/0!	#DIV/0!	#DIV/0!	#DIV/0!	#DIV/0!											B04	#DIV/0!	#DIV/0!	#DIV/0!	#DIV/0!	#DIV/0!			B04	#DIV/0!	#DIV/0!	#DIV/0!	#DIV/0!	#DIV/0!
	B05			#DIV/0!	#DIV/0!	#DIV/0!	#DIV/0!	#DIV/0!	#DIV/0!											B05	#DIV/0!	#DIV/0!	#DIV/0!	#DIV/0!	#DIV/0!			B05	#DIV/0!	#DIV/0!	#DIV/0!	#DIV/0!	#DIV/0!
	B06			#DIV/0!	#DIV/0!	#DIV/0!	#DIV/0!	#DIV/0!	#DIV/0!											B06	#DIV/0!	#DIV/0!	#DIV/0!	#DIV/0!	#DIV/0!			B06	#DIV/0!	#DIV/0!	#DIV/0!	#DIV/0!	#DIV/0!
	B07			#DIV/0!	#DIV/0!	#DIV/0!	#DIV/0!	#DIV/0!	#DIV/0!											B07	#DIV/0!	#DIV/0!	#DIV/0!	#DIV/0!	#DIV/0!			B07	#DIV/0!	#DIV/0!	#DIV/0!	#DIV/0!	#DIV/0!
	B08			#DIV/0!	#DIV/0!	#DIV/0!	#DIV/0!	#DIV/0!	#DIV/0!											B08	#DIV/0!	#DIV/0!	#DIV/0!	#DIV/0!	#DIV/0!			B08	#DIV/0!	#DIV/0!	#DIV/0!	#DIV/0!	#DIV/0!
	B09			#DIV/0!	#DIV/0!	#DIV/0!	#DIV/0!	#DIV/0!	#DIV/0!											B09	#DIV/0!	#DIV/0!	#DIV/0!	#DIV/0!	#DIV/0!			B09	#DIV/0!	#DIV/0!	#DIV/0!	#DIV/0!	#DIV/0!
	B10			#DIV/0!	#DIV/0!	#DIV/0!	#DIV/0!	#DIV/0!	#DIV/0!											B10	#DIV/0!	#DIV/0!	#DIV/0!	#DIV/0!	#DIV/0!			B10	#DIV/0!	#DIV/0!	#DIV/0!	#DIV/0!	#DIV/0!
	B11			#DIV/0!	#DIV/0!	#DIV/0!	#DIV/0!	#DIV/0!	#DIV/0!											B11	#DIV/0!	#DIV/0!	#DIV/0!	#DIV/0!	#DIV/0!			B11	#DIV/0!	#DIV/0!	#DIV/0!	#DIV/0!	#DIV/0!
	B12			#DIV/0!	#DIV/0!	#DIV/0!	#DIV/0!	#DIV/0!	#DIV/0!								lower bound for heterozygotes			B12	#DIV/0!	#DIV/0!	#DIV/0!	#DIV/0!	#DIV/0!			B12	#DIV/0!	#DIV/0!	#DIV/0!	#DIV/0!	#DIV/0!
	C01			#DIV/0!	#DIV/0!	#DIV/0!	#DIV/0!	#DIV/0!	#DIV/0!								0	-20		C01	#DIV/0!	#DIV/0!	#DIV/0!	#DIV/0!	#DIV/0!			C01	#DIV/0!	#DIV/0!	#DIV/0!	#DIV/0!	#DIV/0!
	C02			#DIV/0!	#DIV/0!	#DIV/0!	#DIV/0!	#DIV/0!	#DIV/0!								100	-20		C02	#DIV/0!	#DIV/0!	#DIV/0!	#DIV/0!	#DIV/0!			C02	#DIV/0!	#DIV/0!	#DIV/0!	#DIV/0!	#DIV/0!
	C03			#DIV/0!	#DIV/0!	#DIV/0!	#DIV/0!	#DIV/0!	#DIV/0!								upper bound for heterozygotes			C03	#DIV/0!	#DIV/0!	#DIV/0!	#DIV/0!	#DIV/0!			C03	#DIV/0!	#DIV/0!	#DIV/0!	#DIV/0!	#DIV/0!
	C04			#DIV/0!	#DIV/0!	#DIV/0!	#DIV/0!	#DIV/0!	#DIV/0!								0	30		C04	#DIV/0!	#DIV/0!	#DIV/0!	#DIV/0!	#DIV/0!			C04	#DIV/0!	#DIV/0!	#DIV/0!	#DIV/0!	#DIV/0!
	C05			#DIV/0!	#DIV/0!	#DIV/0!	#DIV/0!	#DIV/0!	#DIV/0!								100	30		C05	#DIV/0!	#DIV/0!	#DIV/0!	#DIV/0!	#DIV/0!			C05	#DIV/0!	#DIV/0!	#DIV/0!	#DIV/0!	#DIV/0!
	C06			#DIV/0!	#DIV/0!	#DIV/0!	#DIV/0!	#DIV/0!	#DIV/0!								Margin	2		C06	#DIV/0!	#DIV/0!	#DIV/0!	#DIV/0!	#DIV/0!			C06	#DIV/0!	#DIV/0!	#DIV/0!	#DIV/0!	#DIV/0!
	C07			#DIV/0!	#DIV/0!	#DIV/0!	#DIV/0!	#DIV/0!	#DIV/0!											C07	#DIV/0!	#DIV/0!	#DIV/0!	#DIV/0!	#DIV/0!			C07	#DIV/0!	#DIV/0!	#DIV/0!	#DIV/0!	#DIV/0!
	C08			#DIV/0!	#DIV/0!	#DIV/0!	#DIV/0!	#DIV/0!	#DIV/0!											C08	#DIV/0!	#DIV/0!	#DIV/0!	#DIV/0!	#DIV/0!			C08	#DIV/0!	#DIV/0!	#DIV/0!	#DIV/0!	#DIV/0!
	C09			#DIV/0!	#DIV/0!	#DIV/0!	#DIV/0!	#DIV/0!	#DIV/0!											C09	#DIV/0!	#DIV/0!	#DIV/0!	#DIV/0!	#DIV/0!			C09	#DIV/0!	#DIV/0!	#DIV/0!	#DIV/0!	#DIV/0!
	C10			#DIV/0!	#DIV/0!	#DIV/0!	#DIV/0!	#DIV/0!	#DIV/0!											C10	#DIV/0!	#DIV/0!	#DIV/0!	#DIV/0!	#DIV/0!			C10	#DIV/0!	#DIV/0!	#DIV/0!	#DIV/0!	#DIV/0!
	C11			#DIV/0!	#DIV/0!	#DIV/0!	#DIV/0!	#DIV/0!	#DIV/0!											C11	#DIV/0!	#DIV/0!	#DIV/0!	#DIV/0!	#DIV/0!			C11	#DIV/0!	#DIV/0!	#DIV/0!	#DIV/0!	#DIV/0!
	C12			#DIV/0!	#DIV/0!	#DIV/0!	#DIV/0!	#DIV/0!	#DIV/0!											C12	#DIV/0!	#DIV/0!	#DIV/0!	#DIV/0!	#DIV/0!			C12	#DIV/0!	#DIV/0!	#DIV/0!	#DIV/0!	#DIV/0!
	D01			#DIV/0!	#DIV/0!	#DIV/0!	#DIV/0!	#DIV/0!	#DIV/0!											D01	#DIV/0!	#DIV/0!	#DIV/0!	#DIV/0!	#DIV/0!			D01	#DIV/0!	#DIV/0!	#DIV/0!	#DIV/0!	#DIV/0!
	D02			#DIV/0!	#DIV/0!	#DIV/0!	#DIV/0!	#DIV/0!	#DIV/0!											D02	#DIV/0!	#DIV/0!	#DIV/0!	#DIV/0!	#DIV/0!			D02	#DIV/0!	#DIV/0!	#DIV/0!	#DIV/0!	#DIV/0!
	D03			#DIV/0!	#DIV/0!	#DIV/0!	#DIV/0!	#DIV/0!	#DIV/0!											D03	#DIV/0!	#DIV/0!	#DIV/0!	#DIV/0!	#DIV/0!			D03	#DIV/0!	#DIV/0!	#DIV/0!	#DIV/0!	#DIV/0!
	D04			#DIV/0!	#DIV/0!	#DIV/0!	#DIV/0!	#DIV/0!	#DIV/0!											D04	#DIV/0!	#DIV/0!	#DIV/0!	#DIV/0!	#DIV/0!			D04	#DIV/0!	#DIV/0!	#DIV/0!	#DIV/0!	#DIV/0!
	D05			#DIV/0!	#DIV/0!	#DIV/0!	#DIV/0!	#DIV/0!	#DIV/0!											D05	#DIV/0!	#DIV/0!	#DIV/0!	#DIV/0!	#DIV/0!			D05	#DIV/0!	#DIV/0!	#DIV/0!	#DIV/0!	#DIV/0!
	D06			#DIV/0!	#DIV/0!	#DIV/0!	#DIV/0!	#DIV/0!	#DIV/0!											D06	#DIV/0!	#DIV/0!	#DIV/0!	#DIV/0!	#DIV/0!			D06	#DIV/0!	#DIV/0!	#DIV/0!	#DIV/0!	#DIV/0!
	D07			#DIV/0!	#DIV/0!	#DIV/0!	#DIV/0!	#DIV/0!	#DIV/0!											D07	#DIV/0!	#DIV/0!	#DIV/0!	#DIV/0!	#DIV/0!			D07	#DIV/0!	#DIV/0!	#DIV/0!	#DIV/0!	#DIV/0!
	D08			#DIV/0!	#DIV/0!	#DIV/0!	#DIV/0!	#DIV/0!	#DIV/0!											D08	#DIV/0!	#DIV/0!	#DIV/0!	#DIV/0!	#DIV/0!			D08	#DIV/0!	#DIV/0!	#DIV/0!	#DIV/0!	#DIV/0!
	D09			#DIV/0!	#DIV/0!	#DIV/0!	#DIV/0!	#DIV/0!	#DIV/0!											D09	#DIV/0!	#DIV/0!	#DIV/0!	#DIV/0!	#DIV/0!			D09	#DIV/0!	#DIV/0!	#DIV/0!	#DIV/0!	#DIV/0!
	D10			#DIV/0!	#DIV/0!	#DIV/0!	#DIV/0!	#DIV/0!	#DIV/0!											D10	#DIV/0!	#DIV/0!	#DIV/0!	#DIV/0!	#DIV/0!			D10	#DIV/0!	#DIV/0!	#DIV/0!	#DIV/0!	#DIV/0!
	D11			#DIV/0!	#DIV/0!	#DIV/0!	#DIV/0!	#DIV/0!	#DIV/0!											D11	#DIV/0!	#DIV/0!	#DIV/0!	#DIV/0!	#DIV/0!			D11	#DIV/0!	#DIV/0!	#DIV/0!	#DIV/0!	#DIV/0!
	D12			#DIV/0!	#DIV/0!	#DIV/0!	#DIV/0!	#DIV/0!	#DIV/0!											D12	#DIV/0!	#DIV/0!	#DIV/0!	#DIV/0!	#DIV/0!			D12	#DIV/0!	#DIV/0!	#DIV/0!	#DIV/0!	#DIV/0!
	E01			#DIV/0!	#DIV/0!	#DIV/0!	#DIV/0!	#DIV/0!	#DIV/0!											E01	#DIV/0!	#DIV/0!	#DIV/0!	#DIV/0!	#DIV/0!			E01	#DIV/0!	#DIV/0!	#DIV/0!	#DIV/0!	#DIV/0!
	E02			#DIV/0!	#DIV/0!	#DIV/0!	#DIV/0!	#DIV/0!	#DIV/0!											E02	#DIV/0!	#DIV/0!	#DIV/0!	#DIV/0!	#DIV/0!			E02	#DIV/0!	#DIV/0!	#DIV/0!	#DIV/0!	#DIV/0!
	E03			#DIV/0!	#DIV/0!	#DIV/0!	#DIV/0!	#DIV/0!	#DIV/0!											E03	#DIV/0!	#DIV/0!	#DIV/0!	#DIV/0!	#DIV/0!			E03	#DIV/0!	#DIV/0!	#DIV/0!	#DIV/0!	#DIV/0!
	E04			#DIV/0!	#DIV/0!	#DIV/0!	#DIV/0!	#DIV/0!	#DIV/0!											E04	#DIV/0!	#DIV/0!	#DIV/0!	#DIV/0!	#DIV/0!			E04	#DIV/0!	#DIV/0!	#DIV/0!	#DIV/0!	#DIV/0!
	E05			#DIV/0!	#DIV/0!	#DIV/0!	#DIV/0!	#DIV/0!	#DIV/0!											E05	#DIV/0!	#DIV/0!	#DIV/0!	#DIV/0!	#DIV/0!			E05	#DIV/0!	#DIV/0!	#DIV/0!	#DIV/0!	#DIV/0!
	E06			#DIV/0!	#DIV/0!	#DIV/0!	#DIV/0!	#DIV/0!	#DIV/0!											E06	#DIV/0!	#DIV/0!	#DIV/0!	#DIV/0!	#DIV/0!			E06	#DIV/0!	#DIV/0!	#DIV/0!	#DIV/0!	#DIV/0!
	E07			#DIV/0!	#DIV/0!	#DIV/0!	#DIV/0!	#DIV/0!	#DIV/0!											E07	#DIV/0!	#DIV/0!	#DIV/0!	#DIV/0!	#DIV/0!			E07	#DIV/0!	#DIV/0!	#DIV/0!	#DIV/0!	#DIV/0!
	E08			#DIV/0!	#DIV/0!	#DIV/0!	#DIV/0!	#DIV/0!	#DIV/0!											E08	#DIV/0!	#DIV/0!	#DIV/0!	#DIV/0!	#DIV/0!			E08	#DIV/0!	#DIV/0!	#DIV/0!	#DIV/0!	#DIV/0!
	E09			#DIV/0!	#DIV/0!	#DIV/0!	#DIV/0!	#DIV/0!	#DIV/0!											E09	#DIV/0!	#DIV/0!	#DIV/0!	#DIV/0!	#DIV/0!			E09	#DIV/0!	#DIV/0!	#DIV/0!	#DIV/0!	#DIV/0!
	E10			#DIV/0!	#DIV/0!	#DIV/0!	#DIV/0!	#DIV/0!	#DIV/0!											E10	#DIV/0!	#DIV/0!	#DIV/0!	#DIV/0!	#DIV/0!			E10	#DIV/0!	#DIV/0!	#DIV/0!	#DIV/0!	#DIV/0!
	E11			#DIV/0!	#DIV/0!	#DIV/0!	#DIV/0!	#DIV/0!	#DIV/0!											E11	#DIV/0!	#DIV/0!	#DIV/0!	#DIV/0!	#DIV/0!			E11	#DIV/0!	#DIV/0!	#DIV/0!	#DIV/0!	#DIV/0!
	E12			#DIV/0!	#DIV/0!	#DIV/0!	#DIV/0!	#DIV/0!	#DIV/0!											E12	#DIV/0!	#DIV/0!	#DIV/0!	#DIV/0!	#DIV/0!			E12	#DIV/0!	#DIV/0!	#DIV/0!	#DIV/0!	#DIV/0!
	F01			#DIV/0!	#DIV/0!	#DIV/0!	#DIV/0!	#DIV/0!	#DIV/0!											F01	#DIV/0!	#DIV/0!	#DIV/0!	#DIV/0!	#DIV/0!			F01	#DIV/0!	#DIV/0!	#DIV/0!	#DIV/0!	#DIV/0!
	F02			#DIV/0!	#DIV/0!	#DIV/0!	#DIV/0!	#DIV/0!	#DIV/0!											F02	#DIV/0!	#DIV/0!	#DIV/0!	#DIV/0!	#DIV/0!			F02	#DIV/0!	#DIV/0!	#DIV/0!	#DIV/0!	#DIV/0!
	F03			#DIV/0!	#DIV/0!	#DIV/0!	#DIV/0!	#DIV/0!	#DIV/0!											F03	#DIV/0!	#DIV/0!	#DIV/0!	#DIV/0!	#DIV/0!			F03	#DIV/0!	#DIV/0!	#DIV/0!	#DIV/0!	#DIV/0!
	F04			#DIV/0!	#DIV/0!	#DIV/0!	#DIV/0!	#DIV/0!	#DIV/0!											F04	#DIV/0!	#DIV/0!	#DIV/0!	#DIV/0!	#DIV/0!			F04	#DIV/0!	#DIV/0!	#DIV/0!	#DIV/0!	#DIV/0!
	F05			#DIV/0!	#DIV/0!	#DIV/0!	#DIV/0!	#DIV/0!	#DIV/0!											F05	#DIV/0!	#DIV/0!	#DIV/0!	#DIV/0!	#DIV/0!			F05	#DIV/0!	#DIV/0!	#DIV/0!	#DIV/0!	#DIV/0!
	F06			#DIV/0!	#DIV/0!	#DIV/0!	#DIV/0!	#DIV/0!	#DIV/0!											F06	#DIV/0!	#DIV/0!	#DIV/0!	#DIV/0!	#DIV/0!			F06	#DIV/0!	#DIV/0!	#DIV/0!	#DIV/0!	#DIV/0!
	F07			#DIV/0!	#DIV/0!	#DIV/0!	#DIV/0!	#DIV/0!	#DIV/0!											F07	#DIV/0!	#DIV/0!	#DIV/0!	#DIV/0!	#DIV/0!			F07	#DIV/0!	#DIV/0!	#DIV/0!	#DIV/0!	#DIV/0!
	F08			#DIV/0!	#DIV/0!	#DIV/0!	#DIV/0!	#DIV/0!	#DIV/0!											F08	#DIV/0!	#DIV/0!	#DIV/0!	#DIV/0!	#DIV/0!			F08	#DIV/0!	#DIV/0!	#DIV/0!	#DIV/0!	#DIV/0!
	F09			#DIV/0!	#DIV/0!	#DIV/0!	#DIV/0!	#DIV/0!	#DIV/0!											F09	#DIV/0!	#DIV/0!	#DIV/0!	#DIV/0!	#DIV/0!			F09	#DIV/0!	#DIV/0!	#DIV/0!	#DIV/0!	#DIV/0!
	F10			#DIV/0!	#DIV/0!	#DIV/0!	#DIV/0!	#DIV/0!	#DIV/0!											F10	#DIV/0!	#DIV/0!	#DIV/0!	#DIV/0!	#DIV/0!			F10	#DIV/0!	#DIV/0!	#DIV/0!	#DIV/0!	#DIV/0!
	F11			#DIV/0!	#DIV/0!	#DIV/0!	#DIV/0!	#DIV/0!	#DIV/0!											F11	#DIV/0!	#DIV/0!	#DIV/0!	#DIV/0!	#DIV/0!			F11	#DIV/0!	#DIV/0!	#DIV/0!	#DIV/0!	#DIV/0!
	F12			#DIV/0!	#DIV/0!	#DIV/0!	#DIV/0!	#DIV/0!	#DIV/0!											F12	#DIV/0!	#DIV/0!	#DIV/0!	#DIV/0!	#DIV/0!			F12	#DIV/0!	#DIV/0!	#DIV/0!	#DIV/0!	#DIV/0!
	G01			#DIV/0!	#DIV/0!	#DIV/0!	#DIV/0!	#DIV/0!	#DIV/0!											G01	#DIV/0!	#DIV/0!	#DIV/0!	#DIV/0!	#DIV/0!			G01	#DIV/0!	#DIV/0!	#DIV/0!	#DIV/0!	#DIV/0!
	G02			#DIV/0!	#DIV/0!	#DIV/0!	#DIV/0!	#DIV/0!	#DIV/0!											G02	#DIV/0!	#DIV/0!	#DIV/0!	#DIV/0!	#DIV/0!			G02	#DIV/0!	#DIV/0!	#DIV/0!	#DIV/0!	#DIV/0!
	G03			#DIV/0!	#DIV/0!	#DIV/0!	#DIV/0!	#DIV/0!	#DIV/0!											G03	#DIV/0!	#DIV/0!	#DIV/0!	#DIV/0!	#DIV/0!			G03	#DIV/0!	#DIV/0!	#DIV/0!	#DIV/0!	#DIV/0!
	G04			#DIV/0!	#DIV/0!	#DIV/0!	#DIV/0!	#DIV/0!	#DIV/0!											G04	#DIV/0!	#DIV/0!	#DIV/0!	#DIV/0!	#DIV/0!			G04	#DIV/0!	#DIV/0!	#DIV/0!	#DIV/0!	#DIV/0!
	G05			#DIV/0!	#DIV/0!	#DIV/0!	#DIV/0!	#DIV/0!	#DIV/0!											G05	#DIV/0!	#DIV/0!	#DIV/0!	#DIV/0!	#DIV/0!			G05	#DIV/0!	#DIV/0!	#DIV/0!	#DIV/0!	#DIV/0!
	G06			#DIV/0!	#DIV/0!	#DIV/0!	#DIV/0!	#DIV/0!	#DIV/0!											G06	#DIV/0!	#DIV/0!	#DIV/0!	#DIV/0!	#DIV/0!			G06	#DIV/0!	#DIV/0!	#DIV/0!	#DIV/0!	#DIV/0!
	G07			#DIV/0!	#DIV/0!	#DIV/0!	#DIV/0!	#DIV/0!	#DIV/0!											G07	#DIV/0!	#DIV/0!	#DIV/0!	#DIV/0!	#DIV/0!			G07	#DIV/0!	#DIV/0!	#DIV/0!	#DIV/0!	#DIV/0!
	G08			#DIV/0!	#DIV/0!	#DIV/0!	#DIV/0!	#DIV/0!	#DIV/0!											G08	#DIV/0!	#DIV/0!	#DIV/0!	#DIV/0!	#DIV/0!			G08	#DIV/0!	#DIV/0!	#DIV/0!	#DIV/0!	#DIV/0!
	G09			#DIV/0!	#DIV/0!	#DIV/0!	#DIV/0!	#DIV/0!	#DIV/0!											G09	#DIV/0!	#DIV/0!	#DIV/0!	#DIV/0!	#DIV/0!			G09	#DIV/0!	#DIV/0!	#DIV/0!	#DIV/0!	#DIV/0!
	G10			#DIV/0!	#DIV/0!	#DIV/0!	#DIV/0!	#DIV/0!	#DIV/0!											G10	#DIV/0!	#DIV/0!	#DIV/0!	#DIV/0!	#DIV/0!			G10	#DIV/0!	#DIV/0!	#DIV/0!	#DIV/0!	#DIV/0!
	G11			#DIV/0!	#DIV/0!	#DIV/0!	#DIV/0!	#DIV/0!	#DIV/0!											G11	#DIV/0!	#DIV/0!	#DIV/0!	#DIV/0!	#DIV/0!			G11	#DIV/0!	#DIV/0!	#DIV/0!	#DIV/0!	#DIV/0!
	G12			#DIV/0!	#DIV/0!	#DIV/0!	#DIV/0!	#DIV/0!	#DIV/0!											G12	#DIV/0!	#DIV/0!	#DIV/0!	#DIV/0!	#DIV/0!			G12	#DIV/0!	#DIV/0!	#DIV/0!	#DIV/0!	#DIV/0!
	H01			#DIV/0!	#DIV/0!	#DIV/0!	#DIV/0!	#DIV/0!	#DIV/0!											H01	#DIV/0!	#DIV/0!	#DIV/0!	#DIV/0!	#DIV/0!			H01	#DIV/0!	#DIV/0!	#DIV/0!	#DIV/0!	#DIV/0!
	H02			#DIV/0!	#DIV/0!	#DIV/0!	#DIV/0!	#DIV/0!	#DIV/0!											H02	#DIV/0!	#DIV/0!	#DIV/0!	#DIV/0!	#DIV/0!			H02	#DIV/0!	#DIV/0!	#DIV/0!	#DIV/0!	#DIV/0!
	H03			#DIV/0!	#DIV/0!	#DIV/0!	#DIV/0!	#DIV/0!	#DIV/0!											H03	#DIV/0!	#DIV/0!	#DIV/0!	#DIV/0!	#DIV/0!			H03	#DIV/0!	#DIV/0!	#DIV/0!	#DIV/0!	#DIV/0!
	H04			#DIV/0!	#DIV/0!	#DIV/0!	#DIV/0!	#DIV/0!	#DIV/0!											H04	#DIV/0!	#DIV/0!	#DIV/0!	#DIV/0!	#DIV/0!			H04	#DIV/0!	#DIV/0!	#DIV/0!	#DIV/0!	#DIV/0!
	H05			#DIV/0!	#DIV/0!	#DIV/0!	#DIV/0!	#DIV/0!	#DIV/0!											H05	#DIV/0!	#DIV/0!	#DIV/0!	#DIV/0!	#DIV/0!			H05	#DIV/0!	#DIV/0!	#DIV/0!	#DIV/0!	#DIV/0!
	H06			#DIV/0!	#DIV/0!	#DIV/0!	#DIV/0!	#DIV/0!	#DIV/0!											H06	#DIV/0!	#DIV/0!	#DIV/0!	#DIV/0!	#DIV/0!			H06	#DIV/0!	#DIV/0!	#DIV/0!	#DIV/0!	#DIV/0!
	H07			#DIV/0!	#DIV/0!	#DIV/0!	#DIV/0!	#DIV/0!	#DIV/0!											H07	#DIV/0!	#DIV/0!	#DIV/0!	#DIV/0!	#DIV/0!			H07	#DIV/0!	#DIV/0!	#DIV/0!	#DIV/0!	#DIV/0!
	H08			#DIV/0!	#DIV/0!	#DIV/0!	#DIV/0!	#DIV/0!	#DIV/0!											H08	#DIV/0!	#DIV/0!	#DIV/0!	#DIV/0!	#DIV/0!			H08	#DIV/0!	#DIV/0!	#DIV/0!	#DIV/0!	#DIV/0!
	H09			#DIV/0!	#DIV/0!	#DIV/0!	#DIV/0!	#DIV/0!	#DIV/0!											H09	#DIV/0!	#DIV/0!	#DIV/0!	#DIV/0!	#DIV/0!			H09	#DIV/0!	#DIV/0!	#DIV/0!	#DIV/0!	#DIV/0!
	H10			#DIV/0!	#DIV/0!	#DIV/0!	#DIV/0!	#DIV/0!	#DIV/0!											H10	#DIV/0!	#DIV/0!	#DIV/0!	#DIV/0!	#DIV/0!			H10	#DIV/0!	#DIV/0!	#DIV/0!	#DIV/0!	#DIV/0!
	H11			#DIV/0!	#DIV/0!	#DIV/0!	#DIV/0!	#DIV/0!	#DIV/0!											H11	#DIV/0!	#DIV/0!	#DIV/0!	#DIV/0!	#DIV/0!			H11	#DIV/0!	#DIV/0!	#DIV/0!	#DIV/0!	#DIV/0!
	H12			#DIV/0!	#DIV/0!	#DIV/0!	#DIV/0!	#DIV/0!	#DIV/0!											H12	#DIV/0!	#DIV/0!	#DIV/0!	#DIV/0!	#DIV/0!			H12	#DIV/0!	#DIV/0!	#DIV/0!	#DIV/0!	#DIV/0!
																						#DIV/0!	#DIV/0!	#DIV/0!

## Sheet: F1-1 plate 3
TO USE TEMPLATE: Cells you can change are in gray. Make a copy of this worksheet. Then paste your RFUs in columns C and D. You can change the dotted boundary for no amplification in the top chart in S9 and R13. You can change the lower and upper bounds for assigning heterozygotes in the bottom chart in S31 and S34. You can also change how close the values can be to the bounds before being flagged…
For F1-3 only: FAM = BB and HEX = AA, so manually change the delta calculation in column G to (column E - column F)!																					FOR GRAPHING: GENOTYPING								FOR GRAPHING: SCATTERPLOT
F1-1 PLATE 3											BAD PLATE?	#DIV/0!
Plate	Well	FAM	HEX	%FAM	%HEX	delta	genotype	No amplification	Marginal?											cell ID	No amp	AA	AB	BB	Marginal			cell ID	No amp	AA	AB	BB	Marginal
NTC	A01			#DIV/0!	#DIV/0!	#DIV/0!	NTC	#DIV/0!	#DIV/0!								HEX bound for no amp			NTC	#DIV/0!	#DIV/0!	#DIV/0!	#DIV/0!	#DIV/0!			NTC	#DIV/0!	#DIV/0!	#DIV/0!	#DIV/0!	#DIV/0!
NTC	A02			#DIV/0!	#DIV/0!	#DIV/0!	NTC	#DIV/0!	#DIV/0!								x-coordinate	y-coordinate		NTC	#DIV/0!	#DIV/0!	#DIV/0!	#DIV/0!	#DIV/0!			NTC	#DIV/0!	#DIV/0!	#DIV/0!	#DIV/0!	#DIV/0!
NTC	A03			#DIV/0!	#DIV/0!	#DIV/0!	NTC	#DIV/0!	#DIV/0!								0	20		NTC	#DIV/0!	#DIV/0!	#DIV/0!	#DIV/0!	#DIV/0!			NTC	#DIV/0!	#DIV/0!	#DIV/0!	#DIV/0!	#DIV/0!
AA	A04			#DIV/0!	#DIV/0!	#DIV/0!	AA	#DIV/0!	#DIV/0!								20	20		AA	#DIV/0!	#DIV/0!	#DIV/0!	#DIV/0!	#DIV/0!			AA	#DIV/0!	#DIV/0!	#DIV/0!	#DIV/0!	#DIV/0!
AA	A05			#DIV/0!	#DIV/0!	#DIV/0!	AA	#DIV/0!	#DIV/0!								FAM bound for no amp			AA	#DIV/0!	#DIV/0!	#DIV/0!	#DIV/0!	#DIV/0!			AA	#DIV/0!	#DIV/0!	#DIV/0!	#DIV/0!	#DIV/0!
AA	A06			#DIV/0!	#DIV/0!	#DIV/0!	AA	#DIV/0!	#DIV/0!								x-coordinate	y-coordinate		AA	#DIV/0!	#DIV/0!	#DIV/0!	#DIV/0!	#DIV/0!			AA	#DIV/0!	#DIV/0!	#DIV/0!	#DIV/0!	#DIV/0!
AB	A07			#DIV/0!	#DIV/0!	#DIV/0!	AB	#DIV/0!	#DIV/0!								20	0		AB	#DIV/0!	#DIV/0!	#DIV/0!	#DIV/0!	#DIV/0!			AB	#DIV/0!	#DIV/0!	#DIV/0!	#DIV/0!	#DIV/0!
AB	A08			#DIV/0!	#DIV/0!	#DIV/0!	AB	#DIV/0!	#DIV/0!								20	20		AB	#DIV/0!	#DIV/0!	#DIV/0!	#DIV/0!	#DIV/0!			AB	#DIV/0!	#DIV/0!	#DIV/0!	#DIV/0!	#DIV/0!
AB	A09			#DIV/0!	#DIV/0!	#DIV/0!	AB	#DIV/0!	#DIV/0!											AB	#DIV/0!	#DIV/0!	#DIV/0!	#DIV/0!	#DIV/0!			AB	#DIV/0!	#DIV/0!	#DIV/0!	#DIV/0!	#DIV/0!
BB	A10			#DIV/0!	#DIV/0!	#DIV/0!	BB	#DIV/0!	#DIV/0!											BB	#DIV/0!	#DIV/0!	#DIV/0!	#DIV/0!	#DIV/0!			BB	#DIV/0!	#DIV/0!	#DIV/0!	#DIV/0!	#DIV/0!
BB	A11			#DIV/0!	#DIV/0!	#DIV/0!	BB	#DIV/0!	#DIV/0!											BB	#DIV/0!	#DIV/0!	#DIV/0!	#DIV/0!	#DIV/0!			BB	#DIV/0!	#DIV/0!	#DIV/0!	#DIV/0!	#DIV/0!
BB	A12			#DIV/0!	#DIV/0!	#DIV/0!	BB	#DIV/0!	#DIV/0!											BB	#DIV/0!	#DIV/0!	#DIV/0!	#DIV/0!	#DIV/0!			BB	#DIV/0!	#DIV/0!	#DIV/0!	#DIV/0!	#DIV/0!
	B01			#DIV/0!	#DIV/0!	#DIV/0!	#DIV/0!	#DIV/0!	#DIV/0!											B01	#DIV/0!	#DIV/0!	#DIV/0!	#DIV/0!	#DIV/0!			B01	#DIV/0!	#DIV/0!	#DIV/0!	#DIV/0!	#DIV/0!
	B02			#DIV/0!	#DIV/0!	#DIV/0!	#DIV/0!	#DIV/0!	#DIV/0!											B02	#DIV/0!	#DIV/0!	#DIV/0!	#DIV/0!	#DIV/0!			B02	#DIV/0!	#DIV/0!	#DIV/0!	#DIV/0!	#DIV/0!
	B03			#DIV/0!	#DIV/0!	#DIV/0!	#DIV/0!	#DIV/0!	#DIV/0!											B03	#DIV/0!	#DIV/0!	#DIV/0!	#DIV/0!	#DIV/0!			B03	#DIV/0!	#DIV/0!	#DIV/0!	#DIV/0!	#DIV/0!
	B04			#DIV/0!	#DIV/0!	#DIV/0!	#DIV/0!	#DIV/0!	#DIV/0!											B04	#DIV/0!	#DIV/0!	#DIV/0!	#DIV/0!	#DIV/0!			B04	#DIV/0!	#DIV/0!	#DIV/0!	#DIV/0!	#DIV/0!
	B05			#DIV/0!	#DIV/0!	#DIV/0!	#DIV/0!	#DIV/0!	#DIV/0!											B05	#DIV/0!	#DIV/0!	#DIV/0!	#DIV/0!	#DIV/0!			B05	#DIV/0!	#DIV/0!	#DIV/0!	#DIV/0!	#DIV/0!
	B06			#DIV/0!	#DIV/0!	#DIV/0!	#DIV/0!	#DIV/0!	#DIV/0!											B06	#DIV/0!	#DIV/0!	#DIV/0!	#DIV/0!	#DIV/0!			B06	#DIV/0!	#DIV/0!	#DIV/0!	#DIV/0!	#DIV/0!
	B07			#DIV/0!	#DIV/0!	#DIV/0!	#DIV/0!	#DIV/0!	#DIV/0!											B07	#DIV/0!	#DIV/0!	#DIV/0!	#DIV/0!	#DIV/0!			B07	#DIV/0!	#DIV/0!	#DIV/0!	#DIV/0!	#DIV/0!
	B08			#DIV/0!	#DIV/0!	#DIV/0!	#DIV/0!	#DIV/0!	#DIV/0!											B08	#DIV/0!	#DIV/0!	#DIV/0!	#DIV/0!	#DIV/0!			B08	#DIV/0!	#DIV/0!	#DIV/0!	#DIV/0!	#DIV/0!
	B09			#DIV/0!	#DIV/0!	#DIV/0!	#DIV/0!	#DIV/0!	#DIV/0!											B09	#DIV/0!	#DIV/0!	#DIV/0!	#DIV/0!	#DIV/0!			B09	#DIV/0!	#DIV/0!	#DIV/0!	#DIV/0!	#DIV/0!
	B10			#DIV/0!	#DIV/0!	#DIV/0!	#DIV/0!	#DIV/0!	#DIV/0!											B10	#DIV/0!	#DIV/0!	#DIV/0!	#DIV/0!	#DIV/0!			B10	#DIV/0!	#DIV/0!	#DIV/0!	#DIV/0!	#DIV/0!
	B11			#DIV/0!	#DIV/0!	#DIV/0!	#DIV/0!	#DIV/0!	#DIV/0!											B11	#DIV/0!	#DIV/0!	#DIV/0!	#DIV/0!	#DIV/0!			B11	#DIV/0!	#DIV/0!	#DIV/0!	#DIV/0!	#DIV/0!
	B12			#DIV/0!	#DIV/0!	#DIV/0!	#DIV/0!	#DIV/0!	#DIV/0!								lower bound for heterozygotes			B12	#DIV/0!	#DIV/0!	#DIV/0!	#DIV/0!	#DIV/0!			B12	#DIV/0!	#DIV/0!	#DIV/0!	#DIV/0!	#DIV/0!
	C01			#DIV/0!	#DIV/0!	#DIV/0!	#DIV/0!	#DIV/0!	#DIV/0!								0	-20		C01	#DIV/0!	#DIV/0!	#DIV/0!	#DIV/0!	#DIV/0!			C01	#DIV/0!	#DIV/0!	#DIV/0!	#DIV/0!	#DIV/0!
	C02			#DIV/0!	#DIV/0!	#DIV/0!	#DIV/0!	#DIV/0!	#DIV/0!								100	-20		C02	#DIV/0!	#DIV/0!	#DIV/0!	#DIV/0!	#DIV/0!			C02	#DIV/0!	#DIV/0!	#DIV/0!	#DIV/0!	#DIV/0!
	C03			#DIV/0!	#DIV/0!	#DIV/0!	#DIV/0!	#DIV/0!	#DIV/0!								upper bound for heterozygotes			C03	#DIV/0!	#DIV/0!	#DIV/0!	#DIV/0!	#DIV/0!			C03	#DIV/0!	#DIV/0!	#DIV/0!	#DIV/0!	#DIV/0!
	C04			#DIV/0!	#DIV/0!	#DIV/0!	#DIV/0!	#DIV/0!	#DIV/0!								0	30		C04	#DIV/0!	#DIV/0!	#DIV/0!	#DIV/0!	#DIV/0!			C04	#DIV/0!	#DIV/0!	#DIV/0!	#DIV/0!	#DIV/0!
	C05			#DIV/0!	#DIV/0!	#DIV/0!	#DIV/0!	#DIV/0!	#DIV/0!								100	30		C05	#DIV/0!	#DIV/0!	#DIV/0!	#DIV/0!	#DIV/0!			C05	#DIV/0!	#DIV/0!	#DIV/0!	#DIV/0!	#DIV/0!
	C06			#DIV/0!	#DIV/0!	#DIV/0!	#DIV/0!	#DIV/0!	#DIV/0!								Margin	2		C06	#DIV/0!	#DIV/0!	#DIV/0!	#DIV/0!	#DIV/0!			C06	#DIV/0!	#DIV/0!	#DIV/0!	#DIV/0!	#DIV/0!
	C07			#DIV/0!	#DIV/0!	#DIV/0!	#DIV/0!	#DIV/0!	#DIV/0!											C07	#DIV/0!	#DIV/0!	#DIV/0!	#DIV/0!	#DIV/0!			C07	#DIV/0!	#DIV/0!	#DIV/0!	#DIV/0!	#DIV/0!
	C08			#DIV/0!	#DIV/0!	#DIV/0!	#DIV/0!	#DIV/0!	#DIV/0!											C08	#DIV/0!	#DIV/0!	#DIV/0!	#DIV/0!	#DIV/0!			C08	#DIV/0!	#DIV/0!	#DIV/0!	#DIV/0!	#DIV/0!
	C09			#DIV/0!	#DIV/0!	#DIV/0!	#DIV/0!	#DIV/0!	#DIV/0!											C09	#DIV/0!	#DIV/0!	#DIV/0!	#DIV/0!	#DIV/0!			C09	#DIV/0!	#DIV/0!	#DIV/0!	#DIV/0!	#DIV/0!
	C10			#DIV/0!	#DIV/0!	#DIV/0!	#DIV/0!	#DIV/0!	#DIV/0!											C10	#DIV/0!	#DIV/0!	#DIV/0!	#DIV/0!	#DIV/0!			C10	#DIV/0!	#DIV/0!	#DIV/0!	#DIV/0!	#DIV/0!
	C11			#DIV/0!	#DIV/0!	#DIV/0!	#DIV/0!	#DIV/0!	#DIV/0!											C11	#DIV/0!	#DIV/0!	#DIV/0!	#DIV/0!	#DIV/0!			C11	#DIV/0!	#DIV/0!	#DIV/0!	#DIV/0!	#DIV/0!
	C12			#DIV/0!	#DIV/0!	#DIV/0!	#DIV/0!	#DIV/0!	#DIV/0!											C12	#DIV/0!	#DIV/0!	#DIV/0!	#DIV/0!	#DIV/0!			C12	#DIV/0!	#DIV/0!	#DIV/0!	#DIV/0!	#DIV/0!
	D01			#DIV/0!	#DIV/0!	#DIV/0!	#DIV/0!	#DIV/0!	#DIV/0!											D01	#DIV/0!	#DIV/0!	#DIV/0!	#DIV/0!	#DIV/0!			D01	#DIV/0!	#DIV/0!	#DIV/0!	#DIV/0!	#DIV/0!
	D02			#DIV/0!	#DIV/0!	#DIV/0!	#DIV/0!	#DIV/0!	#DIV/0!											D02	#DIV/0!	#DIV/0!	#DIV/0!	#DIV/0!	#DIV/0!			D02	#DIV/0!	#DIV/0!	#DIV/0!	#DIV/0!	#DIV/0!
	D03			#DIV/0!	#DIV/0!	#DIV/0!	#DIV/0!	#DIV/0!	#DIV/0!											D03	#DIV/0!	#DIV/0!	#DIV/0!	#DIV/0!	#DIV/0!			D03	#DIV/0!	#DIV/0!	#DIV/0!	#DIV/0!	#DIV/0!
	D04			#DIV/0!	#DIV/0!	#DIV/0!	#DIV/0!	#DIV/0!	#DIV/0!											D04	#DIV/0!	#DIV/0!	#DIV/0!	#DIV/0!	#DIV/0!			D04	#DIV/0!	#DIV/0!	#DIV/0!	#DIV/0!	#DIV/0!
	D05			#DIV/0!	#DIV/0!	#DIV/0!	#DIV/0!	#DIV/0!	#DIV/0!											D05	#DIV/0!	#DIV/0!	#DIV/0!	#DIV/0!	#DIV/0!			D05	#DIV/0!	#DIV/0!	#DIV/0!	#DIV/0!	#DIV/0!
	D06			#DIV/0!	#DIV/0!	#DIV/0!	#DIV/0!	#DIV/0!	#DIV/0!											D06	#DIV/0!	#DIV/0!	#DIV/0!	#DIV/0!	#DIV/0!			D06	#DIV/0!	#DIV/0!	#DIV/0!	#DIV/0!	#DIV/0!
	D07			#DIV/0!	#DIV/0!	#DIV/0!	#DIV/0!	#DIV/0!	#DIV/0!											D07	#DIV/0!	#DIV/0!	#DIV/0!	#DIV/0!	#DIV/0!			D07	#DIV/0!	#DIV/0!	#DIV/0!	#DIV/0!	#DIV/0!
	D08			#DIV/0!	#DIV/0!	#DIV/0!	#DIV/0!	#DIV/0!	#DIV/0!											D08	#DIV/0!	#DIV/0!	#DIV/0!	#DIV/0!	#DIV/0!			D08	#DIV/0!	#DIV/0!	#DIV/0!	#DIV/0!	#DIV/0!
	D09			#DIV/0!	#DIV/0!	#DIV/0!	#DIV/0!	#DIV/0!	#DIV/0!											D09	#DIV/0!	#DIV/0!	#DIV/0!	#DIV/0!	#DIV/0!			D09	#DIV/0!	#DIV/0!	#DIV/0!	#DIV/0!	#DIV/0!
	D10			#DIV/0!	#DIV/0!	#DIV/0!	#DIV/0!	#DIV/0!	#DIV/0!											D10	#DIV/0!	#DIV/0!	#DIV/0!	#DIV/0!	#DIV/0!			D10	#DIV/0!	#DIV/0!	#DIV/0!	#DIV/0!	#DIV/0!
	D11			#DIV/0!	#DIV/0!	#DIV/0!	#DIV/0!	#DIV/0!	#DIV/0!											D11	#DIV/0!	#DIV/0!	#DIV/0!	#DIV/0!	#DIV/0!			D11	#DIV/0!	#DIV/0!	#DIV/0!	#DIV/0!	#DIV/0!
	D12			#DIV/0!	#DIV/0!	#DIV/0!	#DIV/0!	#DIV/0!	#DIV/0!											D12	#DIV/0!	#DIV/0!	#DIV/0!	#DIV/0!	#DIV/0!			D12	#DIV/0!	#DIV/0!	#DIV/0!	#DIV/0!	#DIV/0!
	E01			#DIV/0!	#DIV/0!	#DIV/0!	#DIV/0!	#DIV/0!	#DIV/0!											E01	#DIV/0!	#DIV/0!	#DIV/0!	#DIV/0!	#DIV/0!			E01	#DIV/0!	#DIV/0!	#DIV/0!	#DIV/0!	#DIV/0!
	E02			#DIV/0!	#DIV/0!	#DIV/0!	#DIV/0!	#DIV/0!	#DIV/0!											E02	#DIV/0!	#DIV/0!	#DIV/0!	#DIV/0!	#DIV/0!			E02	#DIV/0!	#DIV/0!	#DIV/0!	#DIV/0!	#DIV/0!
	E03			#DIV/0!	#DIV/0!	#DIV/0!	#DIV/0!	#DIV/0!	#DIV/0!											E03	#DIV/0!	#DIV/0!	#DIV/0!	#DIV/0!	#DIV/0!			E03	#DIV/0!	#DIV/0!	#DIV/0!	#DIV/0!	#DIV/0!
	E04			#DIV/0!	#DIV/0!	#DIV/0!	#DIV/0!	#DIV/0!	#DIV/0!											E04	#DIV/0!	#DIV/0!	#DIV/0!	#DIV/0!	#DIV/0!			E04	#DIV/0!	#DIV/0!	#DIV/0!	#DIV/0!	#DIV/0!
	E05			#DIV/0!	#DIV/0!	#DIV/0!	#DIV/0!	#DIV/0!	#DIV/0!											E05	#DIV/0!	#DIV/0!	#DIV/0!	#DIV/0!	#DIV/0!			E05	#DIV/0!	#DIV/0!	#DIV/0!	#DIV/0!	#DIV/0!
	E06			#DIV/0!	#DIV/0!	#DIV/0!	#DIV/0!	#DIV/0!	#DIV/0!											E06	#DIV/0!	#DIV/0!	#DIV/0!	#DIV/0!	#DIV/0!			E06	#DIV/0!	#DIV/0!	#DIV/0!	#DIV/0!	#DIV/0!
	E07			#DIV/0!	#DIV/0!	#DIV/0!	#DIV/0!	#DIV/0!	#DIV/0!											E07	#DIV/0!	#DIV/0!	#DIV/0!	#DIV/0!	#DIV/0!			E07	#DIV/0!	#DIV/0!	#DIV/0!	#DIV/0!	#DIV/0!
	E08			#DIV/0!	#DIV/0!	#DIV/0!	#DIV/0!	#DIV/0!	#DIV/0!											E08	#DIV/0!	#DIV/0!	#DIV/0!	#DIV/0!	#DIV/0!			E08	#DIV/0!	#DIV/0!	#DIV/0!	#DIV/0!	#DIV/0!
	E09			#DIV/0!	#DIV/0!	#DIV/0!	#DIV/0!	#DIV/0!	#DIV/0!											E09	#DIV/0!	#DIV/0!	#DIV/0!	#DIV/0!	#DIV/0!			E09	#DIV/0!	#DIV/0!	#DIV/0!	#DIV/0!	#DIV/0!
	E10			#DIV/0!	#DIV/0!	#DIV/0!	#DIV/0!	#DIV/0!	#DIV/0!											E10	#DIV/0!	#DIV/0!	#DIV/0!	#DIV/0!	#DIV/0!			E10	#DIV/0!	#DIV/0!	#DIV/0!	#DIV/0!	#DIV/0!
	E11			#DIV/0!	#DIV/0!	#DIV/0!	#DIV/0!	#DIV/0!	#DIV/0!											E11	#DIV/0!	#DIV/0!	#DIV/0!	#DIV/0!	#DIV/0!			E11	#DIV/0!	#DIV/0!	#DIV/0!	#DIV/0!	#DIV/0!
	E12			#DIV/0!	#DIV/0!	#DIV/0!	#DIV/0!	#DIV/0!	#DIV/0!											E12	#DIV/0!	#DIV/0!	#DIV/0!	#DIV/0!	#DIV/0!			E12	#DIV/0!	#DIV/0!	#DIV/0!	#DIV/0!	#DIV/0!
	F01			#DIV/0!	#DIV/0!	#DIV/0!	#DIV/0!	#DIV/0!	#DIV/0!											F01	#DIV/0!	#DIV/0!	#DIV/0!	#DIV/0!	#DIV/0!			F01	#DIV/0!	#DIV/0!	#DIV/0!	#DIV/0!	#DIV/0!
	F02			#DIV/0!	#DIV/0!	#DIV/0!	#DIV/0!	#DIV/0!	#DIV/0!											F02	#DIV/0!	#DIV/0!	#DIV/0!	#DIV/0!	#DIV/0!			F02	#DIV/0!	#DIV/0!	#DIV/0!	#DIV/0!	#DIV/0!
	F03			#DIV/0!	#DIV/0!	#DIV/0!	#DIV/0!	#DIV/0!	#DIV/0!											F03	#DIV/0!	#DIV/0!	#DIV/0!	#DIV/0!	#DIV/0!			F03	#DIV/0!	#DIV/0!	#DIV/0!	#DIV/0!	#DIV/0!
	F04			#DIV/0!	#DIV/0!	#DIV/0!	#DIV/0!	#DIV/0!	#DIV/0!											F04	#DIV/0!	#DIV/0!	#DIV/0!	#DIV/0!	#DIV/0!			F04	#DIV/0!	#DIV/0!	#DIV/0!	#DIV/0!	#DIV/0!
	F05			#DIV/0!	#DIV/0!	#DIV/0!	#DIV/0!	#DIV/0!	#DIV/0!											F05	#DIV/0!	#DIV/0!	#DIV/0!	#DIV/0!	#DIV/0!			F05	#DIV/0!	#DIV/0!	#DIV/0!	#DIV/0!	#DIV/0!
	F06			#DIV/0!	#DIV/0!	#DIV/0!	#DIV/0!	#DIV/0!	#DIV/0!											F06	#DIV/0!	#DIV/0!	#DIV/0!	#DIV/0!	#DIV/0!			F06	#DIV/0!	#DIV/0!	#DIV/0!	#DIV/0!	#DIV/0!
	F07			#DIV/0!	#DIV/0!	#DIV/0!	#DIV/0!	#DIV/0!	#DIV/0!											F07	#DIV/0!	#DIV/0!	#DIV/0!	#DIV/0!	#DIV/0!			F07	#DIV/0!	#DIV/0!	#DIV/0!	#DIV/0!	#DIV/0!
	F08			#DIV/0!	#DIV/0!	#DIV/0!	#DIV/0!	#DIV/0!	#DIV/0!											F08	#DIV/0!	#DIV/0!	#DIV/0!	#DIV/0!	#DIV/0!			F08	#DIV/0!	#DIV/0!	#DIV/0!	#DIV/0!	#DIV/0!
	F09			#DIV/0!	#DIV/0!	#DIV/0!	#DIV/0!	#DIV/0!	#DIV/0!											F09	#DIV/0!	#DIV/0!	#DIV/0!	#DIV/0!	#DIV/0!			F09	#DIV/0!	#DIV/0!	#DIV/0!	#DIV/0!	#DIV/0!
	F10			#DIV/0!	#DIV/0!	#DIV/0!	#DIV/0!	#DIV/0!	#DIV/0!											F10	#DIV/0!	#DIV/0!	#DIV/0!	#DIV/0!	#DIV/0!			F10	#DIV/0!	#DIV/0!	#DIV/0!	#DIV/0!	#DIV/0!
	F11			#DIV/0!	#DIV/0!	#DIV/0!	#DIV/0!	#DIV/0!	#DIV/0!											F11	#DIV/0!	#DIV/0!	#DIV/0!	#DIV/0!	#DIV/0!			F11	#DIV/0!	#DIV/0!	#DIV/0!	#DIV/0!	#DIV/0!
	F12			#DIV/0!	#DIV/0!	#DIV/0!	#DIV/0!	#DIV/0!	#DIV/0!											F12	#DIV/0!	#DIV/0!	#DIV/0!	#DIV/0!	#DIV/0!			F12	#DIV/0!	#DIV/0!	#DIV/0!	#DIV/0!	#DIV/0!
	G01			#DIV/0!	#DIV/0!	#DIV/0!	#DIV/0!	#DIV/0!	#DIV/0!											G01	#DIV/0!	#DIV/0!	#DIV/0!	#DIV/0!	#DIV/0!			G01	#DIV/0!	#DIV/0!	#DIV/0!	#DIV/0!	#DIV/0!
	G02			#DIV/0!	#DIV/0!	#DIV/0!	#DIV/0!	#DIV/0!	#DIV/0!											G02	#DIV/0!	#DIV/0!	#DIV/0!	#DIV/0!	#DIV/0!			G02	#DIV/0!	#DIV/0!	#DIV/0!	#DIV/0!	#DIV/0!
	G03			#DIV/0!	#DIV/0!	#DIV/0!	#DIV/0!	#DIV/0!	#DIV/0!											G03	#DIV/0!	#DIV/0!	#DIV/0!	#DIV/0!	#DIV/0!			G03	#DIV/0!	#DIV/0!	#DIV/0!	#DIV/0!	#DIV/0!
	G04			#DIV/0!	#DIV/0!	#DIV/0!	#DIV/0!	#DIV/0!	#DIV/0!											G04	#DIV/0!	#DIV/0!	#DIV/0!	#DIV/0!	#DIV/0!			G04	#DIV/0!	#DIV/0!	#DIV/0!	#DIV/0!	#DIV/0!
	G05			#DIV/0!	#DIV/0!	#DIV/0!	#DIV/0!	#DIV/0!	#DIV/0!											G05	#DIV/0!	#DIV/0!	#DIV/0!	#DIV/0!	#DIV/0!			G05	#DIV/0!	#DIV/0!	#DIV/0!	#DIV/0!	#DIV/0!
	G06			#DIV/0!	#DIV/0!	#DIV/0!	#DIV/0!	#DIV/0!	#DIV/0!											G06	#DIV/0!	#DIV/0!	#DIV/0!	#DIV/0!	#DIV/0!			G06	#DIV/0!	#DIV/0!	#DIV/0!	#DIV/0!	#DIV/0!
	G07			#DIV/0!	#DIV/0!	#DIV/0!	#DIV/0!	#DIV/0!	#DIV/0!											G07	#DIV/0!	#DIV/0!	#DIV/0!	#DIV/0!	#DIV/0!			G07	#DIV/0!	#DIV/0!	#DIV/0!	#DIV/0!	#DIV/0!
	G08			#DIV/0!	#DIV/0!	#DIV/0!	#DIV/0!	#DIV/0!	#DIV/0!											G08	#DIV/0!	#DIV/0!	#DIV/0!	#DIV/0!	#DIV/0!			G08	#DIV/0!	#DIV/0!	#DIV/0!	#DIV/0!	#DIV/0!
	G09			#DIV/0!	#DIV/0!	#DIV/0!	#DIV/0!	#DIV/0!	#DIV/0!											G09	#DIV/0!	#DIV/0!	#DIV/0!	#DIV/0!	#DIV/0!			G09	#DIV/0!	#DIV/0!	#DIV/0!	#DIV/0!	#DIV/0!
	G10			#DIV/0!	#DIV/0!	#DIV/0!	#DIV/0!	#DIV/0!	#DIV/0!											G10	#DIV/0!	#DIV/0!	#DIV/0!	#DIV/0!	#DIV/0!			G10	#DIV/0!	#DIV/0!	#DIV/0!	#DIV/0!	#DIV/0!
	G11			#DIV/0!	#DIV/0!	#DIV/0!	#DIV/0!	#DIV/0!	#DIV/0!											G11	#DIV/0!	#DIV/0!	#DIV/0!	#DIV/0!	#DIV/0!			G11	#DIV/0!	#DIV/0!	#DIV/0!	#DIV/0!	#DIV/0!
	G12			#DIV/0!	#DIV/0!	#DIV/0!	#DIV/0!	#DIV/0!	#DIV/0!											G12	#DIV/0!	#DIV/0!	#DIV/0!	#DIV/0!	#DIV/0!			G12	#DIV/0!	#DIV/0!	#DIV/0!	#DIV/0!	#DIV/0!
	H01			#DIV/0!	#DIV/0!	#DIV/0!	#DIV/0!	#DIV/0!	#DIV/0!											H01	#DIV/0!	#DIV/0!	#DIV/0!	#DIV/0!	#DIV/0!			H01	#DIV/0!	#DIV/0!	#DIV/0!	#DIV/0!	#DIV/0!
	H02			#DIV/0!	#DIV/0!	#DIV/0!	#DIV/0!	#DIV/0!	#DIV/0!											H02	#DIV/0!	#DIV/0!	#DIV/0!	#DIV/0!	#DIV/0!			H02	#DIV/0!	#DIV/0!	#DIV/0!	#DIV/0!	#DIV/0!
	H03			#DIV/0!	#DIV/0!	#DIV/0!	#DIV/0!	#DIV/0!	#DIV/0!											H03	#DIV/0!	#DIV/0!	#DIV/0!	#DIV/0!	#DIV/0!			H03	#DIV/0!	#DIV/0!	#DIV/0!	#DIV/0!	#DIV/0!
	H04			#DIV/0!	#DIV/0!	#DIV/0!	#DIV/0!	#DIV/0!	#DIV/0!											H04	#DIV/0!	#DIV/0!	#DIV/0!	#DIV/0!	#DIV/0!			H04	#DIV/0!	#DIV/0!	#DIV/0!	#DIV/0!	#DIV/0!
	H05			#DIV/0!	#DIV/0!	#DIV/0!	#DIV/0!	#DIV/0!	#DIV/0!											H05	#DIV/0!	#DIV/0!	#DIV/0!	#DIV/0!	#DIV/0!			H05	#DIV/0!	#DIV/0!	#DIV/0!	#DIV/0!	#DIV/0!
	H06			#DIV/0!	#DIV/0!	#DIV/0!	#DIV/0!	#DIV/0!	#DIV/0!											H06	#DIV/0!	#DIV/0!	#DIV/0!	#DIV/0!	#DIV/0!			H06	#DIV/0!	#DIV/0!	#DIV/0!	#DIV/0!	#DIV/0!
	H07			#DIV/0!	#DIV/0!	#DIV/0!	#DIV/0!	#DIV/0!	#DIV/0!											H07	#DIV/0!	#DIV/0!	#DIV/0!	#DIV/0!	#DIV/0!			H07	#DIV/0!	#DIV/0!	#DIV/0!	#DIV/0!	#DIV/0!
	H08			#DIV/0!	#DIV/0!	#DIV/0!	#DIV/0!	#DIV/0!	#DIV/0!											H08	#DIV/0!	#DIV/0!	#DIV/0!	#DIV/0!	#DIV/0!			H08	#DIV/0!	#DIV/0!	#DIV/0!	#DIV/0!	#DIV/0!
	H09			#DIV/0!	#DIV/0!	#DIV/0!	#DIV/0!	#DIV/0!	#DIV/0!											H09	#DIV/0!	#DIV/0!	#DIV/0!	#DIV/0!	#DIV/0!			H09	#DIV/0!	#DIV/0!	#DIV/0!	#DIV/0!	#DIV/0!
	H10			#DIV/0!	#DIV/0!	#DIV/0!	#DIV/0!	#DIV/0!	#DIV/0!											H10	#DIV/0!	#DIV/0!	#DIV/0!	#DIV/0!	#DIV/0!			H10	#DIV/0!	#DIV/0!	#DIV/0!	#DIV/0!	#DIV/0!
	H11			#DIV/0!	#DIV/0!	#DIV/0!	#DIV/0!	#DIV/0!	#DIV/0!											H11	#DIV/0!	#DIV/0!	#DIV/0!	#DIV/0!	#DIV/0!			H11	#DIV/0!	#DIV/0!	#DIV/0!	#DIV/0!	#DIV/0!
	H12			#DIV/0!	#DIV/0!	#DIV/0!	#DIV/0!	#DIV/0!	#DIV/0!											H12	#DIV/0!	#DIV/0!	#DIV/0!	#DIV/0!	#DIV/0!			H12	#DIV/0!	#DIV/0!	#DIV/0!	#DIV/0!	#DIV/0!
																						#DIV/0!	#DIV/0!	#DIV/0!

## Sheet: F6-2 plate 3
TO USE TEMPLATE: Cells you can change are in gray. Make a copy of this worksheet. Then paste your RFUs in columns C and D. You can change the dotted boundary for no amplification in the top chart in S9 and R13. You can change the lower and upper bounds for assigning heterozygotes in the bottom chart in S31 and S34. You can also change how close the values can be to the bounds before being flagged…
For F1-3 only: FAM = BB and HEX = AA, so manually change the delta calculation in column G to (column E - column F)!																					FOR GRAPHING: GENOTYPING								FOR GRAPHING: SCATTERPLOT
F6-2 PLATE 3											BAD PLATE?	#DIV/0!
Plate	Well	FAM	HEX	%FAM	%HEX	delta	genotype	No amplification	Marginal?											cell ID	No amp	AA	AB	BB	Marginal			cell ID	No amp	AA	AB	BB	Marginal
NTC	A01			#DIV/0!	#DIV/0!	#DIV/0!	NTC	#DIV/0!	#DIV/0!								HEX bound for no amp			NTC	#DIV/0!	#DIV/0!	#DIV/0!	#DIV/0!	#DIV/0!			NTC	#DIV/0!	#DIV/0!	#DIV/0!	#DIV/0!	#DIV/0!
NTC	A02			#DIV/0!	#DIV/0!	#DIV/0!	NTC	#DIV/0!	#DIV/0!								x-coordinate	y-coordinate		NTC	#DIV/0!	#DIV/0!	#DIV/0!	#DIV/0!	#DIV/0!			NTC	#DIV/0!	#DIV/0!	#DIV/0!	#DIV/0!	#DIV/0!
NTC	A03			#DIV/0!	#DIV/0!	#DIV/0!	NTC	#DIV/0!	#DIV/0!								0	20		NTC	#DIV/0!	#DIV/0!	#DIV/0!	#DIV/0!	#DIV/0!			NTC	#DIV/0!	#DIV/0!	#DIV/0!	#DIV/0!	#DIV/0!
AA	A04			#DIV/0!	#DIV/0!	#DIV/0!	AA	#DIV/0!	#DIV/0!								20	20		AA	#DIV/0!	#DIV/0!	#DIV/0!	#DIV/0!	#DIV/0!			AA	#DIV/0!	#DIV/0!	#DIV/0!	#DIV/0!	#DIV/0!
AA	A05			#DIV/0!	#DIV/0!	#DIV/0!	AA	#DIV/0!	#DIV/0!								FAM bound for no amp			AA	#DIV/0!	#DIV/0!	#DIV/0!	#DIV/0!	#DIV/0!			AA	#DIV/0!	#DIV/0!	#DIV/0!	#DIV/0!	#DIV/0!
AA	A06			#DIV/0!	#DIV/0!	#DIV/0!	AA	#DIV/0!	#DIV/0!								x-coordinate	y-coordinate		AA	#DIV/0!	#DIV/0!	#DIV/0!	#DIV/0!	#DIV/0!			AA	#DIV/0!	#DIV/0!	#DIV/0!	#DIV/0!	#DIV/0!
AB	A07			#DIV/0!	#DIV/0!	#DIV/0!	AB	#DIV/0!	#DIV/0!								20	0		AB	#DIV/0!	#DIV/0!	#DIV/0!	#DIV/0!	#DIV/0!			AB	#DIV/0!	#DIV/0!	#DIV/0!	#DIV/0!	#DIV/0!
AB	A08			#DIV/0!	#DIV/0!	#DIV/0!	AB	#DIV/0!	#DIV/0!								20	20		AB	#DIV/0!	#DIV/0!	#DIV/0!	#DIV/0!	#DIV/0!			AB	#DIV/0!	#DIV/0!	#DIV/0!	#DIV/0!	#DIV/0!
AB	A09			#DIV/0!	#DIV/0!	#DIV/0!	AB	#DIV/0!	#DIV/0!											AB	#DIV/0!	#DIV/0!	#DIV/0!	#DIV/0!	#DIV/0!			AB	#DIV/0!	#DIV/0!	#DIV/0!	#DIV/0!	#DIV/0!
BB	A10			#DIV/0!	#DIV/0!	#DIV/0!	BB	#DIV/0!	#DIV/0!											BB	#DIV/0!	#DIV/0!	#DIV/0!	#DIV/0!	#DIV/0!			BB	#DIV/0!	#DIV/0!	#DIV/0!	#DIV/0!	#DIV/0!
BB	A11			#DIV/0!	#DIV/0!	#DIV/0!	BB	#DIV/0!	#DIV/0!											BB	#DIV/0!	#DIV/0!	#DIV/0!	#DIV/0!	#DIV/0!			BB	#DIV/0!	#DIV/0!	#DIV/0!	#DIV/0!	#DIV/0!
BB	A12			#DIV/0!	#DIV/0!	#DIV/0!	BB	#DIV/0!	#DIV/0!											BB	#DIV/0!	#DIV/0!	#DIV/0!	#DIV/0!	#DIV/0!			BB	#DIV/0!	#DIV/0!	#DIV/0!	#DIV/0!	#DIV/0!
	B01			#DIV/0!	#DIV/0!	#DIV/0!	#DIV/0!	#DIV/0!	#DIV/0!											B01	#DIV/0!	#DIV/0!	#DIV/0!	#DIV/0!	#DIV/0!			B01	#DIV/0!	#DIV/0!	#DIV/0!	#DIV/0!	#DIV/0!
	B02			#DIV/0!	#DIV/0!	#DIV/0!	#DIV/0!	#DIV/0!	#DIV/0!											B02	#DIV/0!	#DIV/0!	#DIV/0!	#DIV/0!	#DIV/0!			B02	#DIV/0!	#DIV/0!	#DIV/0!	#DIV/0!	#DIV/0!
	B03			#DIV/0!	#DIV/0!	#DIV/0!	#DIV/0!	#DIV/0!	#DIV/0!											B03	#DIV/0!	#DIV/0!	#DIV/0!	#DIV/0!	#DIV/0!			B03	#DIV/0!	#DIV/0!	#DIV/0!	#DIV/0!	#DIV/0!
	B04			#DIV/0!	#DIV/0!	#DIV/0!	#DIV/0!	#DIV/0!	#DIV/0!											B04	#DIV/0!	#DIV/0!	#DIV/0!	#DIV/0!	#DIV/0!			B04	#DIV/0!	#DIV/0!	#DIV/0!	#DIV/0!	#DIV/0!
	B05			#DIV/0!	#DIV/0!	#DIV/0!	#DIV/0!	#DIV/0!	#DIV/0!											B05	#DIV/0!	#DIV/0!	#DIV/0!	#DIV/0!	#DIV/0!			B05	#DIV/0!	#DIV/0!	#DIV/0!	#DIV/0!	#DIV/0!
	B06			#DIV/0!	#DIV/0!	#DIV/0!	#DIV/0!	#DIV/0!	#DIV/0!											B06	#DIV/0!	#DIV/0!	#DIV/0!	#DIV/0!	#DIV/0!			B06	#DIV/0!	#DIV/0!	#DIV/0!	#DIV/0!	#DIV/0!
	B07			#DIV/0!	#DIV/0!	#DIV/0!	#DIV/0!	#DIV/0!	#DIV/0!											B07	#DIV/0!	#DIV/0!	#DIV/0!	#DIV/0!	#DIV/0!			B07	#DIV/0!	#DIV/0!	#DIV/0!	#DIV/0!	#DIV/0!
	B08			#DIV/0!	#DIV/0!	#DIV/0!	#DIV/0!	#DIV/0!	#DIV/0!											B08	#DIV/0!	#DIV/0!	#DIV/0!	#DIV/0!	#DIV/0!			B08	#DIV/0!	#DIV/0!	#DIV/0!	#DIV/0!	#DIV/0!
	B09			#DIV/0!	#DIV/0!	#DIV/0!	#DIV/0!	#DIV/0!	#DIV/0!											B09	#DIV/0!	#DIV/0!	#DIV/0!	#DIV/0!	#DIV/0!			B09	#DIV/0!	#DIV/0!	#DIV/0!	#DIV/0!	#DIV/0!
	B10			#DIV/0!	#DIV/0!	#DIV/0!	#DIV/0!	#DIV/0!	#DIV/0!											B10	#DIV/0!	#DIV/0!	#DIV/0!	#DIV/0!	#DIV/0!			B10	#DIV/0!	#DIV/0!	#DIV/0!	#DIV/0!	#DIV/0!
	B11			#DIV/0!	#DIV/0!	#DIV/0!	#DIV/0!	#DIV/0!	#DIV/0!											B11	#DIV/0!	#DIV/0!	#DIV/0!	#DIV/0!	#DIV/0!			B11	#DIV/0!	#DIV/0!	#DIV/0!	#DIV/0!	#DIV/0!
	B12			#DIV/0!	#DIV/0!	#DIV/0!	#DIV/0!	#DIV/0!	#DIV/0!								lower bound for heterozygotes			B12	#DIV/0!	#DIV/0!	#DIV/0!	#DIV/0!	#DIV/0!			B12	#DIV/0!	#DIV/0!	#DIV/0!	#DIV/0!	#DIV/0!
	C01			#DIV/0!	#DIV/0!	#DIV/0!	#DIV/0!	#DIV/0!	#DIV/0!								0	-20		C01	#DIV/0!	#DIV/0!	#DIV/0!	#DIV/0!	#DIV/0!			C01	#DIV/0!	#DIV/0!	#DIV/0!	#DIV/0!	#DIV/0!
	C02			#DIV/0!	#DIV/0!	#DIV/0!	#DIV/0!	#DIV/0!	#DIV/0!								100	-20		C02	#DIV/0!	#DIV/0!	#DIV/0!	#DIV/0!	#DIV/0!			C02	#DIV/0!	#DIV/0!	#DIV/0!	#DIV/0!	#DIV/0!
	C03			#DIV/0!	#DIV/0!	#DIV/0!	#DIV/0!	#DIV/0!	#DIV/0!								upper bound for heterozygotes			C03	#DIV/0!	#DIV/0!	#DIV/0!	#DIV/0!	#DIV/0!			C03	#DIV/0!	#DIV/0!	#DIV/0!	#DIV/0!	#DIV/0!
	C04			#DIV/0!	#DIV/0!	#DIV/0!	#DIV/0!	#DIV/0!	#DIV/0!								0	30		C04	#DIV/0!	#DIV/0!	#DIV/0!	#DIV/0!	#DIV/0!			C04	#DIV/0!	#DIV/0!	#DIV/0!	#DIV/0!	#DIV/0!
	C05			#DIV/0!	#DIV/0!	#DIV/0!	#DIV/0!	#DIV/0!	#DIV/0!								100	30		C05	#DIV/0!	#DIV/0!	#DIV/0!	#DIV/0!	#DIV/0!			C05	#DIV/0!	#DIV/0!	#DIV/0!	#DIV/0!	#DIV/0!
	C06			#DIV/0!	#DIV/0!	#DIV/0!	#DIV/0!	#DIV/0!	#DIV/0!								Margin	2		C06	#DIV/0!	#DIV/0!	#DIV/0!	#DIV/0!	#DIV/0!			C06	#DIV/0!	#DIV/0!	#DIV/0!	#DIV/0!	#DIV/0!
	C07			#DIV/0!	#DIV/0!	#DIV/0!	#DIV/0!	#DIV/0!	#DIV/0!											C07	#DIV/0!	#DIV/0!	#DIV/0!	#DIV/0!	#DIV/0!			C07	#DIV/0!	#DIV/0!	#DIV/0!	#DIV/0!	#DIV/0!
	C08			#DIV/0!	#DIV/0!	#DIV/0!	#DIV/0!	#DIV/0!	#DIV/0!											C08	#DIV/0!	#DIV/0!	#DIV/0!	#DIV/0!	#DIV/0!			C08	#DIV/0!	#DIV/0!	#DIV/0!	#DIV/0!	#DIV/0!
	C09			#DIV/0!	#DIV/0!	#DIV/0!	#DIV/0!	#DIV/0!	#DIV/0!											C09	#DIV/0!	#DIV/0!	#DIV/0!	#DIV/0!	#DIV/0!			C09	#DIV/0!	#DIV/0!	#DIV/0!	#DIV/0!	#DIV/0!
	C10			#DIV/0!	#DIV/0!	#DIV/0!	#DIV/0!	#DIV/0!	#DIV/0!											C10	#DIV/0!	#DIV/0!	#DIV/0!	#DIV/0!	#DIV/0!			C10	#DIV/0!	#DIV/0!	#DIV/0!	#DIV/0!	#DIV/0!
	C11			#DIV/0!	#DIV/0!	#DIV/0!	#DIV/0!	#DIV/0!	#DIV/0!											C11	#DIV/0!	#DIV/0!	#DIV/0!	#DIV/0!	#DIV/0!			C11	#DIV/0!	#DIV/0!	#DIV/0!	#DIV/0!	#DIV/0!
	C12			#DIV/0!	#DIV/0!	#DIV/0!	#DIV/0!	#DIV/0!	#DIV/0!											C12	#DIV/0!	#DIV/0!	#DIV/0!	#DIV/0!	#DIV/0!			C12	#DIV/0!	#DIV/0!	#DIV/0!	#DIV/0!	#DIV/0!
	D01			#DIV/0!	#DIV/0!	#DIV/0!	#DIV/0!	#DIV/0!	#DIV/0!											D01	#DIV/0!	#DIV/0!	#DIV/0!	#DIV/0!	#DIV/0!			D01	#DIV/0!	#DIV/0!	#DIV/0!	#DIV/0!	#DIV/0!
	D02			#DIV/0!	#DIV/0!	#DIV/0!	#DIV/0!	#DIV/0!	#DIV/0!											D02	#DIV/0!	#DIV/0!	#DIV/0!	#DIV/0!	#DIV/0!			D02	#DIV/0!	#DIV/0!	#DIV/0!	#DIV/0!	#DIV/0!
	D03			#DIV/0!	#DIV/0!	#DIV/0!	#DIV/0!	#DIV/0!	#DIV/0!											D03	#DIV/0!	#DIV/0!	#DIV/0!	#DIV/0!	#DIV/0!			D03	#DIV/0!	#DIV/0!	#DIV/0!	#DIV/0!	#DIV/0!
	D04			#DIV/0!	#DIV/0!	#DIV/0!	#DIV/0!	#DIV/0!	#DIV/0!											D04	#DIV/0!	#DIV/0!	#DIV/0!	#DIV/0!	#DIV/0!			D04	#DIV/0!	#DIV/0!	#DIV/0!	#DIV/0!	#DIV/0!
	D05			#DIV/0!	#DIV/0!	#DIV/0!	#DIV/0!	#DIV/0!	#DIV/0!											D05	#DIV/0!	#DIV/0!	#DIV/0!	#DIV/0!	#DIV/0!			D05	#DIV/0!	#DIV/0!	#DIV/0!	#DIV/0!	#DIV/0!
	D06			#DIV/0!	#DIV/0!	#DIV/0!	#DIV/0!	#DIV/0!	#DIV/0!											D06	#DIV/0!	#DIV/0!	#DIV/0!	#DIV/0!	#DIV/0!			D06	#DIV/0!	#DIV/0!	#DIV/0!	#DIV/0!	#DIV/0!
	D07			#DIV/0!	#DIV/0!	#DIV/0!	#DIV/0!	#DIV/0!	#DIV/0!											D07	#DIV/0!	#DIV/0!	#DIV/0!	#DIV/0!	#DIV/0!			D07	#DIV/0!	#DIV/0!	#DIV/0!	#DIV/0!	#DIV/0!
	D08			#DIV/0!	#DIV/0!	#DIV/0!	#DIV/0!	#DIV/0!	#DIV/0!											D08	#DIV/0!	#DIV/0!	#DIV/0!	#DIV/0!	#DIV/0!			D08	#DIV/0!	#DIV/0!	#DIV/0!	#DIV/0!	#DIV/0!
	D09			#DIV/0!	#DIV/0!	#DIV/0!	#DIV/0!	#DIV/0!	#DIV/0!											D09	#DIV/0!	#DIV/0!	#DIV/0!	#DIV/0!	#DIV/0!			D09	#DIV/0!	#DIV/0!	#DIV/0!	#DIV/0!	#DIV/0!
	D10			#DIV/0!	#DIV/0!	#DIV/0!	#DIV/0!	#DIV/0!	#DIV/0!											D10	#DIV/0!	#DIV/0!	#DIV/0!	#DIV/0!	#DIV/0!			D10	#DIV/0!	#DIV/0!	#DIV/0!	#DIV/0!	#DIV/0!
	D11			#DIV/0!	#DIV/0!	#DIV/0!	#DIV/0!	#DIV/0!	#DIV/0!											D11	#DIV/0!	#DIV/0!	#DIV/0!	#DIV/0!	#DIV/0!			D11	#DIV/0!	#DIV/0!	#DIV/0!	#DIV/0!	#DIV/0!
	D12			#DIV/0!	#DIV/0!	#DIV/0!	#DIV/0!	#DIV/0!	#DIV/0!											D12	#DIV/0!	#DIV/0!	#DIV/0!	#DIV/0!	#DIV/0!			D12	#DIV/0!	#DIV/0!	#DIV/0!	#DIV/0!	#DIV/0!
	E01			#DIV/0!	#DIV/0!	#DIV/0!	#DIV/0!	#DIV/0!	#DIV/0!											E01	#DIV/0!	#DIV/0!	#DIV/0!	#DIV/0!	#DIV/0!			E01	#DIV/0!	#DIV/0!	#DIV/0!	#DIV/0!	#DIV/0!
	E02			#DIV/0!	#DIV/0!	#DIV/0!	#DIV/0!	#DIV/0!	#DIV/0!											E02	#DIV/0!	#DIV/0!	#DIV/0!	#DIV/0!	#DIV/0!			E02	#DIV/0!	#DIV/0!	#DIV/0!	#DIV/0!	#DIV/0!
	E03			#DIV/0!	#DIV/0!	#DIV/0!	#DIV/0!	#DIV/0!	#DIV/0!											E03	#DIV/0!	#DIV/0!	#DIV/0!	#DIV/0!	#DIV/0!			E03	#DIV/0!	#DIV/0!	#DIV/0!	#DIV/0!	#DIV/0!
	E04			#DIV/0!	#DIV/0!	#DIV/0!	#DIV/0!	#DIV/0!	#DIV/0!											E04	#DIV/0!	#DIV/0!	#DIV/0!	#DIV/0!	#DIV/0!			E04	#DIV/0!	#DIV/0!	#DIV/0!	#DIV/0!	#DIV/0!
	E05			#DIV/0!	#DIV/0!	#DIV/0!	#DIV/0!	#DIV/0!	#DIV/0!											E05	#DIV/0!	#DIV/0!	#DIV/0!	#DIV/0!	#DIV/0!			E05	#DIV/0!	#DIV/0!	#DIV/0!	#DIV/0!	#DIV/0!
	E06			#DIV/0!	#DIV/0!	#DIV/0!	#DIV/0!	#DIV/0!	#DIV/0!											E06	#DIV/0!	#DIV/0!	#DIV/0!	#DIV/0!	#DIV/0!			E06	#DIV/0!	#DIV/0!	#DIV/0!	#DIV/0!	#DIV/0!
	E07			#DIV/0!	#DIV/0!	#DIV/0!	#DIV/0!	#DIV/0!	#DIV/0!											E07	#DIV/0!	#DIV/0!	#DIV/0!	#DIV/0!	#DIV/0!			E07	#DIV/0!	#DIV/0!	#DIV/0!	#DIV/0!	#DIV/0!
	E08			#DIV/0!	#DIV/0!	#DIV/0!	#DIV/0!	#DIV/0!	#DIV/0!											E08	#DIV/0!	#DIV/0!	#DIV/0!	#DIV/0!	#DIV/0!			E08	#DIV/0!	#DIV/0!	#DIV/0!	#DIV/0!	#DIV/0!
	E09			#DIV/0!	#DIV/0!	#DIV/0!	#DIV/0!	#DIV/0!	#DIV/0!											E09	#DIV/0!	#DIV/0!	#DIV/0!	#DIV/0!	#DIV/0!			E09	#DIV/0!	#DIV/0!	#DIV/0!	#DIV/0!	#DIV/0!
	E10			#DIV/0!	#DIV/0!	#DIV/0!	#DIV/0!	#DIV/0!	#DIV/0!											E10	#DIV/0!	#DIV/0!	#DIV/0!	#DIV/0!	#DIV/0!			E10	#DIV/0!	#DIV/0!	#DIV/0!	#DIV/0!	#DIV/0!
	E11			#DIV/0!	#DIV/0!	#DIV/0!	#DIV/0!	#DIV/0!	#DIV/0!											E11	#DIV/0!	#DIV/0!	#DIV/0!	#DIV/0!	#DIV/0!			E11	#DIV/0!	#DIV/0!	#DIV/0!	#DIV/0!	#DIV/0!
	E12			#DIV/0!	#DIV/0!	#DIV/0!	#DIV/0!	#DIV/0!	#DIV/0!											E12	#DIV/0!	#DIV/0!	#DIV/0!	#DIV/0!	#DIV/0!			E12	#DIV/0!	#DIV/0!	#DIV/0!	#DIV/0!	#DIV/0!
	F01			#DIV/0!	#DIV/0!	#DIV/0!	#DIV/0!	#DIV/0!	#DIV/0!											F01	#DIV/0!	#DIV/0!	#DIV/0!	#DIV/0!	#DIV/0!			F01	#DIV/0!	#DIV/0!	#DIV/0!	#DIV/0!	#DIV/0!
	F02			#DIV/0!	#DIV/0!	#DIV/0!	#DIV/0!	#DIV/0!	#DIV/0!											F02	#DIV/0!	#DIV/0!	#DIV/0!	#DIV/0!	#DIV/0!			F02	#DIV/0!	#DIV/0!	#DIV/0!	#DIV/0!	#DIV/0!
	F03			#DIV/0!	#DIV/0!	#DIV/0!	#DIV/0!	#DIV/0!	#DIV/0!											F03	#DIV/0!	#DIV/0!	#DIV/0!	#DIV/0!	#DIV/0!			F03	#DIV/0!	#DIV/0!	#DIV/0!	#DIV/0!	#DIV/0!
	F04			#DIV/0!	#DIV/0!	#DIV/0!	#DIV/0!	#DIV/0!	#DIV/0!											F04	#DIV/0!	#DIV/0!	#DIV/0!	#DIV/0!	#DIV/0!			F04	#DIV/0!	#DIV/0!	#DIV/0!	#DIV/0!	#DIV/0!
	F05			#DIV/0!	#DIV/0!	#DIV/0!	#DIV/0!	#DIV/0!	#DIV/0!											F05	#DIV/0!	#DIV/0!	#DIV/0!	#DIV/0!	#DIV/0!			F05	#DIV/0!	#DIV/0!	#DIV/0!	#DIV/0!	#DIV/0!
	F06			#DIV/0!	#DIV/0!	#DIV/0!	#DIV/0!	#DIV/0!	#DIV/0!											F06	#DIV/0!	#DIV/0!	#DIV/0!	#DIV/0!	#DIV/0!			F06	#DIV/0!	#DIV/0!	#DIV/0!	#DIV/0!	#DIV/0!
	F07			#DIV/0!	#DIV/0!	#DIV/0!	#DIV/0!	#DIV/0!	#DIV/0!											F07	#DIV/0!	#DIV/0!	#DIV/0!	#DIV/0!	#DIV/0!			F07	#DIV/0!	#DIV/0!	#DIV/0!	#DIV/0!	#DIV/0!
	F08			#DIV/0!	#DIV/0!	#DIV/0!	#DIV/0!	#DIV/0!	#DIV/0!											F08	#DIV/0!	#DIV/0!	#DIV/0!	#DIV/0!	#DIV/0!			F08	#DIV/0!	#DIV/0!	#DIV/0!	#DIV/0!	#DIV/0!
	F09			#DIV/0!	#DIV/0!	#DIV/0!	#DIV/0!	#DIV/0!	#DIV/0!											F09	#DIV/0!	#DIV/0!	#DIV/0!	#DIV/0!	#DIV/0!			F09	#DIV/0!	#DIV/0!	#DIV/0!	#DIV/0!	#DIV/0!
	F10			#DIV/0!	#DIV/0!	#DIV/0!	#DIV/0!	#DIV/0!	#DIV/0!											F10	#DIV/0!	#DIV/0!	#DIV/0!	#DIV/0!	#DIV/0!			F10	#DIV/0!	#DIV/0!	#DIV/0!	#DIV/0!	#DIV/0!
	F11			#DIV/0!	#DIV/0!	#DIV/0!	#DIV/0!	#DIV/0!	#DIV/0!											F11	#DIV/0!	#DIV/0!	#DIV/0!	#DIV/0!	#DIV/0!			F11	#DIV/0!	#DIV/0!	#DIV/0!	#DIV/0!	#DIV/0!
	F12			#DIV/0!	#DIV/0!	#DIV/0!	#DIV/0!	#DIV/0!	#DIV/0!											F12	#DIV/0!	#DIV/0!	#DIV/0!	#DIV/0!	#DIV/0!			F12	#DIV/0!	#DIV/0!	#DIV/0!	#DIV/0!	#DIV/0!
	G01			#DIV/0!	#DIV/0!	#DIV/0!	#DIV/0!	#DIV/0!	#DIV/0!											G01	#DIV/0!	#DIV/0!	#DIV/0!	#DIV/0!	#DIV/0!			G01	#DIV/0!	#DIV/0!	#DIV/0!	#DIV/0!	#DIV/0!
	G02			#DIV/0!	#DIV/0!	#DIV/0!	#DIV/0!	#DIV/0!	#DIV/0!											G02	#DIV/0!	#DIV/0!	#DIV/0!	#DIV/0!	#DIV/0!			G02	#DIV/0!	#DIV/0!	#DIV/0!	#DIV/0!	#DIV/0!
	G03			#DIV/0!	#DIV/0!	#DIV/0!	#DIV/0!	#DIV/0!	#DIV/0!											G03	#DIV/0!	#DIV/0!	#DIV/0!	#DIV/0!	#DIV/0!			G03	#DIV/0!	#DIV/0!	#DIV/0!	#DIV/0!	#DIV/0!
	G04			#DIV/0!	#DIV/0!	#DIV/0!	#DIV/0!	#DIV/0!	#DIV/0!											G04	#DIV/0!	#DIV/0!	#DIV/0!	#DIV/0!	#DIV/0!			G04	#DIV/0!	#DIV/0!	#DIV/0!	#DIV/0!	#DIV/0!
	G05			#DIV/0!	#DIV/0!	#DIV/0!	#DIV/0!	#DIV/0!	#DIV/0!											G05	#DIV/0!	#DIV/0!	#DIV/0!	#DIV/0!	#DIV/0!			G05	#DIV/0!	#DIV/0!	#DIV/0!	#DIV/0!	#DIV/0!
	G06			#DIV/0!	#DIV/0!	#DIV/0!	#DIV/0!	#DIV/0!	#DIV/0!											G06	#DIV/0!	#DIV/0!	#DIV/0!	#DIV/0!	#DIV/0!			G06	#DIV/0!	#DIV/0!	#DIV/0!	#DIV/0!	#DIV/0!
	G07			#DIV/0!	#DIV/0!	#DIV/0!	#DIV/0!	#DIV/0!	#DIV/0!											G07	#DIV/0!	#DIV/0!	#DIV/0!	#DIV/0!	#DIV/0!			G07	#DIV/0!	#DIV/0!	#DIV/0!	#DIV/0!	#DIV/0!
	G08			#DIV/0!	#DIV/0!	#DIV/0!	#DIV/0!	#DIV/0!	#DIV/0!											G08	#DIV/0!	#DIV/0!	#DIV/0!	#DIV/0!	#DIV/0!			G08	#DIV/0!	#DIV/0!	#DIV/0!	#DIV/0!	#DIV/0!
	G09			#DIV/0!	#DIV/0!	#DIV/0!	#DIV/0!	#DIV/0!	#DIV/0!											G09	#DIV/0!	#DIV/0!	#DIV/0!	#DIV/0!	#DIV/0!			G09	#DIV/0!	#DIV/0!	#DIV/0!	#DIV/0!	#DIV/0!
	G10			#DIV/0!	#DIV/0!	#DIV/0!	#DIV/0!	#DIV/0!	#DIV/0!											G10	#DIV/0!	#DIV/0!	#DIV/0!	#DIV/0!	#DIV/0!			G10	#DIV/0!	#DIV/0!	#DIV/0!	#DIV/0!	#DIV/0!
	G11			#DIV/0!	#DIV/0!	#DIV/0!	#DIV/0!	#DIV/0!	#DIV/0!											G11	#DIV/0!	#DIV/0!	#DIV/0!	#DIV/0!	#DIV/0!			G11	#DIV/0!	#DIV/0!	#DIV/0!	#DIV/0!	#DIV/0!
	G12			#DIV/0!	#DIV/0!	#DIV/0!	#DIV/0!	#DIV/0!	#DIV/0!											G12	#DIV/0!	#DIV/0!	#DIV/0!	#DIV/0!	#DIV/0!			G12	#DIV/0!	#DIV/0!	#DIV/0!	#DIV/0!	#DIV/0!
	H01			#DIV/0!	#DIV/0!	#DIV/0!	#DIV/0!	#DIV/0!	#DIV/0!											H01	#DIV/0!	#DIV/0!	#DIV/0!	#DIV/0!	#DIV/0!			H01	#DIV/0!	#DIV/0!	#DIV/0!	#DIV/0!	#DIV/0!
	H02			#DIV/0!	#DIV/0!	#DIV/0!	#DIV/0!	#DIV/0!	#DIV/0!											H02	#DIV/0!	#DIV/0!	#DIV/0!	#DIV/0!	#DIV/0!			H02	#DIV/0!	#DIV/0!	#DIV/0!	#DIV/0!	#DIV/0!
	H03			#DIV/0!	#DIV/0!	#DIV/0!	#DIV/0!	#DIV/0!	#DIV/0!											H03	#DIV/0!	#DIV/0!	#DIV/0!	#DIV/0!	#DIV/0!			H03	#DIV/0!	#DIV/0!	#DIV/0!	#DIV/0!	#DIV/0!
	H04			#DIV/0!	#DIV/0!	#DIV/0!	#DIV/0!	#DIV/0!	#DIV/0!											H04	#DIV/0!	#DIV/0!	#DIV/0!	#DIV/0!	#DIV/0!			H04	#DIV/0!	#DIV/0!	#DIV/0!	#DIV/0!	#DIV/0!
	H05			#DIV/0!	#DIV/0!	#DIV/0!	#DIV/0!	#DIV/0!	#DIV/0!											H05	#DIV/0!	#DIV/0!	#DIV/0!	#DIV/0!	#DIV/0!			H05	#DIV/0!	#DIV/0!	#DIV/0!	#DIV/0!	#DIV/0!
	H06			#DIV/0!	#DIV/0!	#DIV/0!	#DIV/0!	#DIV/0!	#DIV/0!											H06	#DIV/0!	#DIV/0!	#DIV/0!	#DIV/0!	#DIV/0!			H06	#DIV/0!	#DIV/0!	#DIV/0!	#DIV/0!	#DIV/0!
	H07			#DIV/0!	#DIV/0!	#DIV/0!	#DIV/0!	#DIV/0!	#DIV/0!											H07	#DIV/0!	#DIV/0!	#DIV/0!	#DIV/0!	#DIV/0!			H07	#DIV/0!	#DIV/0!	#DIV/0!	#DIV/0!	#DIV/0!
	H08			#DIV/0!	#DIV/0!	#DIV/0!	#DIV/0!	#DIV/0!	#DIV/0!											H08	#DIV/0!	#DIV/0!	#DIV/0!	#DIV/0!	#DIV/0!			H08	#DIV/0!	#DIV/0!	#DIV/0!	#DIV/0!	#DIV/0!
	H09			#DIV/0!	#DIV/0!	#DIV/0!	#DIV/0!	#DIV/0!	#DIV/0!											H09	#DIV/0!	#DIV/0!	#DIV/0!	#DIV/0!	#DIV/0!			H09	#DIV/0!	#DIV/0!	#DIV/0!	#DIV/0!	#DIV/0!
	H10			#DIV/0!	#DIV/0!	#DIV/0!	#DIV/0!	#DIV/0!	#DIV/0!											H10	#DIV/0!	#DIV/0!	#DIV/0!	#DIV/0!	#DIV/0!			H10	#DIV/0!	#DIV/0!	#DIV/0!	#DIV/0!	#DIV/0!
	H11			#DIV/0!	#DIV/0!	#DIV/0!	#DIV/0!	#DIV/0!	#DIV/0!											H11	#DIV/0!	#DIV/0!	#DIV/0!	#DIV/0!	#DIV/0!			H11	#DIV/0!	#DIV/0!	#DIV/0!	#DIV/0!	#DIV/0!
	H12			#DIV/0!	#DIV/0!	#DIV/0!	#DIV/0!	#DIV/0!	#DIV/0!											H12	#DIV/0!	#DIV/0!	#DIV/0!	#DIV/0!	#DIV/0!			H12	#DIV/0!	#DIV/0!	#DIV/0!	#DIV/0!	#DIV/0!
																						#DIV/0!	#DIV/0!	#DIV/0!

## Sheet: F1-1 plate 4
TO USE TEMPLATE: Cells you can change are in gray. Make a copy of this worksheet. Then paste your RFUs in columns C and D. You can change the dotted boundary for no amplification in the top chart in S9 and R13. You can change the lower and upper bounds for assigning heterozygotes in the bottom chart in S31 and S34. You can also change how close the values can be to the bounds before being flagged…
For F1-3 only: FAM = BB and HEX = AA, so manually change the delta calculation in column G to (column E - column F)!																					FOR GRAPHING: GENOTYPING								FOR GRAPHING: SCATTERPLOT
F1-1 PLATE 4											BAD PLATE?	#DIV/0!
Plate	Well	FAM	HEX	%FAM	%HEX	delta	genotype	No amplification	Marginal?											cell ID	No amp	AA	AB	BB	Marginal			cell ID	No amp	AA	AB	BB	Marginal
NTC	A01			#DIV/0!	#DIV/0!	#DIV/0!	NTC	#DIV/0!	#DIV/0!								HEX bound for no amp			NTC	#DIV/0!	#DIV/0!	#DIV/0!	#DIV/0!	#DIV/0!			NTC	#DIV/0!	#DIV/0!	#DIV/0!	#DIV/0!	#DIV/0!
NTC	A02			#DIV/0!	#DIV/0!	#DIV/0!	NTC	#DIV/0!	#DIV/0!								x-coordinate	y-coordinate		NTC	#DIV/0!	#DIV/0!	#DIV/0!	#DIV/0!	#DIV/0!			NTC	#DIV/0!	#DIV/0!	#DIV/0!	#DIV/0!	#DIV/0!
NTC	A03			#DIV/0!	#DIV/0!	#DIV/0!	NTC	#DIV/0!	#DIV/0!								0	20		NTC	#DIV/0!	#DIV/0!	#DIV/0!	#DIV/0!	#DIV/0!			NTC	#DIV/0!	#DIV/0!	#DIV/0!	#DIV/0!	#DIV/0!
AA	A04			#DIV/0!	#DIV/0!	#DIV/0!	AA	#DIV/0!	#DIV/0!								20	20		AA	#DIV/0!	#DIV/0!	#DIV/0!	#DIV/0!	#DIV/0!			AA	#DIV/0!	#DIV/0!	#DIV/0!	#DIV/0!	#DIV/0!
AA	A05			#DIV/0!	#DIV/0!	#DIV/0!	AA	#DIV/0!	#DIV/0!								FAM bound for no amp			AA	#DIV/0!	#DIV/0!	#DIV/0!	#DIV/0!	#DIV/0!			AA	#DIV/0!	#DIV/0!	#DIV/0!	#DIV/0!	#DIV/0!
AA	A06			#DIV/0!	#DIV/0!	#DIV/0!	AA	#DIV/0!	#DIV/0!								x-coordinate	y-coordinate		AA	#DIV/0!	#DIV/0!	#DIV/0!	#DIV/0!	#DIV/0!			AA	#DIV/0!	#DIV/0!	#DIV/0!	#DIV/0!	#DIV/0!
AB	A07			#DIV/0!	#DIV/0!	#DIV/0!	AB	#DIV/0!	#DIV/0!								20	0		AB	#DIV/0!	#DIV/0!	#DIV/0!	#DIV/0!	#DIV/0!			AB	#DIV/0!	#DIV/0!	#DIV/0!	#DIV/0!	#DIV/0!
AB	A08			#DIV/0!	#DIV/0!	#DIV/0!	AB	#DIV/0!	#DIV/0!								20	20		AB	#DIV/0!	#DIV/0!	#DIV/0!	#DIV/0!	#DIV/0!			AB	#DIV/0!	#DIV/0!	#DIV/0!	#DIV/0!	#DIV/0!
AB	A09			#DIV/0!	#DIV/0!	#DIV/0!	AB	#DIV/0!	#DIV/0!											AB	#DIV/0!	#DIV/0!	#DIV/0!	#DIV/0!	#DIV/0!			AB	#DIV/0!	#DIV/0!	#DIV/0!	#DIV/0!	#DIV/0!
BB	A10			#DIV/0!	#DIV/0!	#DIV/0!	BB	#DIV/0!	#DIV/0!											BB	#DIV/0!	#DIV/0!	#DIV/0!	#DIV/0!	#DIV/0!			BB	#DIV/0!	#DIV/0!	#DIV/0!	#DIV/0!	#DIV/0!
BB	A11			#DIV/0!	#DIV/0!	#DIV/0!	BB	#DIV/0!	#DIV/0!											BB	#DIV/0!	#DIV/0!	#DIV/0!	#DIV/0!	#DIV/0!			BB	#DIV/0!	#DIV/0!	#DIV/0!	#DIV/0!	#DIV/0!
BB	A12			#DIV/0!	#DIV/0!	#DIV/0!	BB	#DIV/0!	#DIV/0!											BB	#DIV/0!	#DIV/0!	#DIV/0!	#DIV/0!	#DIV/0!			BB	#DIV/0!	#DIV/0!	#DIV/0!	#DIV/0!	#DIV/0!
	B01			#DIV/0!	#DIV/0!	#DIV/0!	#DIV/0!	#DIV/0!	#DIV/0!											B01	#DIV/0!	#DIV/0!	#DIV/0!	#DIV/0!	#DIV/0!			B01	#DIV/0!	#DIV/0!	#DIV/0!	#DIV/0!	#DIV/0!
	B02			#DIV/0!	#DIV/0!	#DIV/0!	#DIV/0!	#DIV/0!	#DIV/0!											B02	#DIV/0!	#DIV/0!	#DIV/0!	#DIV/0!	#DIV/0!			B02	#DIV/0!	#DIV/0!	#DIV/0!	#DIV/0!	#DIV/0!
	B03			#DIV/0!	#DIV/0!	#DIV/0!	#DIV/0!	#DIV/0!	#DIV/0!											B03	#DIV/0!	#DIV/0!	#DIV/0!	#DIV/0!	#DIV/0!			B03	#DIV/0!	#DIV/0!	#DIV/0!	#DIV/0!	#DIV/0!
	B04			#DIV/0!	#DIV/0!	#DIV/0!	#DIV/0!	#DIV/0!	#DIV/0!											B04	#DIV/0!	#DIV/0!	#DIV/0!	#DIV/0!	#DIV/0!			B04	#DIV/0!	#DIV/0!	#DIV/0!	#DIV/0!	#DIV/0!
	B05			#DIV/0!	#DIV/0!	#DIV/0!	#DIV/0!	#DIV/0!	#DIV/0!											B05	#DIV/0!	#DIV/0!	#DIV/0!	#DIV/0!	#DIV/0!			B05	#DIV/0!	#DIV/0!	#DIV/0!	#DIV/0!	#DIV/0!
	B06			#DIV/0!	#DIV/0!	#DIV/0!	#DIV/0!	#DIV/0!	#DIV/0!											B06	#DIV/0!	#DIV/0!	#DIV/0!	#DIV/0!	#DIV/0!			B06	#DIV/0!	#DIV/0!	#DIV/0!	#DIV/0!	#DIV/0!
	B07			#DIV/0!	#DIV/0!	#DIV/0!	#DIV/0!	#DIV/0!	#DIV/0!											B07	#DIV/0!	#DIV/0!	#DIV/0!	#DIV/0!	#DIV/0!			B07	#DIV/0!	#DIV/0!	#DIV/0!	#DIV/0!	#DIV/0!
	B08			#DIV/0!	#DIV/0!	#DIV/0!	#DIV/0!	#DIV/0!	#DIV/0!											B08	#DIV/0!	#DIV/0!	#DIV/0!	#DIV/0!	#DIV/0!			B08	#DIV/0!	#DIV/0!	#DIV/0!	#DIV/0!	#DIV/0!
	B09			#DIV/0!	#DIV/0!	#DIV/0!	#DIV/0!	#DIV/0!	#DIV/0!											B09	#DIV/0!	#DIV/0!	#DIV/0!	#DIV/0!	#DIV/0!			B09	#DIV/0!	#DIV/0!	#DIV/0!	#DIV/0!	#DIV/0!
	B10			#DIV/0!	#DIV/0!	#DIV/0!	#DIV/0!	#DIV/0!	#DIV/0!											B10	#DIV/0!	#DIV/0!	#DIV/0!	#DIV/0!	#DIV/0!			B10	#DIV/0!	#DIV/0!	#DIV/0!	#DIV/0!	#DIV/0!
	B11			#DIV/0!	#DIV/0!	#DIV/0!	#DIV/0!	#DIV/0!	#DIV/0!											B11	#DIV/0!	#DIV/0!	#DIV/0!	#DIV/0!	#DIV/0!			B11	#DIV/0!	#DIV/0!	#DIV/0!	#DIV/0!	#DIV/0!
	B12			#DIV/0!	#DIV/0!	#DIV/0!	#DIV/0!	#DIV/0!	#DIV/0!								lower bound for heterozygotes			B12	#DIV/0!	#DIV/0!	#DIV/0!	#DIV/0!	#DIV/0!			B12	#DIV/0!	#DIV/0!	#DIV/0!	#DIV/0!	#DIV/0!
	C01			#DIV/0!	#DIV/0!	#DIV/0!	#DIV/0!	#DIV/0!	#DIV/0!								0	-20		C01	#DIV/0!	#DIV/0!	#DIV/0!	#DIV/0!	#DIV/0!			C01	#DIV/0!	#DIV/0!	#DIV/0!	#DIV/0!	#DIV/0!
	C02			#DIV/0!	#DIV/0!	#DIV/0!	#DIV/0!	#DIV/0!	#DIV/0!								100	-20		C02	#DIV/0!	#DIV/0!	#DIV/0!	#DIV/0!	#DIV/0!			C02	#DIV/0!	#DIV/0!	#DIV/0!	#DIV/0!	#DIV/0!
	C03			#DIV/0!	#DIV/0!	#DIV/0!	#DIV/0!	#DIV/0!	#DIV/0!								upper bound for heterozygotes			C03	#DIV/0!	#DIV/0!	#DIV/0!	#DIV/0!	#DIV/0!			C03	#DIV/0!	#DIV/0!	#DIV/0!	#DIV/0!	#DIV/0!
	C04			#DIV/0!	#DIV/0!	#DIV/0!	#DIV/0!	#DIV/0!	#DIV/0!								0	30		C04	#DIV/0!	#DIV/0!	#DIV/0!	#DIV/0!	#DIV/0!			C04	#DIV/0!	#DIV/0!	#DIV/0!	#DIV/0!	#DIV/0!
	C05			#DIV/0!	#DIV/0!	#DIV/0!	#DIV/0!	#DIV/0!	#DIV/0!								100	30		C05	#DIV/0!	#DIV/0!	#DIV/0!	#DIV/0!	#DIV/0!			C05	#DIV/0!	#DIV/0!	#DIV/0!	#DIV/0!	#DIV/0!
	C06			#DIV/0!	#DIV/0!	#DIV/0!	#DIV/0!	#DIV/0!	#DIV/0!								Margin	2		C06	#DIV/0!	#DIV/0!	#DIV/0!	#DIV/0!	#DIV/0!			C06	#DIV/0!	#DIV/0!	#DIV/0!	#DIV/0!	#DIV/0!
	C07			#DIV/0!	#DIV/0!	#DIV/0!	#DIV/0!	#DIV/0!	#DIV/0!											C07	#DIV/0!	#DIV/0!	#DIV/0!	#DIV/0!	#DIV/0!			C07	#DIV/0!	#DIV/0!	#DIV/0!	#DIV/0!	#DIV/0!
	C08			#DIV/0!	#DIV/0!	#DIV/0!	#DIV/0!	#DIV/0!	#DIV/0!											C08	#DIV/0!	#DIV/0!	#DIV/0!	#DIV/0!	#DIV/0!			C08	#DIV/0!	#DIV/0!	#DIV/0!	#DIV/0!	#DIV/0!
	C09			#DIV/0!	#DIV/0!	#DIV/0!	#DIV/0!	#DIV/0!	#DIV/0!											C09	#DIV/0!	#DIV/0!	#DIV/0!	#DIV/0!	#DIV/0!			C09	#DIV/0!	#DIV/0!	#DIV/0!	#DIV/0!	#DIV/0!
	C10			#DIV/0!	#DIV/0!	#DIV/0!	#DIV/0!	#DIV/0!	#DIV/0!											C10	#DIV/0!	#DIV/0!	#DIV/0!	#DIV/0!	#DIV/0!			C10	#DIV/0!	#DIV/0!	#DIV/0!	#DIV/0!	#DIV/0!
	C11			#DIV/0!	#DIV/0!	#DIV/0!	#DIV/0!	#DIV/0!	#DIV/0!											C11	#DIV/0!	#DIV/0!	#DIV/0!	#DIV/0!	#DIV/0!			C11	#DIV/0!	#DIV/0!	#DIV/0!	#DIV/0!	#DIV/0!
	C12			#DIV/0!	#DIV/0!	#DIV/0!	#DIV/0!	#DIV/0!	#DIV/0!											C12	#DIV/0!	#DIV/0!	#DIV/0!	#DIV/0!	#DIV/0!			C12	#DIV/0!	#DIV/0!	#DIV/0!	#DIV/0!	#DIV/0!
	D01			#DIV/0!	#DIV/0!	#DIV/0!	#DIV/0!	#DIV/0!	#DIV/0!											D01	#DIV/0!	#DIV/0!	#DIV/0!	#DIV/0!	#DIV/0!			D01	#DIV/0!	#DIV/0!	#DIV/0!	#DIV/0!	#DIV/0!
	D02			#DIV/0!	#DIV/0!	#DIV/0!	#DIV/0!	#DIV/0!	#DIV/0!											D02	#DIV/0!	#DIV/0!	#DIV/0!	#DIV/0!	#DIV/0!			D02	#DIV/0!	#DIV/0!	#DIV/0!	#DIV/0!	#DIV/0!
	D03			#DIV/0!	#DIV/0!	#DIV/0!	#DIV/0!	#DIV/0!	#DIV/0!											D03	#DIV/0!	#DIV/0!	#DIV/0!	#DIV/0!	#DIV/0!			D03	#DIV/0!	#DIV/0!	#DIV/0!	#DIV/0!	#DIV/0!
	D04			#DIV/0!	#DIV/0!	#DIV/0!	#DIV/0!	#DIV/0!	#DIV/0!											D04	#DIV/0!	#DIV/0!	#DIV/0!	#DIV/0!	#DIV/0!			D04	#DIV/0!	#DIV/0!	#DIV/0!	#DIV/0!	#DIV/0!
	D05			#DIV/0!	#DIV/0!	#DIV/0!	#DIV/0!	#DIV/0!	#DIV/0!											D05	#DIV/0!	#DIV/0!	#DIV/0!	#DIV/0!	#DIV/0!			D05	#DIV/0!	#DIV/0!	#DIV/0!	#DIV/0!	#DIV/0!
	D06			#DIV/0!	#DIV/0!	#DIV/0!	#DIV/0!	#DIV/0!	#DIV/0!											D06	#DIV/0!	#DIV/0!	#DIV/0!	#DIV/0!	#DIV/0!			D06	#DIV/0!	#DIV/0!	#DIV/0!	#DIV/0!	#DIV/0!
	D07			#DIV/0!	#DIV/0!	#DIV/0!	#DIV/0!	#DIV/0!	#DIV/0!											D07	#DIV/0!	#DIV/0!	#DIV/0!	#DIV/0!	#DIV/0!			D07	#DIV/0!	#DIV/0!	#DIV/0!	#DIV/0!	#DIV/0!
	D08			#DIV/0!	#DIV/0!	#DIV/0!	#DIV/0!	#DIV/0!	#DIV/0!											D08	#DIV/0!	#DIV/0!	#DIV/0!	#DIV/0!	#DIV/0!			D08	#DIV/0!	#DIV/0!	#DIV/0!	#DIV/0!	#DIV/0!
	D09			#DIV/0!	#DIV/0!	#DIV/0!	#DIV/0!	#DIV/0!	#DIV/0!											D09	#DIV/0!	#DIV/0!	#DIV/0!	#DIV/0!	#DIV/0!			D09	#DIV/0!	#DIV/0!	#DIV/0!	#DIV/0!	#DIV/0!
	D10			#DIV/0!	#DIV/0!	#DIV/0!	#DIV/0!	#DIV/0!	#DIV/0!											D10	#DIV/0!	#DIV/0!	#DIV/0!	#DIV/0!	#DIV/0!			D10	#DIV/0!	#DIV/0!	#DIV/0!	#DIV/0!	#DIV/0!
	D11			#DIV/0!	#DIV/0!	#DIV/0!	#DIV/0!	#DIV/0!	#DIV/0!											D11	#DIV/0!	#DIV/0!	#DIV/0!	#DIV/0!	#DIV/0!			D11	#DIV/0!	#DIV/0!	#DIV/0!	#DIV/0!	#DIV/0!
	D12			#DIV/0!	#DIV/0!	#DIV/0!	#DIV/0!	#DIV/0!	#DIV/0!											D12	#DIV/0!	#DIV/0!	#DIV/0!	#DIV/0!	#DIV/0!			D12	#DIV/0!	#DIV/0!	#DIV/0!	#DIV/0!	#DIV/0!
	E01			#DIV/0!	#DIV/0!	#DIV/0!	#DIV/0!	#DIV/0!	#DIV/0!											E01	#DIV/0!	#DIV/0!	#DIV/0!	#DIV/0!	#DIV/0!			E01	#DIV/0!	#DIV/0!	#DIV/0!	#DIV/0!	#DIV/0!
	E02			#DIV/0!	#DIV/0!	#DIV/0!	#DIV/0!	#DIV/0!	#DIV/0!											E02	#DIV/0!	#DIV/0!	#DIV/0!	#DIV/0!	#DIV/0!			E02	#DIV/0!	#DIV/0!	#DIV/0!	#DIV/0!	#DIV/0!
	E03			#DIV/0!	#DIV/0!	#DIV/0!	#DIV/0!	#DIV/0!	#DIV/0!											E03	#DIV/0!	#DIV/0!	#DIV/0!	#DIV/0!	#DIV/0!			E03	#DIV/0!	#DIV/0!	#DIV/0!	#DIV/0!	#DIV/0!
	E04			#DIV/0!	#DIV/0!	#DIV/0!	#DIV/0!	#DIV/0!	#DIV/0!											E04	#DIV/0!	#DIV/0!	#DIV/0!	#DIV/0!	#DIV/0!			E04	#DIV/0!	#DIV/0!	#DIV/0!	#DIV/0!	#DIV/0!
	E05			#DIV/0!	#DIV/0!	#DIV/0!	#DIV/0!	#DIV/0!	#DIV/0!											E05	#DIV/0!	#DIV/0!	#DIV/0!	#DIV/0!	#DIV/0!			E05	#DIV/0!	#DIV/0!	#DIV/0!	#DIV/0!	#DIV/0!
	E06			#DIV/0!	#DIV/0!	#DIV/0!	#DIV/0!	#DIV/0!	#DIV/0!											E06	#DIV/0!	#DIV/0!	#DIV/0!	#DIV/0!	#DIV/0!			E06	#DIV/0!	#DIV/0!	#DIV/0!	#DIV/0!	#DIV/0!
	E07			#DIV/0!	#DIV/0!	#DIV/0!	#DIV/0!	#DIV/0!	#DIV/0!											E07	#DIV/0!	#DIV/0!	#DIV/0!	#DIV/0!	#DIV/0!			E07	#DIV/0!	#DIV/0!	#DIV/0!	#DIV/0!	#DIV/0!
	E08			#DIV/0!	#DIV/0!	#DIV/0!	#DIV/0!	#DIV/0!	#DIV/0!											E08	#DIV/0!	#DIV/0!	#DIV/0!	#DIV/0!	#DIV/0!			E08	#DIV/0!	#DIV/0!	#DIV/0!	#DIV/0!	#DIV/0!
	E09			#DIV/0!	#DIV/0!	#DIV/0!	#DIV/0!	#DIV/0!	#DIV/0!											E09	#DIV/0!	#DIV/0!	#DIV/0!	#DIV/0!	#DIV/0!			E09	#DIV/0!	#DIV/0!	#DIV/0!	#DIV/0!	#DIV/0!
	E10			#DIV/0!	#DIV/0!	#DIV/0!	#DIV/0!	#DIV/0!	#DIV/0!											E10	#DIV/0!	#DIV/0!	#DIV/0!	#DIV/0!	#DIV/0!			E10	#DIV/0!	#DIV/0!	#DIV/0!	#DIV/0!	#DIV/0!
	E11			#DIV/0!	#DIV/0!	#DIV/0!	#DIV/0!	#DIV/0!	#DIV/0!											E11	#DIV/0!	#DIV/0!	#DIV/0!	#DIV/0!	#DIV/0!			E11	#DIV/0!	#DIV/0!	#DIV/0!	#DIV/0!	#DIV/0!
	E12			#DIV/0!	#DIV/0!	#DIV/0!	#DIV/0!	#DIV/0!	#DIV/0!											E12	#DIV/0!	#DIV/0!	#DIV/0!	#DIV/0!	#DIV/0!			E12	#DIV/0!	#DIV/0!	#DIV/0!	#DIV/0!	#DIV/0!
	F01			#DIV/0!	#DIV/0!	#DIV/0!	#DIV/0!	#DIV/0!	#DIV/0!											F01	#DIV/0!	#DIV/0!	#DIV/0!	#DIV/0!	#DIV/0!			F01	#DIV/0!	#DIV/0!	#DIV/0!	#DIV/0!	#DIV/0!
	F02			#DIV/0!	#DIV/0!	#DIV/0!	#DIV/0!	#DIV/0!	#DIV/0!											F02	#DIV/0!	#DIV/0!	#DIV/0!	#DIV/0!	#DIV/0!			F02	#DIV/0!	#DIV/0!	#DIV/0!	#DIV/0!	#DIV/0!
	F03			#DIV/0!	#DIV/0!	#DIV/0!	#DIV/0!	#DIV/0!	#DIV/0!											F03	#DIV/0!	#DIV/0!	#DIV/0!	#DIV/0!	#DIV/0!			F03	#DIV/0!	#DIV/0!	#DIV/0!	#DIV/0!	#DIV/0!
	F04			#DIV/0!	#DIV/0!	#DIV/0!	#DIV/0!	#DIV/0!	#DIV/0!											F04	#DIV/0!	#DIV/0!	#DIV/0!	#DIV/0!	#DIV/0!			F04	#DIV/0!	#DIV/0!	#DIV/0!	#DIV/0!	#DIV/0!
	F05			#DIV/0!	#DIV/0!	#DIV/0!	#DIV/0!	#DIV/0!	#DIV/0!											F05	#DIV/0!	#DIV/0!	#DIV/0!	#DIV/0!	#DIV/0!			F05	#DIV/0!	#DIV/0!	#DIV/0!	#DIV/0!	#DIV/0!
	F06			#DIV/0!	#DIV/0!	#DIV/0!	#DIV/0!	#DIV/0!	#DIV/0!											F06	#DIV/0!	#DIV/0!	#DIV/0!	#DIV/0!	#DIV/0!			F06	#DIV/0!	#DIV/0!	#DIV/0!	#DIV/0!	#DIV/0!
	F07			#DIV/0!	#DIV/0!	#DIV/0!	#DIV/0!	#DIV/0!	#DIV/0!											F07	#DIV/0!	#DIV/0!	#DIV/0!	#DIV/0!	#DIV/0!			F07	#DIV/0!	#DIV/0!	#DIV/0!	#DIV/0!	#DIV/0!
	F08			#DIV/0!	#DIV/0!	#DIV/0!	#DIV/0!	#DIV/0!	#DIV/0!											F08	#DIV/0!	#DIV/0!	#DIV/0!	#DIV/0!	#DIV/0!			F08	#DIV/0!	#DIV/0!	#DIV/0!	#DIV/0!	#DIV/0!
	F09			#DIV/0!	#DIV/0!	#DIV/0!	#DIV/0!	#DIV/0!	#DIV/0!											F09	#DIV/0!	#DIV/0!	#DIV/0!	#DIV/0!	#DIV/0!			F09	#DIV/0!	#DIV/0!	#DIV/0!	#DIV/0!	#DIV/0!
	F10			#DIV/0!	#DIV/0!	#DIV/0!	#DIV/0!	#DIV/0!	#DIV/0!											F10	#DIV/0!	#DIV/0!	#DIV/0!	#DIV/0!	#DIV/0!			F10	#DIV/0!	#DIV/0!	#DIV/0!	#DIV/0!	#DIV/0!
	F11			#DIV/0!	#DIV/0!	#DIV/0!	#DIV/0!	#DIV/0!	#DIV/0!											F11	#DIV/0!	#DIV/0!	#DIV/0!	#DIV/0!	#DIV/0!			F11	#DIV/0!	#DIV/0!	#DIV/0!	#DIV/0!	#DIV/0!
	F12			#DIV/0!	#DIV/0!	#DIV/0!	#DIV/0!	#DIV/0!	#DIV/0!											F12	#DIV/0!	#DIV/0!	#DIV/0!	#DIV/0!	#DIV/0!			F12	#DIV/0!	#DIV/0!	#DIV/0!	#DIV/0!	#DIV/0!
	G01			#DIV/0!	#DIV/0!	#DIV/0!	#DIV/0!	#DIV/0!	#DIV/0!											G01	#DIV/0!	#DIV/0!	#DIV/0!	#DIV/0!	#DIV/0!			G01	#DIV/0!	#DIV/0!	#DIV/0!	#DIV/0!	#DIV/0!
	G02			#DIV/0!	#DIV/0!	#DIV/0!	#DIV/0!	#DIV/0!	#DIV/0!											G02	#DIV/0!	#DIV/0!	#DIV/0!	#DIV/0!	#DIV/0!			G02	#DIV/0!	#DIV/0!	#DIV/0!	#DIV/0!	#DIV/0!
	G03			#DIV/0!	#DIV/0!	#DIV/0!	#DIV/0!	#DIV/0!	#DIV/0!											G03	#DIV/0!	#DIV/0!	#DIV/0!	#DIV/0!	#DIV/0!			G03	#DIV/0!	#DIV/0!	#DIV/0!	#DIV/0!	#DIV/0!
	G04			#DIV/0!	#DIV/0!	#DIV/0!	#DIV/0!	#DIV/0!	#DIV/0!											G04	#DIV/0!	#DIV/0!	#DIV/0!	#DIV/0!	#DIV/0!			G04	#DIV/0!	#DIV/0!	#DIV/0!	#DIV/0!	#DIV/0!
	G05			#DIV/0!	#DIV/0!	#DIV/0!	#DIV/0!	#DIV/0!	#DIV/0!											G05	#DIV/0!	#DIV/0!	#DIV/0!	#DIV/0!	#DIV/0!			G05	#DIV/0!	#DIV/0!	#DIV/0!	#DIV/0!	#DIV/0!
	G06			#DIV/0!	#DIV/0!	#DIV/0!	#DIV/0!	#DIV/0!	#DIV/0!											G06	#DIV/0!	#DIV/0!	#DIV/0!	#DIV/0!	#DIV/0!			G06	#DIV/0!	#DIV/0!	#DIV/0!	#DIV/0!	#DIV/0!
	G07			#DIV/0!	#DIV/0!	#DIV/0!	#DIV/0!	#DIV/0!	#DIV/0!											G07	#DIV/0!	#DIV/0!	#DIV/0!	#DIV/0!	#DIV/0!			G07	#DIV/0!	#DIV/0!	#DIV/0!	#DIV/0!	#DIV/0!
	G08			#DIV/0!	#DIV/0!	#DIV/0!	#DIV/0!	#DIV/0!	#DIV/0!											G08	#DIV/0!	#DIV/0!	#DIV/0!	#DIV/0!	#DIV/0!			G08	#DIV/0!	#DIV/0!	#DIV/0!	#DIV/0!	#DIV/0!
	G09			#DIV/0!	#DIV/0!	#DIV/0!	#DIV/0!	#DIV/0!	#DIV/0!											G09	#DIV/0!	#DIV/0!	#DIV/0!	#DIV/0!	#DIV/0!			G09	#DIV/0!	#DIV/0!	#DIV/0!	#DIV/0!	#DIV/0!
	G10			#DIV/0!	#DIV/0!	#DIV/0!	#DIV/0!	#DIV/0!	#DIV/0!											G10	#DIV/0!	#DIV/0!	#DIV/0!	#DIV/0!	#DIV/0!			G10	#DIV/0!	#DIV/0!	#DIV/0!	#DIV/0!	#DIV/0!
	G11			#DIV/0!	#DIV/0!	#DIV/0!	#DIV/0!	#DIV/0!	#DIV/0!											G11	#DIV/0!	#DIV/0!	#DIV/0!	#DIV/0!	#DIV/0!			G11	#DIV/0!	#DIV/0!	#DIV/0!	#DIV/0!	#DIV/0!
	G12			#DIV/0!	#DIV/0!	#DIV/0!	#DIV/0!	#DIV/0!	#DIV/0!											G12	#DIV/0!	#DIV/0!	#DIV/0!	#DIV/0!	#DIV/0!			G12	#DIV/0!	#DIV/0!	#DIV/0!	#DIV/0!	#DIV/0!
	H01			#DIV/0!	#DIV/0!	#DIV/0!	#DIV/0!	#DIV/0!	#DIV/0!											H01	#DIV/0!	#DIV/0!	#DIV/0!	#DIV/0!	#DIV/0!			H01	#DIV/0!	#DIV/0!	#DIV/0!	#DIV/0!	#DIV/0!
	H02			#DIV/0!	#DIV/0!	#DIV/0!	#DIV/0!	#DIV/0!	#DIV/0!											H02	#DIV/0!	#DIV/0!	#DIV/0!	#DIV/0!	#DIV/0!			H02	#DIV/0!	#DIV/0!	#DIV/0!	#DIV/0!	#DIV/0!
	H03			#DIV/0!	#DIV/0!	#DIV/0!	#DIV/0!	#DIV/0!	#DIV/0!											H03	#DIV/0!	#DIV/0!	#DIV/0!	#DIV/0!	#DIV/0!			H03	#DIV/0!	#DIV/0!	#DIV/0!	#DIV/0!	#DIV/0!
	H04			#DIV/0!	#DIV/0!	#DIV/0!	#DIV/0!	#DIV/0!	#DIV/0!											H04	#DIV/0!	#DIV/0!	#DIV/0!	#DIV/0!	#DIV/0!			H04	#DIV/0!	#DIV/0!	#DIV/0!	#DIV/0!	#DIV/0!
	H05			#DIV/0!	#DIV/0!	#DIV/0!	#DIV/0!	#DIV/0!	#DIV/0!											H05	#DIV/0!	#DIV/0!	#DIV/0!	#DIV/0!	#DIV/0!			H05	#DIV/0!	#DIV/0!	#DIV/0!	#DIV/0!	#DIV/0!
	H06			#DIV/0!	#DIV/0!	#DIV/0!	#DIV/0!	#DIV/0!	#DIV/0!											H06	#DIV/0!	#DIV/0!	#DIV/0!	#DIV/0!	#DIV/0!			H06	#DIV/0!	#DIV/0!	#DIV/0!	#DIV/0!	#DIV/0!
	H07			#DIV/0!	#DIV/0!	#DIV/0!	#DIV/0!	#DIV/0!	#DIV/0!											H07	#DIV/0!	#DIV/0!	#DIV/0!	#DIV/0!	#DIV/0!			H07	#DIV/0!	#DIV/0!	#DIV/0!	#DIV/0!	#DIV/0!
	H08			#DIV/0!	#DIV/0!	#DIV/0!	#DIV/0!	#DIV/0!	#DIV/0!											H08	#DIV/0!	#DIV/0!	#DIV/0!	#DIV/0!	#DIV/0!			H08	#DIV/0!	#DIV/0!	#DIV/0!	#DIV/0!	#DIV/0!
	H09			#DIV/0!	#DIV/0!	#DIV/0!	#DIV/0!	#DIV/0!	#DIV/0!											H09	#DIV/0!	#DIV/0!	#DIV/0!	#DIV/0!	#DIV/0!			H09	#DIV/0!	#DIV/0!	#DIV/0!	#DIV/0!	#DIV/0!
	H10			#DIV/0!	#DIV/0!	#DIV/0!	#DIV/0!	#DIV/0!	#DIV/0!											H10	#DIV/0!	#DIV/0!	#DIV/0!	#DIV/0!	#DIV/0!			H10	#DIV/0!	#DIV/0!	#DIV/0!	#DIV/0!	#DIV/0!
	H11			#DIV/0!	#DIV/0!	#DIV/0!	#DIV/0!	#DIV/0!	#DIV/0!											H11	#DIV/0!	#DIV/0!	#DIV/0!	#DIV/0!	#DIV/0!			H11	#DIV/0!	#DIV/0!	#DIV/0!	#DIV/0!	#DIV/0!
	H12			#DIV/0!	#DIV/0!	#DIV/0!	#DIV/0!	#DIV/0!	#DIV/0!											H12	#DIV/0!	#DIV/0!	#DIV/0!	#DIV/0!	#DIV/0!			H12	#DIV/0!	#DIV/0!	#DIV/0!	#DIV/0!	#DIV/0!
																						#DIV/0!	#DIV/0!	#DIV/0!

## Sheet: F6-2 plate 4
TO USE TEMPLATE: Cells you can change are in gray. Make a copy of this worksheet. Then paste your RFUs in columns C and D. You can change the dotted boundary for no amplification in the top chart in S9 and R13. You can change the lower and upper bounds for assigning heterozygotes in the bottom chart in S31 and S34. You can also change how close the values can be to the bounds before being flagged…
For F1-3 only: FAM = BB and HEX = AA, so manually change the delta calculation in column G to (column E - column F)!																					FOR GRAPHING: GENOTYPING								FOR GRAPHING: SCATTERPLOT
F6-2 PLATE 4											BAD PLATE?	#DIV/0!
Plate	Well	FAM	HEX	%FAM	%HEX	delta	genotype	No amplification	Marginal?											cell ID	No amp	AA	AB	BB	Marginal			cell ID	No amp	AA	AB	BB	Marginal
NTC	A01			#DIV/0!	#DIV/0!	#DIV/0!	NTC	#DIV/0!	#DIV/0!								HEX bound for no amp			NTC	#DIV/0!	#DIV/0!	#DIV/0!	#DIV/0!	#DIV/0!			NTC	#DIV/0!	#DIV/0!	#DIV/0!	#DIV/0!	#DIV/0!
NTC	A02			#DIV/0!	#DIV/0!	#DIV/0!	NTC	#DIV/0!	#DIV/0!								x-coordinate	y-coordinate		NTC	#DIV/0!	#DIV/0!	#DIV/0!	#DIV/0!	#DIV/0!			NTC	#DIV/0!	#DIV/0!	#DIV/0!	#DIV/0!	#DIV/0!
NTC	A03			#DIV/0!	#DIV/0!	#DIV/0!	NTC	#DIV/0!	#DIV/0!								0	20		NTC	#DIV/0!	#DIV/0!	#DIV/0!	#DIV/0!	#DIV/0!			NTC	#DIV/0!	#DIV/0!	#DIV/0!	#DIV/0!	#DIV/0!
AA	A04			#DIV/0!	#DIV/0!	#DIV/0!	AA	#DIV/0!	#DIV/0!								20	20		AA	#DIV/0!	#DIV/0!	#DIV/0!	#DIV/0!	#DIV/0!			AA	#DIV/0!	#DIV/0!	#DIV/0!	#DIV/0!	#DIV/0!
AA	A05			#DIV/0!	#DIV/0!	#DIV/0!	AA	#DIV/0!	#DIV/0!								FAM bound for no amp			AA	#DIV/0!	#DIV/0!	#DIV/0!	#DIV/0!	#DIV/0!			AA	#DIV/0!	#DIV/0!	#DIV/0!	#DIV/0!	#DIV/0!
AA	A06			#DIV/0!	#DIV/0!	#DIV/0!	AA	#DIV/0!	#DIV/0!								x-coordinate	y-coordinate		AA	#DIV/0!	#DIV/0!	#DIV/0!	#DIV/0!	#DIV/0!			AA	#DIV/0!	#DIV/0!	#DIV/0!	#DIV/0!	#DIV/0!
AB	A07			#DIV/0!	#DIV/0!	#DIV/0!	AB	#DIV/0!	#DIV/0!								20	0		AB	#DIV/0!	#DIV/0!	#DIV/0!	#DIV/0!	#DIV/0!			AB	#DIV/0!	#DIV/0!	#DIV/0!	#DIV/0!	#DIV/0!
AB	A08			#DIV/0!	#DIV/0!	#DIV/0!	AB	#DIV/0!	#DIV/0!								20	20		AB	#DIV/0!	#DIV/0!	#DIV/0!	#DIV/0!	#DIV/0!			AB	#DIV/0!	#DIV/0!	#DIV/0!	#DIV/0!	#DIV/0!
AB	A09			#DIV/0!	#DIV/0!	#DIV/0!	AB	#DIV/0!	#DIV/0!											AB	#DIV/0!	#DIV/0!	#DIV/0!	#DIV/0!	#DIV/0!			AB	#DIV/0!	#DIV/0!	#DIV/0!	#DIV/0!	#DIV/0!
BB	A10			#DIV/0!	#DIV/0!	#DIV/0!	BB	#DIV/0!	#DIV/0!											BB	#DIV/0!	#DIV/0!	#DIV/0!	#DIV/0!	#DIV/0!			BB	#DIV/0!	#DIV/0!	#DIV/0!	#DIV/0!	#DIV/0!
BB	A11			#DIV/0!	#DIV/0!	#DIV/0!	BB	#DIV/0!	#DIV/0!											BB	#DIV/0!	#DIV/0!	#DIV/0!	#DIV/0!	#DIV/0!			BB	#DIV/0!	#DIV/0!	#DIV/0!	#DIV/0!	#DIV/0!
BB	A12			#DIV/0!	#DIV/0!	#DIV/0!	BB	#DIV/0!	#DIV/0!											BB	#DIV/0!	#DIV/0!	#DIV/0!	#DIV/0!	#DIV/0!			BB	#DIV/0!	#DIV/0!	#DIV/0!	#DIV/0!	#DIV/0!
	B01			#DIV/0!	#DIV/0!	#DIV/0!	#DIV/0!	#DIV/0!	#DIV/0!											B01	#DIV/0!	#DIV/0!	#DIV/0!	#DIV/0!	#DIV/0!			B01	#DIV/0!	#DIV/0!	#DIV/0!	#DIV/0!	#DIV/0!
	B02			#DIV/0!	#DIV/0!	#DIV/0!	#DIV/0!	#DIV/0!	#DIV/0!											B02	#DIV/0!	#DIV/0!	#DIV/0!	#DIV/0!	#DIV/0!			B02	#DIV/0!	#DIV/0!	#DIV/0!	#DIV/0!	#DIV/0!
	B03			#DIV/0!	#DIV/0!	#DIV/0!	#DIV/0!	#DIV/0!	#DIV/0!											B03	#DIV/0!	#DIV/0!	#DIV/0!	#DIV/0!	#DIV/0!			B03	#DIV/0!	#DIV/0!	#DIV/0!	#DIV/0!	#DIV/0!
	B04			#DIV/0!	#DIV/0!	#DIV/0!	#DIV/0!	#DIV/0!	#DIV/0!											B04	#DIV/0!	#DIV/0!	#DIV/0!	#DIV/0!	#DIV/0!			B04	#DIV/0!	#DIV/0!	#DIV/0!	#DIV/0!	#DIV/0!
	B05			#DIV/0!	#DIV/0!	#DIV/0!	#DIV/0!	#DIV/0!	#DIV/0!											B05	#DIV/0!	#DIV/0!	#DIV/0!	#DIV/0!	#DIV/0!			B05	#DIV/0!	#DIV/0!	#DIV/0!	#DIV/0!	#DIV/0!
	B06			#DIV/0!	#DIV/0!	#DIV/0!	#DIV/0!	#DIV/0!	#DIV/0!											B06	#DIV/0!	#DIV/0!	#DIV/0!	#DIV/0!	#DIV/0!			B06	#DIV/0!	#DIV/0!	#DIV/0!	#DIV/0!	#DIV/0!
	B07			#DIV/0!	#DIV/0!	#DIV/0!	#DIV/0!	#DIV/0!	#DIV/0!											B07	#DIV/0!	#DIV/0!	#DIV/0!	#DIV/0!	#DIV/0!			B07	#DIV/0!	#DIV/0!	#DIV/0!	#DIV/0!	#DIV/0!
	B08			#DIV/0!	#DIV/0!	#DIV/0!	#DIV/0!	#DIV/0!	#DIV/0!											B08	#DIV/0!	#DIV/0!	#DIV/0!	#DIV/0!	#DIV/0!			B08	#DIV/0!	#DIV/0!	#DIV/0!	#DIV/0!	#DIV/0!
	B09			#DIV/0!	#DIV/0!	#DIV/0!	#DIV/0!	#DIV/0!	#DIV/0!											B09	#DIV/0!	#DIV/0!	#DIV/0!	#DIV/0!	#DIV/0!			B09	#DIV/0!	#DIV/0!	#DIV/0!	#DIV/0!	#DIV/0!
	B10			#DIV/0!	#DIV/0!	#DIV/0!	#DIV/0!	#DIV/0!	#DIV/0!											B10	#DIV/0!	#DIV/0!	#DIV/0!	#DIV/0!	#DIV/0!			B10	#DIV/0!	#DIV/0!	#DIV/0!	#DIV/0!	#DIV/0!
	B11			#DIV/0!	#DIV/0!	#DIV/0!	#DIV/0!	#DIV/0!	#DIV/0!											B11	#DIV/0!	#DIV/0!	#DIV/0!	#DIV/0!	#DIV/0!			B11	#DIV/0!	#DIV/0!	#DIV/0!	#DIV/0!	#DIV/0!
	B12			#DIV/0!	#DIV/0!	#DIV/0!	#DIV/0!	#DIV/0!	#DIV/0!								lower bound for heterozygotes			B12	#DIV/0!	#DIV/0!	#DIV/0!	#DIV/0!	#DIV/0!			B12	#DIV/0!	#DIV/0!	#DIV/0!	#DIV/0!	#DIV/0!
	C01			#DIV/0!	#DIV/0!	#DIV/0!	#DIV/0!	#DIV/0!	#DIV/0!								0	-20		C01	#DIV/0!	#DIV/0!	#DIV/0!	#DIV/0!	#DIV/0!			C01	#DIV/0!	#DIV/0!	#DIV/0!	#DIV/0!	#DIV/0!
	C02			#DIV/0!	#DIV/0!	#DIV/0!	#DIV/0!	#DIV/0!	#DIV/0!								100	-20		C02	#DIV/0!	#DIV/0!	#DIV/0!	#DIV/0!	#DIV/0!			C02	#DIV/0!	#DIV/0!	#DIV/0!	#DIV/0!	#DIV/0!
	C03			#DIV/0!	#DIV/0!	#DIV/0!	#DIV/0!	#DIV/0!	#DIV/0!								upper bound for heterozygotes			C03	#DIV/0!	#DIV/0!	#DIV/0!	#DIV/0!	#DIV/0!			C03	#DIV/0!	#DIV/0!	#DIV/0!	#DIV/0!	#DIV/0!
	C04			#DIV/0!	#DIV/0!	#DIV/0!	#DIV/0!	#DIV/0!	#DIV/0!								0	30		C04	#DIV/0!	#DIV/0!	#DIV/0!	#DIV/0!	#DIV/0!			C04	#DIV/0!	#DIV/0!	#DIV/0!	#DIV/0!	#DIV/0!
	C05			#DIV/0!	#DIV/0!	#DIV/0!	#DIV/0!	#DIV/0!	#DIV/0!								100	30		C05	#DIV/0!	#DIV/0!	#DIV/0!	#DIV/0!	#DIV/0!			C05	#DIV/0!	#DIV/0!	#DIV/0!	#DIV/0!	#DIV/0!
	C06			#DIV/0!	#DIV/0!	#DIV/0!	#DIV/0!	#DIV/0!	#DIV/0!								Margin	2		C06	#DIV/0!	#DIV/0!	#DIV/0!	#DIV/0!	#DIV/0!			C06	#DIV/0!	#DIV/0!	#DIV/0!	#DIV/0!	#DIV/0!
	C07			#DIV/0!	#DIV/0!	#DIV/0!	#DIV/0!	#DIV/0!	#DIV/0!											C07	#DIV/0!	#DIV/0!	#DIV/0!	#DIV/0!	#DIV/0!			C07	#DIV/0!	#DIV/0!	#DIV/0!	#DIV/0!	#DIV/0!
	C08			#DIV/0!	#DIV/0!	#DIV/0!	#DIV/0!	#DIV/0!	#DIV/0!											C08	#DIV/0!	#DIV/0!	#DIV/0!	#DIV/0!	#DIV/0!			C08	#DIV/0!	#DIV/0!	#DIV/0!	#DIV/0!	#DIV/0!
	C09			#DIV/0!	#DIV/0!	#DIV/0!	#DIV/0!	#DIV/0!	#DIV/0!											C09	#DIV/0!	#DIV/0!	#DIV/0!	#DIV/0!	#DIV/0!			C09	#DIV/0!	#DIV/0!	#DIV/0!	#DIV/0!	#DIV/0!
	C10			#DIV/0!	#DIV/0!	#DIV/0!	#DIV/0!	#DIV/0!	#DIV/0!											C10	#DIV/0!	#DIV/0!	#DIV/0!	#DIV/0!	#DIV/0!			C10	#DIV/0!	#DIV/0!	#DIV/0!	#DIV/0!	#DIV/0!
	C11			#DIV/0!	#DIV/0!	#DIV/0!	#DIV/0!	#DIV/0!	#DIV/0!											C11	#DIV/0!	#DIV/0!	#DIV/0!	#DIV/0!	#DIV/0!			C11	#DIV/0!	#DIV/0!	#DIV/0!	#DIV/0!	#DIV/0!
	C12			#DIV/0!	#DIV/0!	#DIV/0!	#DIV/0!	#DIV/0!	#DIV/0!											C12	#DIV/0!	#DIV/0!	#DIV/0!	#DIV/0!	#DIV/0!			C12	#DIV/0!	#DIV/0!	#DIV/0!	#DIV/0!	#DIV/0!
	D01			#DIV/0!	#DIV/0!	#DIV/0!	#DIV/0!	#DIV/0!	#DIV/0!											D01	#DIV/0!	#DIV/0!	#DIV/0!	#DIV/0!	#DIV/0!			D01	#DIV/0!	#DIV/0!	#DIV/0!	#DIV/0!	#DIV/0!
	D02			#DIV/0!	#DIV/0!	#DIV/0!	#DIV/0!	#DIV/0!	#DIV/0!											D02	#DIV/0!	#DIV/0!	#DIV/0!	#DIV/0!	#DIV/0!			D02	#DIV/0!	#DIV/0!	#DIV/0!	#DIV/0!	#DIV/0!
	D03			#DIV/0!	#DIV/0!	#DIV/0!	#DIV/0!	#DIV/0!	#DIV/0!											D03	#DIV/0!	#DIV/0!	#DIV/0!	#DIV/0!	#DIV/0!			D03	#DIV/0!	#DIV/0!	#DIV/0!	#DIV/0!	#DIV/0!
	D04			#DIV/0!	#DIV/0!	#DIV/0!	#DIV/0!	#DIV/0!	#DIV/0!											D04	#DIV/0!	#DIV/0!	#DIV/0!	#DIV/0!	#DIV/0!			D04	#DIV/0!	#DIV/0!	#DIV/0!	#DIV/0!	#DIV/0!
	D05			#DIV/0!	#DIV/0!	#DIV/0!	#DIV/0!	#DIV/0!	#DIV/0!											D05	#DIV/0!	#DIV/0!	#DIV/0!	#DIV/0!	#DIV/0!			D05	#DIV/0!	#DIV/0!	#DIV/0!	#DIV/0!	#DIV/0!
	D06			#DIV/0!	#DIV/0!	#DIV/0!	#DIV/0!	#DIV/0!	#DIV/0!											D06	#DIV/0!	#DIV/0!	#DIV/0!	#DIV/0!	#DIV/0!			D06	#DIV/0!	#DIV/0!	#DIV/0!	#DIV/0!	#DIV/0!
	D07			#DIV/0!	#DIV/0!	#DIV/0!	#DIV/0!	#DIV/0!	#DIV/0!											D07	#DIV/0!	#DIV/0!	#DIV/0!	#DIV/0!	#DIV/0!			D07	#DIV/0!	#DIV/0!	#DIV/0!	#DIV/0!	#DIV/0!
	D08			#DIV/0!	#DIV/0!	#DIV/0!	#DIV/0!	#DIV/0!	#DIV/0!											D08	#DIV/0!	#DIV/0!	#DIV/0!	#DIV/0!	#DIV/0!			D08	#DIV/0!	#DIV/0!	#DIV/0!	#DIV/0!	#DIV/0!
	D09			#DIV/0!	#DIV/0!	#DIV/0!	#DIV/0!	#DIV/0!	#DIV/0!											D09	#DIV/0!	#DIV/0!	#DIV/0!	#DIV/0!	#DIV/0!			D09	#DIV/0!	#DIV/0!	#DIV/0!	#DIV/0!	#DIV/0!
	D10			#DIV/0!	#DIV/0!	#DIV/0!	#DIV/0!	#DIV/0!	#DIV/0!											D10	#DIV/0!	#DIV/0!	#DIV/0!	#DIV/0!	#DIV/0!			D10	#DIV/0!	#DIV/0!	#DIV/0!	#DIV/0!	#DIV/0!
	D11			#DIV/0!	#DIV/0!	#DIV/0!	#DIV/0!	#DIV/0!	#DIV/0!											D11	#DIV/0!	#DIV/0!	#DIV/0!	#DIV/0!	#DIV/0!			D11	#DIV/0!	#DIV/0!	#DIV/0!	#DIV/0!	#DIV/0!
	D12			#DIV/0!	#DIV/0!	#DIV/0!	#DIV/0!	#DIV/0!	#DIV/0!											D12	#DIV/0!	#DIV/0!	#DIV/0!	#DIV/0!	#DIV/0!			D12	#DIV/0!	#DIV/0!	#DIV/0!	#DIV/0!	#DIV/0!
	E01			#DIV/0!	#DIV/0!	#DIV/0!	#DIV/0!	#DIV/0!	#DIV/0!											E01	#DIV/0!	#DIV/0!	#DIV/0!	#DIV/0!	#DIV/0!			E01	#DIV/0!	#DIV/0!	#DIV/0!	#DIV/0!	#DIV/0!
	E02			#DIV/0!	#DIV/0!	#DIV/0!	#DIV/0!	#DIV/0!	#DIV/0!											E02	#DIV/0!	#DIV/0!	#DIV/0!	#DIV/0!	#DIV/0!			E02	#DIV/0!	#DIV/0!	#DIV/0!	#DIV/0!	#DIV/0!
	E03			#DIV/0!	#DIV/0!	#DIV/0!	#DIV/0!	#DIV/0!	#DIV/0!											E03	#DIV/0!	#DIV/0!	#DIV/0!	#DIV/0!	#DIV/0!			E03	#DIV/0!	#DIV/0!	#DIV/0!	#DIV/0!	#DIV/0!
	E04			#DIV/0!	#DIV/0!	#DIV/0!	#DIV/0!	#DIV/0!	#DIV/0!											E04	#DIV/0!	#DIV/0!	#DIV/0!	#DIV/0!	#DIV/0!			E04	#DIV/0!	#DIV/0!	#DIV/0!	#DIV/0!	#DIV/0!
	E05			#DIV/0!	#DIV/0!	#DIV/0!	#DIV/0!	#DIV/0!	#DIV/0!											E05	#DIV/0!	#DIV/0!	#DIV/0!	#DIV/0!	#DIV/0!			E05	#DIV/0!	#DIV/0!	#DIV/0!	#DIV/0!	#DIV/0!
	E06			#DIV/0!	#DIV/0!	#DIV/0!	#DIV/0!	#DIV/0!	#DIV/0!											E06	#DIV/0!	#DIV/0!	#DIV/0!	#DIV/0!	#DIV/0!			E06	#DIV/0!	#DIV/0!	#DIV/0!	#DIV/0!	#DIV/0!
	E07			#DIV/0!	#DIV/0!	#DIV/0!	#DIV/0!	#DIV/0!	#DIV/0!											E07	#DIV/0!	#DIV/0!	#DIV/0!	#DIV/0!	#DIV/0!			E07	#DIV/0!	#DIV/0!	#DIV/0!	#DIV/0!	#DIV/0!
	E08			#DIV/0!	#DIV/0!	#DIV/0!	#DIV/0!	#DIV/0!	#DIV/0!											E08	#DIV/0!	#DIV/0!	#DIV/0!	#DIV/0!	#DIV/0!			E08	#DIV/0!	#DIV/0!	#DIV/0!	#DIV/0!	#DIV/0!
	E09			#DIV/0!	#DIV/0!	#DIV/0!	#DIV/0!	#DIV/0!	#DIV/0!											E09	#DIV/0!	#DIV/0!	#DIV/0!	#DIV/0!	#DIV/0!			E09	#DIV/0!	#DIV/0!	#DIV/0!	#DIV/0!	#DIV/0!
	E10			#DIV/0!	#DIV/0!	#DIV/0!	#DIV/0!	#DIV/0!	#DIV/0!											E10	#DIV/0!	#DIV/0!	#DIV/0!	#DIV/0!	#DIV/0!			E10	#DIV/0!	#DIV/0!	#DIV/0!	#DIV/0!	#DIV/0!
	E11			#DIV/0!	#DIV/0!	#DIV/0!	#DIV/0!	#DIV/0!	#DIV/0!											E11	#DIV/0!	#DIV/0!	#DIV/0!	#DIV/0!	#DIV/0!			E11	#DIV/0!	#DIV/0!	#DIV/0!	#DIV/0!	#DIV/0!
	E12			#DIV/0!	#DIV/0!	#DIV/0!	#DIV/0!	#DIV/0!	#DIV/0!											E12	#DIV/0!	#DIV/0!	#DIV/0!	#DIV/0!	#DIV/0!			E12	#DIV/0!	#DIV/0!	#DIV/0!	#DIV/0!	#DIV/0!
	F01			#DIV/0!	#DIV/0!	#DIV/0!	#DIV/0!	#DIV/0!	#DIV/0!											F01	#DIV/0!	#DIV/0!	#DIV/0!	#DIV/0!	#DIV/0!			F01	#DIV/0!	#DIV/0!	#DIV/0!	#DIV/0!	#DIV/0!
	F02			#DIV/0!	#DIV/0!	#DIV/0!	#DIV/0!	#DIV/0!	#DIV/0!											F02	#DIV/0!	#DIV/0!	#DIV/0!	#DIV/0!	#DIV/0!			F02	#DIV/0!	#DIV/0!	#DIV/0!	#DIV/0!	#DIV/0!
	F03			#DIV/0!	#DIV/0!	#DIV/0!	#DIV/0!	#DIV/0!	#DIV/0!											F03	#DIV/0!	#DIV/0!	#DIV/0!	#DIV/0!	#DIV/0!			F03	#DIV/0!	#DIV/0!	#DIV/0!	#DIV/0!	#DIV/0!
	F04			#DIV/0!	#DIV/0!	#DIV/0!	#DIV/0!	#DIV/0!	#DIV/0!											F04	#DIV/0!	#DIV/0!	#DIV/0!	#DIV/0!	#DIV/0!			F04	#DIV/0!	#DIV/0!	#DIV/0!	#DIV/0!	#DIV/0!
	F05			#DIV/0!	#DIV/0!	#DIV/0!	#DIV/0!	#DIV/0!	#DIV/0!											F05	#DIV/0!	#DIV/0!	#DIV/0!	#DIV/0!	#DIV/0!			F05	#DIV/0!	#DIV/0!	#DIV/0!	#DIV/0!	#DIV/0!
	F06			#DIV/0!	#DIV/0!	#DIV/0!	#DIV/0!	#DIV/0!	#DIV/0!											F06	#DIV/0!	#DIV/0!	#DIV/0!	#DIV/0!	#DIV/0!			F06	#DIV/0!	#DIV/0!	#DIV/0!	#DIV/0!	#DIV/0!
	F07			#DIV/0!	#DIV/0!	#DIV/0!	#DIV/0!	#DIV/0!	#DIV/0!											F07	#DIV/0!	#DIV/0!	#DIV/0!	#DIV/0!	#DIV/0!			F07	#DIV/0!	#DIV/0!	#DIV/0!	#DIV/0!	#DIV/0!
	F08			#DIV/0!	#DIV/0!	#DIV/0!	#DIV/0!	#DIV/0!	#DIV/0!											F08	#DIV/0!	#DIV/0!	#DIV/0!	#DIV/0!	#DIV/0!			F08	#DIV/0!	#DIV/0!	#DIV/0!	#DIV/0!	#DIV/0!
	F09			#DIV/0!	#DIV/0!	#DIV/0!	#DIV/0!	#DIV/0!	#DIV/0!											F09	#DIV/0!	#DIV/0!	#DIV/0!	#DIV/0!	#DIV/0!			F09	#DIV/0!	#DIV/0!	#DIV/0!	#DIV/0!	#DIV/0!
	F10			#DIV/0!	#DIV/0!	#DIV/0!	#DIV/0!	#DIV/0!	#DIV/0!											F10	#DIV/0!	#DIV/0!	#DIV/0!	#DIV/0!	#DIV/0!			F10	#DIV/0!	#DIV/0!	#DIV/0!	#DIV/0!	#DIV/0!
	F11			#DIV/0!	#DIV/0!	#DIV/0!	#DIV/0!	#DIV/0!	#DIV/0!											F11	#DIV/0!	#DIV/0!	#DIV/0!	#DIV/0!	#DIV/0!			F11	#DIV/0!	#DIV/0!	#DIV/0!	#DIV/0!	#DIV/0!
	F12			#DIV/0!	#DIV/0!	#DIV/0!	#DIV/0!	#DIV/0!	#DIV/0!											F12	#DIV/0!	#DIV/0!	#DIV/0!	#DIV/0!	#DIV/0!			F12	#DIV/0!	#DIV/0!	#DIV/0!	#DIV/0!	#DIV/0!
	G01			#DIV/0!	#DIV/0!	#DIV/0!	#DIV/0!	#DIV/0!	#DIV/0!											G01	#DIV/0!	#DIV/0!	#DIV/0!	#DIV/0!	#DIV/0!			G01	#DIV/0!	#DIV/0!	#DIV/0!	#DIV/0!	#DIV/0!
	G02			#DIV/0!	#DIV/0!	#DIV/0!	#DIV/0!	#DIV/0!	#DIV/0!											G02	#DIV/0!	#DIV/0!	#DIV/0!	#DIV/0!	#DIV/0!			G02	#DIV/0!	#DIV/0!	#DIV/0!	#DIV/0!	#DIV/0!
	G03			#DIV/0!	#DIV/0!	#DIV/0!	#DIV/0!	#DIV/0!	#DIV/0!											G03	#DIV/0!	#DIV/0!	#DIV/0!	#DIV/0!	#DIV/0!			G03	#DIV/0!	#DIV/0!	#DIV/0!	#DIV/0!	#DIV/0!
	G04			#DIV/0!	#DIV/0!	#DIV/0!	#DIV/0!	#DIV/0!	#DIV/0!											G04	#DIV/0!	#DIV/0!	#DIV/0!	#DIV/0!	#DIV/0!			G04	#DIV/0!	#DIV/0!	#DIV/0!	#DIV/0!	#DIV/0!
	G05			#DIV/0!	#DIV/0!	#DIV/0!	#DIV/0!	#DIV/0!	#DIV/0!											G05	#DIV/0!	#DIV/0!	#DIV/0!	#DIV/0!	#DIV/0!			G05	#DIV/0!	#DIV/0!	#DIV/0!	#DIV/0!	#DIV/0!
	G06			#DIV/0!	#DIV/0!	#DIV/0!	#DIV/0!	#DIV/0!	#DIV/0!											G06	#DIV/0!	#DIV/0!	#DIV/0!	#DIV/0!	#DIV/0!			G06	#DIV/0!	#DIV/0!	#DIV/0!	#DIV/0!	#DIV/0!
	G07			#DIV/0!	#DIV/0!	#DIV/0!	#DIV/0!	#DIV/0!	#DIV/0!											G07	#DIV/0!	#DIV/0!	#DIV/0!	#DIV/0!	#DIV/0!			G07	#DIV/0!	#DIV/0!	#DIV/0!	#DIV/0!	#DIV/0!
	G08			#DIV/0!	#DIV/0!	#DIV/0!	#DIV/0!	#DIV/0!	#DIV/0!											G08	#DIV/0!	#DIV/0!	#DIV/0!	#DIV/0!	#DIV/0!			G08	#DIV/0!	#DIV/0!	#DIV/0!	#DIV/0!	#DIV/0!
	G09			#DIV/0!	#DIV/0!	#DIV/0!	#DIV/0!	#DIV/0!	#DIV/0!											G09	#DIV/0!	#DIV/0!	#DIV/0!	#DIV/0!	#DIV/0!			G09	#DIV/0!	#DIV/0!	#DIV/0!	#DIV/0!	#DIV/0!
	G10			#DIV/0!	#DIV/0!	#DIV/0!	#DIV/0!	#DIV/0!	#DIV/0!											G10	#DIV/0!	#DIV/0!	#DIV/0!	#DIV/0!	#DIV/0!			G10	#DIV/0!	#DIV/0!	#DIV/0!	#DIV/0!	#DIV/0!
	G11			#DIV/0!	#DIV/0!	#DIV/0!	#DIV/0!	#DIV/0!	#DIV/0!											G11	#DIV/0!	#DIV/0!	#DIV/0!	#DIV/0!	#DIV/0!			G11	#DIV/0!	#DIV/0!	#DIV/0!	#DIV/0!	#DIV/0!
	G12			#DIV/0!	#DIV/0!	#DIV/0!	#DIV/0!	#DIV/0!	#DIV/0!											G12	#DIV/0!	#DIV/0!	#DIV/0!	#DIV/0!	#DIV/0!			G12	#DIV/0!	#DIV/0!	#DIV/0!	#DIV/0!	#DIV/0!
	H01			#DIV/0!	#DIV/0!	#DIV/0!	#DIV/0!	#DIV/0!	#DIV/0!											H01	#DIV/0!	#DIV/0!	#DIV/0!	#DIV/0!	#DIV/0!			H01	#DIV/0!	#DIV/0!	#DIV/0!	#DIV/0!	#DIV/0!
	H02			#DIV/0!	#DIV/0!	#DIV/0!	#DIV/0!	#DIV/0!	#DIV/0!											H02	#DIV/0!	#DIV/0!	#DIV/0!	#DIV/0!	#DIV/0!			H02	#DIV/0!	#DIV/0!	#DIV/0!	#DIV/0!	#DIV/0!
	H03			#DIV/0!	#DIV/0!	#DIV/0!	#DIV/0!	#DIV/0!	#DIV/0!											H03	#DIV/0!	#DIV/0!	#DIV/0!	#DIV/0!	#DIV/0!			H03	#DIV/0!	#DIV/0!	#DIV/0!	#DIV/0!	#DIV/0!
	H04			#DIV/0!	#DIV/0!	#DIV/0!	#DIV/0!	#DIV/0!	#DIV/0!											H04	#DIV/0!	#DIV/0!	#DIV/0!	#DIV/0!	#DIV/0!			H04	#DIV/0!	#DIV/0!	#DIV/0!	#DIV/0!	#DIV/0!
	H05			#DIV/0!	#DIV/0!	#DIV/0!	#DIV/0!	#DIV/0!	#DIV/0!											H05	#DIV/0!	#DIV/0!	#DIV/0!	#DIV/0!	#DIV/0!			H05	#DIV/0!	#DIV/0!	#DIV/0!	#DIV/0!	#DIV/0!
	H06			#DIV/0!	#DIV/0!	#DIV/0!	#DIV/0!	#DIV/0!	#DIV/0!											H06	#DIV/0!	#DIV/0!	#DIV/0!	#DIV/0!	#DIV/0!			H06	#DIV/0!	#DIV/0!	#DIV/0!	#DIV/0!	#DIV/0!
	H07			#DIV/0!	#DIV/0!	#DIV/0!	#DIV/0!	#DIV/0!	#DIV/0!											H07	#DIV/0!	#DIV/0!	#DIV/0!	#DIV/0!	#DIV/0!			H07	#DIV/0!	#DIV/0!	#DIV/0!	#DIV/0!	#DIV/0!
	H08			#DIV/0!	#DIV/0!	#DIV/0!	#DIV/0!	#DIV/0!	#DIV/0!											H08	#DIV/0!	#DIV/0!	#DIV/0!	#DIV/0!	#DIV/0!			H08	#DIV/0!	#DIV/0!	#DIV/0!	#DIV/0!	#DIV/0!
	H09			#DIV/0!	#DIV/0!	#DIV/0!	#DIV/0!	#DIV/0!	#DIV/0!											H09	#DIV/0!	#DIV/0!	#DIV/0!	#DIV/0!	#DIV/0!			H09	#DIV/0!	#DIV/0!	#DIV/0!	#DIV/0!	#DIV/0!
	H10			#DIV/0!	#DIV/0!	#DIV/0!	#DIV/0!	#DIV/0!	#DIV/0!											H10	#DIV/0!	#DIV/0!	#DIV/0!	#DIV/0!	#DIV/0!			H10	#DIV/0!	#DIV/0!	#DIV/0!	#DIV/0!	#DIV/0!
	H11			#DIV/0!	#DIV/0!	#DIV/0!	#DIV/0!	#DIV/0!	#DIV/0!											H11	#DIV/0!	#DIV/0!	#DIV/0!	#DIV/0!	#DIV/0!			H11	#DIV/0!	#DIV/0!	#DIV/0!	#DIV/0!	#DIV/0!
	H12			#DIV/0!	#DIV/0!	#DIV/0!	#DIV/0!	#DIV/0!	#DIV/0!											H12	#DIV/0!	#DIV/0!	#DIV/0!	#DIV/0!	#DIV/0!			H12	#DIV/0!	#DIV/0!	#DIV/0!	#DIV/0!	#DIV/0!
																						#DIV/0!	#DIV/0!	#DIV/0!

## Sheet: F1-1 plate 5
TO USE TEMPLATE: Cells you can change are in gray. Make a copy of this worksheet. Then paste your RFUs in columns C and D. You can change the dotted boundary for no amplification in the top chart in S9 and R13. You can change the lower and upper bounds for assigning heterozygotes in the bottom chart in S31 and S34. You can also change how close the values can be to the bounds before being flagged…
For F1-3 only: FAM = BB and HEX = AA, so manually change the delta calculation in column G to (column E - column F)!																					FOR GRAPHING: GENOTYPING								FOR GRAPHING: SCATTERPLOT
F1-1 PLATE 5											BAD PLATE?	#DIV/0!
Plate	Well	FAM	HEX	%FAM	%HEX	delta	genotype	No amplification	Marginal?											cell ID	No amp	AA	AB	BB	Marginal			cell ID	No amp	AA	AB	BB	Marginal
NTC	A01			#DIV/0!	#DIV/0!	#DIV/0!	NTC	#DIV/0!	#DIV/0!								HEX bound for no amp			NTC	#DIV/0!	#DIV/0!	#DIV/0!	#DIV/0!	#DIV/0!			NTC	#DIV/0!	#DIV/0!	#DIV/0!	#DIV/0!	#DIV/0!
NTC	A02			#DIV/0!	#DIV/0!	#DIV/0!	NTC	#DIV/0!	#DIV/0!								x-coordinate	y-coordinate		NTC	#DIV/0!	#DIV/0!	#DIV/0!	#DIV/0!	#DIV/0!			NTC	#DIV/0!	#DIV/0!	#DIV/0!	#DIV/0!	#DIV/0!
NTC	A03			#DIV/0!	#DIV/0!	#DIV/0!	NTC	#DIV/0!	#DIV/0!								0	20		NTC	#DIV/0!	#DIV/0!	#DIV/0!	#DIV/0!	#DIV/0!			NTC	#DIV/0!	#DIV/0!	#DIV/0!	#DIV/0!	#DIV/0!
AA	A04			#DIV/0!	#DIV/0!	#DIV/0!	AA	#DIV/0!	#DIV/0!								20	20		AA	#DIV/0!	#DIV/0!	#DIV/0!	#DIV/0!	#DIV/0!			AA	#DIV/0!	#DIV/0!	#DIV/0!	#DIV/0!	#DIV/0!
AA	A05			#DIV/0!	#DIV/0!	#DIV/0!	AA	#DIV/0!	#DIV/0!								FAM bound for no amp			AA	#DIV/0!	#DIV/0!	#DIV/0!	#DIV/0!	#DIV/0!			AA	#DIV/0!	#DIV/0!	#DIV/0!	#DIV/0!	#DIV/0!
AA	A06			#DIV/0!	#DIV/0!	#DIV/0!	AA	#DIV/0!	#DIV/0!								x-coordinate	y-coordinate		AA	#DIV/0!	#DIV/0!	#DIV/0!	#DIV/0!	#DIV/0!			AA	#DIV/0!	#DIV/0!	#DIV/0!	#DIV/0!	#DIV/0!
AB	A07			#DIV/0!	#DIV/0!	#DIV/0!	AB	#DIV/0!	#DIV/0!								20	0		AB	#DIV/0!	#DIV/0!	#DIV/0!	#DIV/0!	#DIV/0!			AB	#DIV/0!	#DIV/0!	#DIV/0!	#DIV/0!	#DIV/0!
AB	A08			#DIV/0!	#DIV/0!	#DIV/0!	AB	#DIV/0!	#DIV/0!								20	20		AB	#DIV/0!	#DIV/0!	#DIV/0!	#DIV/0!	#DIV/0!			AB	#DIV/0!	#DIV/0!	#DIV/0!	#DIV/0!	#DIV/0!
AB	A09			#DIV/0!	#DIV/0!	#DIV/0!	AB	#DIV/0!	#DIV/0!											AB	#DIV/0!	#DIV/0!	#DIV/0!	#DIV/0!	#DIV/0!			AB	#DIV/0!	#DIV/0!	#DIV/0!	#DIV/0!	#DIV/0!
BB	A10			#DIV/0!	#DIV/0!	#DIV/0!	BB	#DIV/0!	#DIV/0!											BB	#DIV/0!	#DIV/0!	#DIV/0!	#DIV/0!	#DIV/0!			BB	#DIV/0!	#DIV/0!	#DIV/0!	#DIV/0!	#DIV/0!
BB	A11			#DIV/0!	#DIV/0!	#DIV/0!	BB	#DIV/0!	#DIV/0!											BB	#DIV/0!	#DIV/0!	#DIV/0!	#DIV/0!	#DIV/0!			BB	#DIV/0!	#DIV/0!	#DIV/0!	#DIV/0!	#DIV/0!
BB	A12			#DIV/0!	#DIV/0!	#DIV/0!	BB	#DIV/0!	#DIV/0!											BB	#DIV/0!	#DIV/0!	#DIV/0!	#DIV/0!	#DIV/0!			BB	#DIV/0!	#DIV/0!	#DIV/0!	#DIV/0!	#DIV/0!
	B01			#DIV/0!	#DIV/0!	#DIV/0!	#DIV/0!	#DIV/0!	#DIV/0!											B01	#DIV/0!	#DIV/0!	#DIV/0!	#DIV/0!	#DIV/0!			B01	#DIV/0!	#DIV/0!	#DIV/0!	#DIV/0!	#DIV/0!
	B02			#DIV/0!	#DIV/0!	#DIV/0!	#DIV/0!	#DIV/0!	#DIV/0!											B02	#DIV/0!	#DIV/0!	#DIV/0!	#DIV/0!	#DIV/0!			B02	#DIV/0!	#DIV/0!	#DIV/0!	#DIV/0!	#DIV/0!
	B03			#DIV/0!	#DIV/0!	#DIV/0!	#DIV/0!	#DIV/0!	#DIV/0!											B03	#DIV/0!	#DIV/0!	#DIV/0!	#DIV/0!	#DIV/0!			B03	#DIV/0!	#DIV/0!	#DIV/0!	#DIV/0!	#DIV/0!
	B04			#DIV/0!	#DIV/0!	#DIV/0!	#DIV/0!	#DIV/0!	#DIV/0!											B04	#DIV/0!	#DIV/0!	#DIV/0!	#DIV/0!	#DIV/0!			B04	#DIV/0!	#DIV/0!	#DIV/0!	#DIV/0!	#DIV/0!
	B05			#DIV/0!	#DIV/0!	#DIV/0!	#DIV/0!	#DIV/0!	#DIV/0!											B05	#DIV/0!	#DIV/0!	#DIV/0!	#DIV/0!	#DIV/0!			B05	#DIV/0!	#DIV/0!	#DIV/0!	#DIV/0!	#DIV/0!
	B06			#DIV/0!	#DIV/0!	#DIV/0!	#DIV/0!	#DIV/0!	#DIV/0!											B06	#DIV/0!	#DIV/0!	#DIV/0!	#DIV/0!	#DIV/0!			B06	#DIV/0!	#DIV/0!	#DIV/0!	#DIV/0!	#DIV/0!
	B07			#DIV/0!	#DIV/0!	#DIV/0!	#DIV/0!	#DIV/0!	#DIV/0!											B07	#DIV/0!	#DIV/0!	#DIV/0!	#DIV/0!	#DIV/0!			B07	#DIV/0!	#DIV/0!	#DIV/0!	#DIV/0!	#DIV/0!
	B08			#DIV/0!	#DIV/0!	#DIV/0!	#DIV/0!	#DIV/0!	#DIV/0!											B08	#DIV/0!	#DIV/0!	#DIV/0!	#DIV/0!	#DIV/0!			B08	#DIV/0!	#DIV/0!	#DIV/0!	#DIV/0!	#DIV/0!
	B09			#DIV/0!	#DIV/0!	#DIV/0!	#DIV/0!	#DIV/0!	#DIV/0!											B09	#DIV/0!	#DIV/0!	#DIV/0!	#DIV/0!	#DIV/0!			B09	#DIV/0!	#DIV/0!	#DIV/0!	#DIV/0!	#DIV/0!
	B10			#DIV/0!	#DIV/0!	#DIV/0!	#DIV/0!	#DIV/0!	#DIV/0!											B10	#DIV/0!	#DIV/0!	#DIV/0!	#DIV/0!	#DIV/0!			B10	#DIV/0!	#DIV/0!	#DIV/0!	#DIV/0!	#DIV/0!
	B11			#DIV/0!	#DIV/0!	#DIV/0!	#DIV/0!	#DIV/0!	#DIV/0!											B11	#DIV/0!	#DIV/0!	#DIV/0!	#DIV/0!	#DIV/0!			B11	#DIV/0!	#DIV/0!	#DIV/0!	#DIV/0!	#DIV/0!
	B12			#DIV/0!	#DIV/0!	#DIV/0!	#DIV/0!	#DIV/0!	#DIV/0!								lower bound for heterozygotes			B12	#DIV/0!	#DIV/0!	#DIV/0!	#DIV/0!	#DIV/0!			B12	#DIV/0!	#DIV/0!	#DIV/0!	#DIV/0!	#DIV/0!
	C01			#DIV/0!	#DIV/0!	#DIV/0!	#DIV/0!	#DIV/0!	#DIV/0!								0	-20		C01	#DIV/0!	#DIV/0!	#DIV/0!	#DIV/0!	#DIV/0!			C01	#DIV/0!	#DIV/0!	#DIV/0!	#DIV/0!	#DIV/0!
	C02			#DIV/0!	#DIV/0!	#DIV/0!	#DIV/0!	#DIV/0!	#DIV/0!								100	-20		C02	#DIV/0!	#DIV/0!	#DIV/0!	#DIV/0!	#DIV/0!			C02	#DIV/0!	#DIV/0!	#DIV/0!	#DIV/0!	#DIV/0!
	C03			#DIV/0!	#DIV/0!	#DIV/0!	#DIV/0!	#DIV/0!	#DIV/0!								upper bound for heterozygotes			C03	#DIV/0!	#DIV/0!	#DIV/0!	#DIV/0!	#DIV/0!			C03	#DIV/0!	#DIV/0!	#DIV/0!	#DIV/0!	#DIV/0!
	C04			#DIV/0!	#DIV/0!	#DIV/0!	#DIV/0!	#DIV/0!	#DIV/0!								0	30		C04	#DIV/0!	#DIV/0!	#DIV/0!	#DIV/0!	#DIV/0!			C04	#DIV/0!	#DIV/0!	#DIV/0!	#DIV/0!	#DIV/0!
	C05			#DIV/0!	#DIV/0!	#DIV/0!	#DIV/0!	#DIV/0!	#DIV/0!								100	30		C05	#DIV/0!	#DIV/0!	#DIV/0!	#DIV/0!	#DIV/0!			C05	#DIV/0!	#DIV/0!	#DIV/0!	#DIV/0!	#DIV/0!
	C06			#DIV/0!	#DIV/0!	#DIV/0!	#DIV/0!	#DIV/0!	#DIV/0!								Margin	2		C06	#DIV/0!	#DIV/0!	#DIV/0!	#DIV/0!	#DIV/0!			C06	#DIV/0!	#DIV/0!	#DIV/0!	#DIV/0!	#DIV/0!
	C07			#DIV/0!	#DIV/0!	#DIV/0!	#DIV/0!	#DIV/0!	#DIV/0!											C07	#DIV/0!	#DIV/0!	#DIV/0!	#DIV/0!	#DIV/0!			C07	#DIV/0!	#DIV/0!	#DIV/0!	#DIV/0!	#DIV/0!
	C08			#DIV/0!	#DIV/0!	#DIV/0!	#DIV/0!	#DIV/0!	#DIV/0!											C08	#DIV/0!	#DIV/0!	#DIV/0!	#DIV/0!	#DIV/0!			C08	#DIV/0!	#DIV/0!	#DIV/0!	#DIV/0!	#DIV/0!
	C09			#DIV/0!	#DIV/0!	#DIV/0!	#DIV/0!	#DIV/0!	#DIV/0!											C09	#DIV/0!	#DIV/0!	#DIV/0!	#DIV/0!	#DIV/0!			C09	#DIV/0!	#DIV/0!	#DIV/0!	#DIV/0!	#DIV/0!
	C10			#DIV/0!	#DIV/0!	#DIV/0!	#DIV/0!	#DIV/0!	#DIV/0!											C10	#DIV/0!	#DIV/0!	#DIV/0!	#DIV/0!	#DIV/0!			C10	#DIV/0!	#DIV/0!	#DIV/0!	#DIV/0!	#DIV/0!
	C11			#DIV/0!	#DIV/0!	#DIV/0!	#DIV/0!	#DIV/0!	#DIV/0!											C11	#DIV/0!	#DIV/0!	#DIV/0!	#DIV/0!	#DIV/0!			C11	#DIV/0!	#DIV/0!	#DIV/0!	#DIV/0!	#DIV/0!
	C12			#DIV/0!	#DIV/0!	#DIV/0!	#DIV/0!	#DIV/0!	#DIV/0!											C12	#DIV/0!	#DIV/0!	#DIV/0!	#DIV/0!	#DIV/0!			C12	#DIV/0!	#DIV/0!	#DIV/0!	#DIV/0!	#DIV/0!
	D01			#DIV/0!	#DIV/0!	#DIV/0!	#DIV/0!	#DIV/0!	#DIV/0!											D01	#DIV/0!	#DIV/0!	#DIV/0!	#DIV/0!	#DIV/0!			D01	#DIV/0!	#DIV/0!	#DIV/0!	#DIV/0!	#DIV/0!
	D02			#DIV/0!	#DIV/0!	#DIV/0!	#DIV/0!	#DIV/0!	#DIV/0!											D02	#DIV/0!	#DIV/0!	#DIV/0!	#DIV/0!	#DIV/0!			D02	#DIV/0!	#DIV/0!	#DIV/0!	#DIV/0!	#DIV/0!
	D03			#DIV/0!	#DIV/0!	#DIV/0!	#DIV/0!	#DIV/0!	#DIV/0!											D03	#DIV/0!	#DIV/0!	#DIV/0!	#DIV/0!	#DIV/0!			D03	#DIV/0!	#DIV/0!	#DIV/0!	#DIV/0!	#DIV/0!
	D04			#DIV/0!	#DIV/0!	#DIV/0!	#DIV/0!	#DIV/0!	#DIV/0!											D04	#DIV/0!	#DIV/0!	#DIV/0!	#DIV/0!	#DIV/0!			D04	#DIV/0!	#DIV/0!	#DIV/0!	#DIV/0!	#DIV/0!
	D05			#DIV/0!	#DIV/0!	#DIV/0!	#DIV/0!	#DIV/0!	#DIV/0!											D05	#DIV/0!	#DIV/0!	#DIV/0!	#DIV/0!	#DIV/0!			D05	#DIV/0!	#DIV/0!	#DIV/0!	#DIV/0!	#DIV/0!
	D06			#DIV/0!	#DIV/0!	#DIV/0!	#DIV/0!	#DIV/0!	#DIV/0!											D06	#DIV/0!	#DIV/0!	#DIV/0!	#DIV/0!	#DIV/0!			D06	#DIV/0!	#DIV/0!	#DIV/0!	#DIV/0!	#DIV/0!
	D07			#DIV/0!	#DIV/0!	#DIV/0!	#DIV/0!	#DIV/0!	#DIV/0!											D07	#DIV/0!	#DIV/0!	#DIV/0!	#DIV/0!	#DIV/0!			D07	#DIV/0!	#DIV/0!	#DIV/0!	#DIV/0!	#DIV/0!
	D08			#DIV/0!	#DIV/0!	#DIV/0!	#DIV/0!	#DIV/0!	#DIV/0!											D08	#DIV/0!	#DIV/0!	#DIV/0!	#DIV/0!	#DIV/0!			D08	#DIV/0!	#DIV/0!	#DIV/0!	#DIV/0!	#DIV/0!
	D09			#DIV/0!	#DIV/0!	#DIV/0!	#DIV/0!	#DIV/0!	#DIV/0!											D09	#DIV/0!	#DIV/0!	#DIV/0!	#DIV/0!	#DIV/0!			D09	#DIV/0!	#DIV/0!	#DIV/0!	#DIV/0!	#DIV/0!
	D10			#DIV/0!	#DIV/0!	#DIV/0!	#DIV/0!	#DIV/0!	#DIV/0!											D10	#DIV/0!	#DIV/0!	#DIV/0!	#DIV/0!	#DIV/0!			D10	#DIV/0!	#DIV/0!	#DIV/0!	#DIV/0!	#DIV/0!
	D11			#DIV/0!	#DIV/0!	#DIV/0!	#DIV/0!	#DIV/0!	#DIV/0!											D11	#DIV/0!	#DIV/0!	#DIV/0!	#DIV/0!	#DIV/0!			D11	#DIV/0!	#DIV/0!	#DIV/0!	#DIV/0!	#DIV/0!
	D12			#DIV/0!	#DIV/0!	#DIV/0!	#DIV/0!	#DIV/0!	#DIV/0!											D12	#DIV/0!	#DIV/0!	#DIV/0!	#DIV/0!	#DIV/0!			D12	#DIV/0!	#DIV/0!	#DIV/0!	#DIV/0!	#DIV/0!
	E01			#DIV/0!	#DIV/0!	#DIV/0!	#DIV/0!	#DIV/0!	#DIV/0!											E01	#DIV/0!	#DIV/0!	#DIV/0!	#DIV/0!	#DIV/0!			E01	#DIV/0!	#DIV/0!	#DIV/0!	#DIV/0!	#DIV/0!
	E02			#DIV/0!	#DIV/0!	#DIV/0!	#DIV/0!	#DIV/0!	#DIV/0!											E02	#DIV/0!	#DIV/0!	#DIV/0!	#DIV/0!	#DIV/0!			E02	#DIV/0!	#DIV/0!	#DIV/0!	#DIV/0!	#DIV/0!
	E03			#DIV/0!	#DIV/0!	#DIV/0!	#DIV/0!	#DIV/0!	#DIV/0!											E03	#DIV/0!	#DIV/0!	#DIV/0!	#DIV/0!	#DIV/0!			E03	#DIV/0!	#DIV/0!	#DIV/0!	#DIV/0!	#DIV/0!
	E04			#DIV/0!	#DIV/0!	#DIV/0!	#DIV/0!	#DIV/0!	#DIV/0!											E04	#DIV/0!	#DIV/0!	#DIV/0!	#DIV/0!	#DIV/0!			E04	#DIV/0!	#DIV/0!	#DIV/0!	#DIV/0!	#DIV/0!
	E05			#DIV/0!	#DIV/0!	#DIV/0!	#DIV/0!	#DIV/0!	#DIV/0!											E05	#DIV/0!	#DIV/0!	#DIV/0!	#DIV/0!	#DIV/0!			E05	#DIV/0!	#DIV/0!	#DIV/0!	#DIV/0!	#DIV/0!
	E06			#DIV/0!	#DIV/0!	#DIV/0!	#DIV/0!	#DIV/0!	#DIV/0!											E06	#DIV/0!	#DIV/0!	#DIV/0!	#DIV/0!	#DIV/0!			E06	#DIV/0!	#DIV/0!	#DIV/0!	#DIV/0!	#DIV/0!
	E07			#DIV/0!	#DIV/0!	#DIV/0!	#DIV/0!	#DIV/0!	#DIV/0!											E07	#DIV/0!	#DIV/0!	#DIV/0!	#DIV/0!	#DIV/0!			E07	#DIV/0!	#DIV/0!	#DIV/0!	#DIV/0!	#DIV/0!
	E08			#DIV/0!	#DIV/0!	#DIV/0!	#DIV/0!	#DIV/0!	#DIV/0!											E08	#DIV/0!	#DIV/0!	#DIV/0!	#DIV/0!	#DIV/0!			E08	#DIV/0!	#DIV/0!	#DIV/0!	#DIV/0!	#DIV/0!
	E09			#DIV/0!	#DIV/0!	#DIV/0!	#DIV/0!	#DIV/0!	#DIV/0!											E09	#DIV/0!	#DIV/0!	#DIV/0!	#DIV/0!	#DIV/0!			E09	#DIV/0!	#DIV/0!	#DIV/0!	#DIV/0!	#DIV/0!
	E10			#DIV/0!	#DIV/0!	#DIV/0!	#DIV/0!	#DIV/0!	#DIV/0!											E10	#DIV/0!	#DIV/0!	#DIV/0!	#DIV/0!	#DIV/0!			E10	#DIV/0!	#DIV/0!	#DIV/0!	#DIV/0!	#DIV/0!
	E11			#DIV/0!	#DIV/0!	#DIV/0!	#DIV/0!	#DIV/0!	#DIV/0!											E11	#DIV/0!	#DIV/0!	#DIV/0!	#DIV/0!	#DIV/0!			E11	#DIV/0!	#DIV/0!	#DIV/0!	#DIV/0!	#DIV/0!
	E12			#DIV/0!	#DIV/0!	#DIV/0!	#DIV/0!	#DIV/0!	#DIV/0!											E12	#DIV/0!	#DIV/0!	#DIV/0!	#DIV/0!	#DIV/0!			E12	#DIV/0!	#DIV/0!	#DIV/0!	#DIV/0!	#DIV/0!
	F01			#DIV/0!	#DIV/0!	#DIV/0!	#DIV/0!	#DIV/0!	#DIV/0!											F01	#DIV/0!	#DIV/0!	#DIV/0!	#DIV/0!	#DIV/0!			F01	#DIV/0!	#DIV/0!	#DIV/0!	#DIV/0!	#DIV/0!
	F02			#DIV/0!	#DIV/0!	#DIV/0!	#DIV/0!	#DIV/0!	#DIV/0!											F02	#DIV/0!	#DIV/0!	#DIV/0!	#DIV/0!	#DIV/0!			F02	#DIV/0!	#DIV/0!	#DIV/0!	#DIV/0!	#DIV/0!
	F03			#DIV/0!	#DIV/0!	#DIV/0!	#DIV/0!	#DIV/0!	#DIV/0!											F03	#DIV/0!	#DIV/0!	#DIV/0!	#DIV/0!	#DIV/0!			F03	#DIV/0!	#DIV/0!	#DIV/0!	#DIV/0!	#DIV/0!
	F04			#DIV/0!	#DIV/0!	#DIV/0!	#DIV/0!	#DIV/0!	#DIV/0!											F04	#DIV/0!	#DIV/0!	#DIV/0!	#DIV/0!	#DIV/0!			F04	#DIV/0!	#DIV/0!	#DIV/0!	#DIV/0!	#DIV/0!
	F05			#DIV/0!	#DIV/0!	#DIV/0!	#DIV/0!	#DIV/0!	#DIV/0!											F05	#DIV/0!	#DIV/0!	#DIV/0!	#DIV/0!	#DIV/0!			F05	#DIV/0!	#DIV/0!	#DIV/0!	#DIV/0!	#DIV/0!
	F06			#DIV/0!	#DIV/0!	#DIV/0!	#DIV/0!	#DIV/0!	#DIV/0!											F06	#DIV/0!	#DIV/0!	#DIV/0!	#DIV/0!	#DIV/0!			F06	#DIV/0!	#DIV/0!	#DIV/0!	#DIV/0!	#DIV/0!
	F07			#DIV/0!	#DIV/0!	#DIV/0!	#DIV/0!	#DIV/0!	#DIV/0!											F07	#DIV/0!	#DIV/0!	#DIV/0!	#DIV/0!	#DIV/0!			F07	#DIV/0!	#DIV/0!	#DIV/0!	#DIV/0!	#DIV/0!
	F08			#DIV/0!	#DIV/0!	#DIV/0!	#DIV/0!	#DIV/0!	#DIV/0!											F08	#DIV/0!	#DIV/0!	#DIV/0!	#DIV/0!	#DIV/0!			F08	#DIV/0!	#DIV/0!	#DIV/0!	#DIV/0!	#DIV/0!
	F09			#DIV/0!	#DIV/0!	#DIV/0!	#DIV/0!	#DIV/0!	#DIV/0!											F09	#DIV/0!	#DIV/0!	#DIV/0!	#DIV/0!	#DIV/0!			F09	#DIV/0!	#DIV/0!	#DIV/0!	#DIV/0!	#DIV/0!
	F10			#DIV/0!	#DIV/0!	#DIV/0!	#DIV/0!	#DIV/0!	#DIV/0!											F10	#DIV/0!	#DIV/0!	#DIV/0!	#DIV/0!	#DIV/0!			F10	#DIV/0!	#DIV/0!	#DIV/0!	#DIV/0!	#DIV/0!
	F11			#DIV/0!	#DIV/0!	#DIV/0!	#DIV/0!	#DIV/0!	#DIV/0!											F11	#DIV/0!	#DIV/0!	#DIV/0!	#DIV/0!	#DIV/0!			F11	#DIV/0!	#DIV/0!	#DIV/0!	#DIV/0!	#DIV/0!
	F12			#DIV/0!	#DIV/0!	#DIV/0!	#DIV/0!	#DIV/0!	#DIV/0!											F12	#DIV/0!	#DIV/0!	#DIV/0!	#DIV/0!	#DIV/0!			F12	#DIV/0!	#DIV/0!	#DIV/0!	#DIV/0!	#DIV/0!
	G01			#DIV/0!	#DIV/0!	#DIV/0!	#DIV/0!	#DIV/0!	#DIV/0!											G01	#DIV/0!	#DIV/0!	#DIV/0!	#DIV/0!	#DIV/0!			G01	#DIV/0!	#DIV/0!	#DIV/0!	#DIV/0!	#DIV/0!
	G02			#DIV/0!	#DIV/0!	#DIV/0!	#DIV/0!	#DIV/0!	#DIV/0!											G02	#DIV/0!	#DIV/0!	#DIV/0!	#DIV/0!	#DIV/0!			G02	#DIV/0!	#DIV/0!	#DIV/0!	#DIV/0!	#DIV/0!
	G03			#DIV/0!	#DIV/0!	#DIV/0!	#DIV/0!	#DIV/0!	#DIV/0!											G03	#DIV/0!	#DIV/0!	#DIV/0!	#DIV/0!	#DIV/0!			G03	#DIV/0!	#DIV/0!	#DIV/0!	#DIV/0!	#DIV/0!
	G04			#DIV/0!	#DIV/0!	#DIV/0!	#DIV/0!	#DIV/0!	#DIV/0!											G04	#DIV/0!	#DIV/0!	#DIV/0!	#DIV/0!	#DIV/0!			G04	#DIV/0!	#DIV/0!	#DIV/0!	#DIV/0!	#DIV/0!
	G05			#DIV/0!	#DIV/0!	#DIV/0!	#DIV/0!	#DIV/0!	#DIV/0!											G05	#DIV/0!	#DIV/0!	#DIV/0!	#DIV/0!	#DIV/0!			G05	#DIV/0!	#DIV/0!	#DIV/0!	#DIV/0!	#DIV/0!
	G06			#DIV/0!	#DIV/0!	#DIV/0!	#DIV/0!	#DIV/0!	#DIV/0!											G06	#DIV/0!	#DIV/0!	#DIV/0!	#DIV/0!	#DIV/0!			G06	#DIV/0!	#DIV/0!	#DIV/0!	#DIV/0!	#DIV/0!
	G07			#DIV/0!	#DIV/0!	#DIV/0!	#DIV/0!	#DIV/0!	#DIV/0!											G07	#DIV/0!	#DIV/0!	#DIV/0!	#DIV/0!	#DIV/0!			G07	#DIV/0!	#DIV/0!	#DIV/0!	#DIV/0!	#DIV/0!
	G08			#DIV/0!	#DIV/0!	#DIV/0!	#DIV/0!	#DIV/0!	#DIV/0!											G08	#DIV/0!	#DIV/0!	#DIV/0!	#DIV/0!	#DIV/0!			G08	#DIV/0!	#DIV/0!	#DIV/0!	#DIV/0!	#DIV/0!
	G09			#DIV/0!	#DIV/0!	#DIV/0!	#DIV/0!	#DIV/0!	#DIV/0!											G09	#DIV/0!	#DIV/0!	#DIV/0!	#DIV/0!	#DIV/0!			G09	#DIV/0!	#DIV/0!	#DIV/0!	#DIV/0!	#DIV/0!
	G10			#DIV/0!	#DIV/0!	#DIV/0!	#DIV/0!	#DIV/0!	#DIV/0!											G10	#DIV/0!	#DIV/0!	#DIV/0!	#DIV/0!	#DIV/0!			G10	#DIV/0!	#DIV/0!	#DIV/0!	#DIV/0!	#DIV/0!
	G11			#DIV/0!	#DIV/0!	#DIV/0!	#DIV/0!	#DIV/0!	#DIV/0!											G11	#DIV/0!	#DIV/0!	#DIV/0!	#DIV/0!	#DIV/0!			G11	#DIV/0!	#DIV/0!	#DIV/0!	#DIV/0!	#DIV/0!
	G12			#DIV/0!	#DIV/0!	#DIV/0!	#DIV/0!	#DIV/0!	#DIV/0!											G12	#DIV/0!	#DIV/0!	#DIV/0!	#DIV/0!	#DIV/0!			G12	#DIV/0!	#DIV/0!	#DIV/0!	#DIV/0!	#DIV/0!
	H01			#DIV/0!	#DIV/0!	#DIV/0!	#DIV/0!	#DIV/0!	#DIV/0!											H01	#DIV/0!	#DIV/0!	#DIV/0!	#DIV/0!	#DIV/0!			H01	#DIV/0!	#DIV/0!	#DIV/0!	#DIV/0!	#DIV/0!
	H02			#DIV/0!	#DIV/0!	#DIV/0!	#DIV/0!	#DIV/0!	#DIV/0!											H02	#DIV/0!	#DIV/0!	#DIV/0!	#DIV/0!	#DIV/0!			H02	#DIV/0!	#DIV/0!	#DIV/0!	#DIV/0!	#DIV/0!
	H03			#DIV/0!	#DIV/0!	#DIV/0!	#DIV/0!	#DIV/0!	#DIV/0!											H03	#DIV/0!	#DIV/0!	#DIV/0!	#DIV/0!	#DIV/0!			H03	#DIV/0!	#DIV/0!	#DIV/0!	#DIV/0!	#DIV/0!
	H04			#DIV/0!	#DIV/0!	#DIV/0!	#DIV/0!	#DIV/0!	#DIV/0!											H04	#DIV/0!	#DIV/0!	#DIV/0!	#DIV/0!	#DIV/0!			H04	#DIV/0!	#DIV/0!	#DIV/0!	#DIV/0!	#DIV/0!
	H05			#DIV/0!	#DIV/0!	#DIV/0!	#DIV/0!	#DIV/0!	#DIV/0!											H05	#DIV/0!	#DIV/0!	#DIV/0!	#DIV/0!	#DIV/0!			H05	#DIV/0!	#DIV/0!	#DIV/0!	#DIV/0!	#DIV/0!
	H06			#DIV/0!	#DIV/0!	#DIV/0!	#DIV/0!	#DIV/0!	#DIV/0!											H06	#DIV/0!	#DIV/0!	#DIV/0!	#DIV/0!	#DIV/0!			H06	#DIV/0!	#DIV/0!	#DIV/0!	#DIV/0!	#DIV/0!
	H07			#DIV/0!	#DIV/0!	#DIV/0!	#DIV/0!	#DIV/0!	#DIV/0!											H07	#DIV/0!	#DIV/0!	#DIV/0!	#DIV/0!	#DIV/0!			H07	#DIV/0!	#DIV/0!	#DIV/0!	#DIV/0!	#DIV/0!
	H08			#DIV/0!	#DIV/0!	#DIV/0!	#DIV/0!	#DIV/0!	#DIV/0!											H08	#DIV/0!	#DIV/0!	#DIV/0!	#DIV/0!	#DIV/0!			H08	#DIV/0!	#DIV/0!	#DIV/0!	#DIV/0!	#DIV/0!
	H09			#DIV/0!	#DIV/0!	#DIV/0!	#DIV/0!	#DIV/0!	#DIV/0!											H09	#DIV/0!	#DIV/0!	#DIV/0!	#DIV/0!	#DIV/0!			H09	#DIV/0!	#DIV/0!	#DIV/0!	#DIV/0!	#DIV/0!
	H10			#DIV/0!	#DIV/0!	#DIV/0!	#DIV/0!	#DIV/0!	#DIV/0!											H10	#DIV/0!	#DIV/0!	#DIV/0!	#DIV/0!	#DIV/0!			H10	#DIV/0!	#DIV/0!	#DIV/0!	#DIV/0!	#DIV/0!
	H11			#DIV/0!	#DIV/0!	#DIV/0!	#DIV/0!	#DIV/0!	#DIV/0!											H11	#DIV/0!	#DIV/0!	#DIV/0!	#DIV/0!	#DIV/0!			H11	#DIV/0!	#DIV/0!	#DIV/0!	#DIV/0!	#DIV/0!
	H12			#DIV/0!	#DIV/0!	#DIV/0!	#DIV/0!	#DIV/0!	#DIV/0!											H12	#DIV/0!	#DIV/0!	#DIV/0!	#DIV/0!	#DIV/0!			H12	#DIV/0!	#DIV/0!	#DIV/0!	#DIV/0!	#DIV/0!
																						#DIV/0!	#DIV/0!	#DIV/0!

[truncated: 31 more sheets: F6-2 plate 5, F1-1 plate 6, F6-2 plate 6, F1-1 plate 7, F6-2 plate 7, F1-1 plate 8, F6-2 plate 8, F1-1 plate 9, F6-2 plate 9, F1-1 plate 10, F6-2 plate 10, F1-1 plate 11, F6-2 plate 11, F1-1 plate 12, F6-2 plate 12, F1-1 plate 13, F6-2 plate 13, F1-1 plate 14, F6-2 plate 14, F1-1 plate 15 …]
